# Supplementary material for: IMiD/CELMoD-induced growth suppression of adult T-cell leukemia/lymphoma cells via cereblon through downregulation of target proteins and their downstream effectors
Source: Front Oncol. 2024 Jan 24;13:1272528. doi: 10.3389/fonc.2023.1272528 (PMC10853999; doi:10.3389/fonc.2023.1272528)
Supplement: Supplementary file 1 [file Table_1.xlsx]

## Sheet: Cont vs 24h (HuT102)
# Notes : Created from Advanced Analysis operation: significance Analysis.
#Entitylist : Filtered on Flags [Detected, Compromised]
#Interpretation : time
#Experiment: HuT102
#corrected p-value cut-off:0.05
#Post-hoc test: tukeyHSD
#Selected Test : Oneway ANOVA
#p-value computation: Asymptotic
#Multiple Testing Correction: Benjamini-Hochberg
#
# Technology : Agilent.SingleColor.39494
# Owner : gxuser
# Created On : Thu Apr 08 16:50:09 JST 2021
ProbeName	GeneSymbol	Description	Corrected p-value	p-value	Regulation([03_24h] vs [00_cont])	Fold change([03_24h] vs [00_cont])	Log Fold change([03_24h] vs [00_cont])	Absolute Fold change([03_24h] vs [00_cont])	Regulation([01_1h] vs [00_cont])	Regulation([02_6h] vs [00_cont])	Fold change([01_1h] vs [00_cont])	Log Fold change([01_1h] vs [00_cont])	Absolute Fold change([01_1h] vs [00_cont])	Fold change([02_6h] vs [00_cont])	Log Fold change([02_6h] vs [00_cont])	Absolute Fold change([02_6h] vs [00_cont])	[00_cont](raw)	[01_1h](raw)	[02_6h](raw)	[03_24h](raw)	[00_cont](normalized)	[01_1h](normalized)	[02_6h](normalized)	[03_24h](normalized)	99_US45102856_253949437873_S01_GE1_107_Sep09_1_3.txt:gFEFlags	106_US45102856_253949437874_S01_GE1_107_Sep09_1_2.txt:gFEFlags	105_US45102856_253949437874_S01_GE1_107_Sep09_1_1.txt:gFEFlags	100_US45102856_253949437873_S01_GE1_107_Sep09_1_4.txt:gFEFlags	98_US45102856_253949437873_S01_GE1_107_Sep09_1_2.txt:gFEFlags	97_US45102856_253949437873_S01_GE1_107_Sep09_1_1.txt:gFEFlags	104_US45102856_253949437873_S01_GE1_107_Sep09_2_4.txt:gFEFlags	103_US45102856_253949437873_S01_GE1_107_Sep09_2_3.txt:gFEFlags	108_US45102856_253949437874_S01_GE1_107_Sep09_1_4.txt:gFEFlags	107_US45102856_253949437874_S01_GE1_107_Sep09_1_3.txt:gFEFlags	102_US45102856_253949437873_S01_GE1_107_Sep09_2_2.txt:gFEFlags	101_US45102856_253949437873_S01_GE1_107_Sep09_2_1.txt:gFEFlags	Sequence	Chromosome End Index_Avadis_	Chromosome Number_Avadis_	Chromosome Start Index_Avadis_	Chromosome Strand_Avadis_	ControlType	Cytoband	EnsemblID	EntrezGeneID	GenbankAccession	GeneName	GenomicCoordinates	Go
A_23_P102611	WISP2	Homo sapiens WNT1 inducible signaling pathway protein 2 (WISP2), mRNA [NM_003881]	1.14753e-07	1.04227e-09	down	-23.4232	-4.54987	23.4232	down	down	-1.00253	-0.00364494	1.00253	-2.38247	-1.25246	2.38247	219.251	208.615	91.3295	10.4124	0.00595252	0.00230757	-1.24651	-4.54392	Detected	Not Detected	Detected	Detected	Detected	Detected	Detected	Detected	Not Detected	Not Detected	Detected	Detected	CATTTTTCTGGGGGTAGGATGAAGAGAAGGCACACAGAGATTCTGGATCTCCTGCTGCCT	43356406	chr20	43356347	+	FALSE	hs|20q13.12	ENST00000372868	8839	NM_003881	WNT1 inducible signaling pathway protein 2	chr20:43356347-43356406	GO:0007165|GO:0005886|GO:0007267|GO:0007155|GO:0005615|GO:0001558|GO:0070062|GO:0005520
A_23_P427023	GIMAP1	Homo sapiens GTPase, IMAP family member 1 (GIMAP1), mRNA [NM_130759]	1.08701e-05	1.57868e-06	down	-18.0104	-4.17076	18.0104	down	down	-1.02034	-0.029044	1.02034	-10.602	-3.40627	10.602	112.111	106.183	11.4173	6.97825	0.0312929	0.00224892	-3.37498	-4.13947	Detected	Not Detected	Not Detected	Detected	Detected	Detected	Not Detected	Not Detected	Not Detected	Not Detected	Detected	Detected	ACGGAAGGAATCCTGTAGTTTCAGGCATAGTTTTAATGACACAGAAAACTTTGCTGCATC	150418151	chr7	150418092	+	FALSE	hs|7q36.1	ENST00000307194	170575	NM_130759	GTPase, IMAP family member 1	chr7:150418092-150418151	GO:0030217|GO:0000139|GO:0030183|GO:0005789|GO:0016021|GO:0005525
A_24_P369232	CCDC3	Homo sapiens coiled-coil domain containing 3 (CCDC3), transcript variant 1, mRNA [NM_031455]	1.77505e-05	3.04191e-06	down	-17.5296	-4.13172	17.5296	down	down	-1.05449	-0.0765457	1.05449	-6.76626	-2.75836	6.76626	209.243	186.831	32.0666	14.5086	-0.0331449	-0.109691	-2.7915	-4.16487	Detected	Not Detected	Not Detected	Detected	Detected	Detected	Not Detected	Not Detected	Not Detected	Not Detected	Detected	Detected	ACACCCCTACAGGTGCATACTGTTCTGCTTTTCCAATAAATACGAGCGGCGATTTCAACC	12938688	chr10	12938629	-	FALSE	hs|10p13	ENST00000378825	83643	NM_031455	coiled-coil domain containing 3	chr10:12938688-12938629	GO:0005783|GO:0005576
A_19_P00322333	LOC101059954	PREDICTED: Homo sapiens uncharacterized LOC101059954 (LOC101059954), ncRNA [XR_172435]	2.76008e-07	5.06278e-09	down	-15.2904	-3.93455	15.2904	down	down	-1.11617	-0.158562	1.11617	-20.585	-4.36352	20.585	1137.69	954.125	54.6566	83.2873	-0.0044953	-0.163057	-4.36802	-3.93905	Detected	Detected	Detected	Detected	Detected	Detected	Detected	Detected	Detected	Detected	Detected	Detected	AACTTTTCGATTTTCTCTGTACAATCTTCACTGGTTCCTCTCTGTGAGAGGAGGAGGGAC	38682943	chr17	38682884	+	FALSE	hs|17q21.2	ENST00000578280	101059954	XR_172435	uncharacterized LOC101059954	chr17:38682884-38682943
A_19_P00322332	LOC101059954	PREDICTED: Homo sapiens uncharacterized LOC101059954 (LOC101059954), ncRNA [XR_172435]	7.31769e-08	4.00087e-10	down	-13.9658	-3.80382	13.9658	down	down	-1.05959	-0.0835059	1.05959	-19.6983	-4.3	19.6983	3217.9	2875.66	163.153	255.804	0.0133807	-0.0701253	-4.28662	-3.79044	Detected	Detected	Detected	Detected	Detected	Detected	Detected	Detected	Detected	Detected	Detected	Detected	GTCTTAGCCACATCCTCCAGTCCATCTGGACTAGCAATAAAGCTGACATTTTAATCCCTA	38683254	chr17	38683195	+	FALSE	hs|17q21.2	ENST00000578280	101059954	XR_172435	uncharacterized LOC101059954	chr17:38683195-38683254
A_19_P00317953	LOC101059954	PREDICTED: Homo sapiens uncharacterized LOC101059954 (LOC101059954), ncRNA [XR_172435]	1.051e-08	9.37913e-12	down	-13.7829	-3.78481	13.7829	down	down	-1.03012	-0.0428066	1.03012	-19.0196	-4.24941	19.0196	3476.29	3197.74	182.305	279.468	0.00569534	-0.0371113	-4.24372	-3.77911	Detected	Detected	Detected	Detected	Detected	Detected	Detected	Detected	Detected	Detected	Detected	Detected	CTTGGGTCTTAGCCACATCCTCCAGTCCATCTGGACTAGCAATAAAGCTGACATTTTAAT	38683249	chr17	38683190	+	FALSE	hs|17q21.2	ENST00000578280	101059954	XR_172435	uncharacterized LOC101059954	chr17:38683190-38683249
A_32_P156851	RCAN2	Homo sapiens regulator of calcineurin 2 (RCAN2), transcript variant 1, mRNA [NM_005822]	7.89027e-08	4.78675e-10	down	-13.1106	-3.71267	13.1106	up	down	1.1029	0.141301	1.1029	-1.75975	-0.815372	1.75975	908.439	946.378	510.197	77.3607	-0.043011	0.0982898	-0.858383	-3.75568	Detected	Detected	Detected	Detected	Detected	Detected	Detected	Detected	Detected	Detected	Detected	Detected	AATGAAGGGGAAGGGGAAGATTTCCCACCAACTGAATCATTTGTGCACGTGTATAGCTCA	46188480	chr6	46188447	-	FALSE	hs|6p21.1	ENST00000371374	10231	NM_005822	regulator of calcineurin 2	chr6:46188480-46188447	GO:0019722|GO:0000166|GO:0005575
A_21_P0000727	LINC01010	Homo sapiens long intergenic non-protein coding RNA 1010 (LINC01010), transcript variant 1, long non-coding RNA [NR_038216]	1.42044e-06	8.15078e-08	down	-12.8105	-3.67926	12.8105	down	down	-1.13514	-0.182872	1.13514	-1.88577	-0.91515	1.88577	99.6902	83.7624	53.6617	8.69746	-0.0281369	-0.211009	-0.943287	-3.7074	Detected	Not Detected	Detected	Detected	Detected	Detected	Detected	Not Detected	Not Detected	Not Detected	Detected	Detected	GCAACAGCATTTTCCCTGTGGAATTAGTTTCCAATGTTCTTTCTTAAATAAACCACTGAA	134825130	chr6	134825071	+	FALSE	hs|6q23.2	ENST00000456749	154092	NR_038216	long intergenic non-protein coding RNA 1010	chr6:134825071-134825130
A_23_P140190	KIAA0125	Homo sapiens KIAA0125 (KIAA0125), long non-coding RNA [NR_026800]	0.000120144	3.42251e-05	down	-12.2904	-3.61946	12.2904	up	down	1.12124	0.165098	1.12124	-2.05581	-1.0397	2.05581	201.48	214.249	98.3634	20.5821	0.0564728	0.22157	-0.983231	-3.56299	Detected	Not Detected	Detected	Detected	Detected	Detected	Detected	Detected	Not Detected	Not Detected	Detected	Detected	ACATTGGGAAGGGATGGAGGATGGACGGAGGAAGGACGTGCAGTTGCAGCTCTTTCTGCA	106388185	chr14	106388126	+	FALSE	hs|14q32.33	ENST00000484511	9834	NR_026800	KIAA0125	chr14:106388126-106388185
A_33_P3305487	REM2	Homo sapiens RAS (RAD and GEM)-like GTP binding 2 (REM2), mRNA [NM_173527]	0.000171757	5.27021e-05	down	-11.9633	-3.58055	11.9633	up	down	1.16543	0.220864	1.16543	-2.38094	-1.25153	2.38094	185.231	202.249	76.7306	19.5929	0.0221512	0.243015	-1.22938	-3.55839	Detected	Not Detected	Detected	Detected	Detected	Detected	Detected	Detected	Not Detected	Not Detected	Detected	Detected	TAAAGGTAAGGGGTGGACAGACTTTCTGCATTCAGATAATGAGCAGTGGCAACCCCTTTT	23356818	chr14	23356759	+	FALSE	hs|14q11.2	ENST00000267396	161253	NM_173527	RAS (RAD and GEM)-like GTP binding 2	chr14:23356759-23356818	GO:0006184|GO:0005886|GO:0007264|GO:0003924|GO:0005525
A_23_P117602	GZMB	Homo sapiens granzyme B (granzyme 2, cytotoxic T-lymphocyte-associated serine esterase 1) (GZMB), mRNA [NM_004131]	1.0017e-08	7.03044e-12	down	-11.3189	-3.50066	11.3189	up	down	1.09474	0.130591	1.09474	-1.20034	-0.263448	1.20034	15108.5	15546.3	12430	1481.43	0.00629838	0.13689	-0.25715	-3.49436	Detected	Detected	Detected	Detected	Detected	Detected	Detected	Detected	Detected	Detected	Detected	Detected	AACCATGAAACGCTACTAACTACAGGAAGCAAACTAAGCCCCCGCTGTAATGAAACACCT	25100295	chr14	25100236	-	FALSE	hs|14q12	ENST00000554242	3002	NM_004131	granzyme B (granzyme 2, cytotoxic T-lymphocyte-associated serine esterase 1)	chr14:25100295-25100236	GO:0001772|GO:0005515|GO:0004252|GO:0006915|GO:0005634|GO:0097193|GO:0043231|GO:0005829|GO:0005737|GO:1900740|GO:0007219|GO:0019835|GO:0006508|GO:0008236|GO:0008626|GO:0030141
A_23_P217946	CDH23	Homo sapiens cadherin-related 23 (CDH23), transcript variant 1, mRNA [NM_022124]	7.58413e-05	1.9418e-05	down	-11.2399	-3.49056	11.2399	down	down	-1.0221	-0.0315342	1.0221	-1.66889	-0.738893	1.66889	117.076	109.848	70.4447	12.7197	0.0721497	0.0406156	-0.666743	-3.41841	Detected	Not Detected	Detected	Detected	Detected	Detected	Detected	Detected	Not Detected	Not Detected	Detected	Detected	TCTGGCTGAACTGCACGGACAACGACGTGGGCCTCAATGCAGAGCTCAGCTACTTCATCA	73466803	chr10	73466744	+	FALSE	hs|10q22.1		64072	NM_022124	cadherin-related 23	chr10:73466744-73466803	GO:0005515|GO:0005886|GO:0051480|GO:0007605|GO:0005509|GO:0032420|GO:0045494|GO:0016339|GO:0016020|GO:0050957|GO:0006816|GO:0016021|GO:0007156|GO:0007601|GO:0050953|GO:0050896
A_33_P3509233	LINC00877	Homo sapiens long intergenic non-protein coding RNA 877 (LINC00877), long non-coding RNA [NR_104116]	2.1085e-06	1.50441e-07	down	-10.5543	-3.39976	10.5543	down	down	-1.38741	-0.472393	1.38741	-10.5827	-3.40363	10.5827	88.0639	59.4041	8.35114	9.37364	-0.123532	-0.595925	-3.52716	-3.5233	Detected	Not Detected	Not Detected	Detected	Detected	Detected	Not Detected	Not Detected	Not Detected	Not Detected	Detected	Detected	ACCCAGGGATTTGCCACAGTAGGAAGACATGACCACTACTAGGATAGAGAGGTAAAAAAT	72084729	chr3	72084670	-	FALSE	hs|3p13	ENST00000468646	285286		long intergenic non-protein coding RNA 877	chr3:72084729-72084670
A_21_P0012902	XLOC_l2_012010	BROAD Institute lincRNA (XLOC_l2_012010), lincRNA [TCONS_l2_00022859]	0.000490082	0.000182836	down	-10.4321	-3.38296	10.4321	up	down	1.0028	0.00402959	1.0028	-3.02514	-1.597	3.02514	159.955	152.274	52.8679	19.7509	-0.0892769	-0.0852474	-1.68628	-3.47224	Detected	Not Detected	Detected	Detected	Detected	Detected	Not Detected	Detected	Not Detected	Not Detected	Detected	Detected	CTTCTGCTGAAGTCTATAATTGCTTCAGACAAAAACAGGAAACCTTTGAAATAAGCTGTT	38825950	chr5	38825891	-	FALSE	hs|5p13.1					chr5:38825950-38825891
A_19_P00804859	MIR221	Homo sapiens microRNA 221 (MIR221), microRNA [NR_029635]	0.00145934	0.00064572	down	-10.2821	-3.36207	10.2821	down	down	-5.98233	-2.58071	5.98233	-4.04869	-2.01746	4.04869	81.6515	13.3511	23.545	8.77199	0.00766881	-2.57304	-2.00979	-3.3544	Detected	Not Detected	Not Detected	Not Detected	Detected	Detected	Not Detected	Not Detected	Not Detected	Not Detected	Not Detected	Not Detected	ACAATGTAGATTTCTGTGTTCGTTAGGCAACAGCTACATTGTCTGCTGGGTTTCAGGCTA	45605661	chrX	45605602	-	FALSE	hs|Xp11.3		407006	NR_029635	microRNA 221	chrX:45605661-45605602
A_24_P66105	MAGIX	Homo sapiens MAGI family member, X-linked (MAGIX), transcript variant 1, mRNA [NM_024859]	0.000281073	9.47738e-05	down	-9.77523	-3.28913	9.77523	down	down	-2.60963	-1.38384	2.60963	-8.05871	-3.01055	8.05871	69.7194	26.8772	8.96678	8.31116	0.0204398	-1.3634	-2.99011	-3.26869	Detected	Not Detected	Not Detected	Not Detected	Detected	Detected	Not Detected	Not Detected	Not Detected	Not Detected	Not Detected	Not Detected	GCTCAAGAGCCCCAGTCTATAAATACAGTCACACCCAGGAGACTAATAATAGTAACCCCA	49024147	chrX	49024088	+	FALSE	hs|Xp11.23	ENST00000376338	79917	NM_024859	MAGI family member, X-linked	chrX:49024088-49024147
A_21_P0011346	XLOC_l2_004840	BROAD Institute lincRNA (XLOC_l2_004840), lincRNA [TCONS_l2_00008915]	0.000133256	3.88422e-05	down	-9.57392	-3.25911	9.57392	up	down	1.02492	0.0355043	1.02492	-1.55425	-0.636217	1.55425	198.864	192.024	128.579	25.0386	0.143336	0.17884	-0.492881	-3.11577	Detected	Not Detected	Detected	Detected	Detected	Detected	Detected	Detected	Not Detected	Not Detected	Detected	Detected	ACAGTGTGAAAACCCACATCCTGAGAGTGTCAGAAACCCCAGGGAGGAGGCAGCTGTGCT	22448380	chr15	22448321	-	FALSE	hs|15q11.2					chr15:22448380-22448321
A_23_P90626	CYTIP	Homo sapiens cytohesin 1 interacting protein (CYTIP), mRNA [NM_004288]	9.92421e-09	5.67445e-12	down	-9.40322	-3.23315	9.40322	down	down	-1.03161	-0.0448942	1.03161	-10.5319	-3.39669	10.5319	31846.5	29174.5	3026.35	3770.45	0.00289949	-0.0419947	-3.39379	-3.23026	Detected	Detected	Detected	Detected	Detected	Detected	Detected	Detected	Detected	Detected	Detected	Detected	TTCATCGTGCTGTGGAAGAGGAAGAAAGTCGCTTTTGACGGATTGTGGTGTCCTTTCAAA	158272226	chr2	158272167	-	FALSE	hs|2q24.1	ENST00000540637	9595	NM_004288	cytohesin 1 interacting protein	chr2:158272226-158272167	GO:0005515|GO:0005737|GO:0005730|GO:0005634|GO:0030155|GO:0005938|GO:0005769
A_21_P0002960		Homo sapiens cDNA FLJ36372 fis, clone THYMU2008072. [AK093691]	0.000230797	7.49372e-05	down	-9.33292	-3.22233	9.33292	down	down	-1.04135	-0.0584571	1.04135	-2.61045	-1.3843	2.61045	130.113	116.113	50.6042	16.6495	-0.0436991	-0.102156	-1.428	-3.26603	Detected	Not Detected	Detected	Detected	Detected	Detected	Detected	Not Detected	Not Detected	Not Detected	Detected	Detected	GCTCATCGAGTTGCAATTTATCATCTAAGGTAATGAGTTAAACCCAAAAGTAACAGTGAC	50709358	chr3	50709299	+	FALSE	hs|3p21.2	ENST00000608605		TCONS_00006023		chr3:50709299-50709358
A_33_P3421183	GTF2I	general transcription factor IIi [Source:HGNC Symbol;Acc:4659] [ENST00000473333]	4.44745e-05	9.90482e-06	down	-8.54188	-3.09455	8.54188	down	down	-1.03306	-0.0469187	1.03306	-10.2944	-3.36378	10.2944	94.2987	85.8122	9.29259	13.184	-0.0125885	-0.0595072	-3.37637	-3.10714	Detected	Not Detected	Not Detected	Detected	Detected	Detected	Not Detected	Not Detected	Not Detected	Not Detected	Detected	Detected	GGAGGATTACACTACAAGTTTAATTCTGCAGGTTTCTTTGAAAAGAACCAAACTGTATGA	74160589	chr7	74160530	+	FALSE	hs|7q11.23	ENST00000473333	2969		general transcription factor IIi	chr7:74160530-74160589	GO:0005515|GO:0006355|GO:0003700|GO:0006367|GO:0006366|GO:0051481|GO:0005730|GO:0005634|GO:0009790|GO:0042995|GO:0003677|GO:0007165|GO:0005737|GO:0016525|GO:0043025|GO:0051019
A_24_P416961	ARVCF	Homo sapiens armadillo repeat gene deleted in velocardiofacial syndrome (ARVCF), mRNA [NM_001670]	5.45199e-05	1.2808e-05	down	-8.26338	-3.04673	8.26338	up	down	1.20671	0.271081	1.20671	-7.71442	-2.94756	7.71442	151.593	174.668	21.2057	21.7976	-0.0713248	0.199757	-3.01888	-3.11806	Detected	Not Detected	Not Detected	Detected	Detected	Detected	Not Detected	Not Detected	Not Detected	Not Detected	Detected	Detected	GAGAAAAAGCATTAAAAATAAGCCAAAATAAGACTATTGGTAAACACCTAAATTTTTGTA	19957509	chr22	19957450	-	FALSE	hs|22q11.21	ENST00000344269	421	NM_001670	armadillo repeat gene deleted in velocardiofacial syndrome	chr22:19957509-19957450	GO:0016339|GO:0005622|GO:0005515|GO:0016337|GO:0005737|GO:0005886|GO:0007275|GO:0005634|GO:0007155
A_23_P25566	GPR183	Homo sapiens G protein-coupled receptor 183 (GPR183), mRNA [NM_004951]	7.7662e-09	1.59053e-12	down	-8.21269	-3.03785	8.21269	up	down	1.01824	0.0260757	1.01824	-8.99787	-3.16958	8.99787	12088.9	11590.1	1332.08	1632.96	-0.000558853	0.0255168	-3.17014	-3.03841	Detected	Detected	Detected	Detected	Detected	Detected	Detected	Detected	Detected	Detected	Detected	Detected	CTGAAACGGCAAGTCAGTGTATCGATTTCTAGTGCTGTGAAGTCAGCCCCTGAAGAAAAT	99947433	chr13	99947374	-	FALSE	hs|13q32.3	ENST00000376414	1880	NM_004951	G protein-coupled receptor 183	chr13:99947433-99947374	GO:0006955|GO:0008142|GO:0007186|GO:0005886|GO:0030890|GO:0005887|GO:0004930|GO:0006959|GO:0070374|GO:0002313
A_23_P411761	CABP1	Homo sapiens calcium binding protein 1 (CABP1), transcript variant 3, mRNA [NM_001033677]	0.0030166	0.00148495	down	-8.1779	-3.03173	8.1779	down	down	-1.02253	-0.0321453	1.02253	-2.26978	-1.18255	2.26978	127.675	117.847	72.0973	18.7425	0.0862131	0.0540678	-1.09634	-2.94552	Detected	Not Detected	Detected	Detected	Detected	Detected	Detected	Not Detected	Not Detected	Not Detected	Detected	Detected	AATGGTGATGGGGAAATAAGCACCAGTGAGCTGCGAGAGGCTATGAGGAAGCTCCTGGGT	121098942	chr12	121098883	+	FALSE	hs|12q24.31	ENST00000288616	9478	NM_001033677	calcium binding protein 1	chr12:121098883-121098942	GO:0005515|GO:0048471|GO:0030054|GO:0005886|GO:0005634|GO:0005615|GO:0030425|GO:0042803|GO:0005829|GO:0045211|GO:0043025|GO:0005938|GO:0004857|GO:0005509|GO:0019904|GO:0014069|GO:0043086|GO:0044325|GO:0031800|GO:0043234|GO:0000139|GO:0042308|GO:0009898|GO:0008139|GO:0010651|GO:0048306
A_23_P27229	MYO15A	Homo sapiens myosin XVA (MYO15A), mRNA [NM_016239]	3.78291e-07	9.16179e-09	down	-7.69697	-2.94429	7.69697	down	down	-1.11104	-0.151913	1.11104	-3.26301	-1.7062	3.26301	718.048	607.107	217.942	103.9	-0.0268943	-0.178807	-1.7331	-2.97118	Detected	Detected	Detected	Detected	Detected	Detected	Detected	Detected	Detected	Detected	Detected	Detected	GAAAAGCCTTCTTGGAAAATGGGACATTAGCATTGAGTTTTGAAAGATGAGTAGGAGTTT	18082958	chr17	18082899	+	FALSE	hs|17p11.2	ENST00000205890	51168	NM_016239	myosin XVA	chr17:18082899-18082958	GO:0005516|GO:0005737|GO:0003774|GO:0042472|GO:0007605|GO:0008152|GO:0032420|GO:0007626|GO:0003779|GO:0016459|GO:0005524|GO:0070062
A_21_P0009206	LOC101929552	PREDICTED: Homo sapiens uncharacterized LOC101929552 (LOC101929552), ncRNA [XR_243527]	0.000112319	3.15604e-05	down	-7.64463	-2.93445	7.64463	down	down	-1.10721	-0.146925	1.10721	-4.51623	-2.17512	4.51623	64.2912	56.0602	15.3311	9.60425	0.138261	-0.00866334	-2.03686	-2.79619	Detected	Not Detected	Not Detected	Detected	Detected	Detected	Not Detected	Not Detected	Not Detected	Not Detected	Detected	Not Detected	CAACTTTCTACTCAAGATCATTGAAACATCTGTGTTGATTATTTGTAACCGGGATATGCT	80671868	chr17	80671809	-	FALSE	hs|17q25.3	ENST00000574471	101929552	XR_243527	uncharacterized LOC101929552	chr17:80671868-80671809
A_33_P3411632	TMEM121	Homo sapiens transmembrane protein 121 (TMEM121), mRNA [NM_025268]	0.000157875	4.77139e-05	down	-7.61674	-2.92917	7.61674	up	down	1.65448	0.72638	1.65448	-2.94188	-1.55674	2.94188	67.7214	113.604	23.0272	10.2003	-0.0270735	0.699307	-1.58381	-2.95625	Detected	Not Detected	Not Detected	Detected	Detected	Detected	Not Detected	Not Detected	Not Detected	Not Detected	Detected	Detected	TTGGGGCCAAGGAGGCCTCTGTCATTTTAAAGACTCGTGTTTACAGTTTTGTATCCAAGG	105996537	chr14	105996478	+	FALSE	hs|14q32.33	ENST00000392519	80757	NM_025268	transmembrane protein 121	chr14:105996478-105996537	GO:0008150|GO:0003674|GO:0016021|GO:0005575
A_21_P0007476	LINC00592	Homo sapiens long intergenic non-protein coding RNA 592 (LINC00592), long non-coding RNA [NR_027358]	1.07746e-07	9.46102e-10	down	-7.55407	-2.91725	7.55407	up	down	1.07384	0.102777	1.07384	-5.1533	-2.3655	5.1533	830.178	839.999	158.902	121.841	0.0603545	0.163131	-2.30514	-2.8569	Detected	Detected	Detected	Detected	Detected	Detected	Detected	Detected	Detected	Detected	Detected	Detected	CCCCTTATACAAAACTTGGAGCTCAGACCACAAACAACAACAACAATCCAAAAAATAAAA	52617523	chr12	52617464	+	FALSE	hs|12q13.13	ENST00000549830	283404		long intergenic non-protein coding RNA 592	chr12:52617464-52617523
A_21_P0001667	XLOC_000099	BROAD Institute lincRNA (XLOC_000099), lincRNA [TCONS_00001961]	0.00147316	0.000653282	down	-7.45118	-2.89747	7.45118	down	down	-1.01425	-0.0204198	1.01425	-3.35372	-1.74576	3.35372	107.145	100.585	36.6682	16.9996	0.044306	0.0238862	-1.70146	-2.85316	Detected	Not Detected	Detected	Detected	Detected	Detected	Not Detected	Not Detected	Not Detected	Not Detected	Detected	Detected	TCATATGAATGAGGTGGAGGGCAGGGAGAATCGCTGCCATTTATTCAACCCTTAATAAAT	25373839	chr1	25373780	+	FALSE	hs|1p36.11					chr1:25373780-25373839
A_21_P0001797		BX335012 Homo sapiens PLACENTA COT 25-NORMALIZED Homo sapiens cDNA clone CS0DI009YH24 5-PRIME, mRNA sequence [BX335012]	1.32618e-05	2.06468e-06	down	-7.37744	-2.88312	7.37744	down	down	-1.296	-0.374069	1.296	-3.51827	-1.81487	3.51827	51.54	37.2575	14.5497	7.75747	0.0621161	-0.311953	-1.75275	-2.821	Detected	Not Detected	Not Detected	Not Detected	Detected	Detected	Not Detected	Not Detected	Not Detected	Not Detected	Not Detected	Detected	GCATAGCTTACCAGGATATGGTAGTTATGGGTTCCAATTTTCCCTGATAATAAAAATTGT	177371055	chr2	177370996	-	FALSE	hs|2q31.1	ENST00000412153				chr2:177371055-177370996
A_19_P00811533	SLC2A1-AS1	Homo sapiens SLC2A1 antisense RNA 1 (SLC2A1-AS1), long non-coding RNA [NR_033967]	0.00132477	0.000577305	down	-7.35908	-2.87953	7.35908	down	down	-1.01261	-0.0180747	1.01261	-3.65042	-1.86806	3.65042	109.347	100.97	30.5104	18.0278	0.0440989	0.0260242	-1.82396	-2.83543	Detected	Not Detected	Not Detected	Detected	Detected	Detected	Not Detected	Detected	Not Detected	Not Detected	Detected	Detected	GTCTTTATCTCTAAGAAGAGAAATACATCTGAACTAAAGGGTAAAAAATGGCATGTTTTA	43448978	chr1	43448919	+	FALSE	hs|1p34.2	ENST00000431759	440584	NR_033967	SLC2A1 antisense RNA 1	chr1:43448919-43448978
A_21_P0000647	LGALS17A	Homo sapiens Charcot-Leyden crystal protein pseudogene (LGALS17A), non-coding RNA [NR_034156]	0.000710228	0.000280582	down	-7.1108	-2.83001	7.1108	down	down	-1.20593	-0.270141	1.20593	-11.6057	-3.53676	11.6057	96.976	75.8732	8.43196	19.5041	0.0475772	-0.222564	-3.48918	-2.78244	Detected	Detected	Not Detected	Detected	Detected	Detected	Not Detected	Not Detected	Not Detected	Not Detected	Detected	Detected	GGAGAACCACTTAGCAGAAACAACATGTTACCTACAAACTAATGAAGGCAGATTGAGTAA	40177010	chr19	40176951	+	FALSE	hs|19q13.2	ENST00000598736	400696	NR_034156	Charcot-Leyden crystal protein pseudogene	chr19:40176951-40177010
A_24_P696761	LEMD1	Homo sapiens LEM domain containing 1 (LEMD1), transcript variant 3, mRNA [NM_001001552]	0.00208164	0.000967325	down	-7.08323	-2.82441	7.08323	down	down	-1.13062	-0.177116	1.13062	-3.3022	-1.72343	3.3022	54.9235	45.8824	18.5255	8.71293	0.214148	0.0370321	-1.50928	-2.61026	Detected	Not Detected	Not Detected	Detected	Detected	Detected	Not Detected	Not Detected	Not Detected	Not Detected	Detected	Not Detected	TCTACCTGACTGTGGAAAATAAGTCGCTGTTTGGTTAAGTAATTTAGGAGCAAAGCAATG	205350823	chr1	205350764	-	FALSE	hs|1q32.1	ENST00000367151	93273	NM_001001552	LEM domain containing 1	chr1:205350823-205350764	GO:0016021
A_33_P3232871	TMEM239	Homo sapiens transmembrane protein 239 (TMEM239), mRNA [NM_001167670]	0.00127607	0.000552956	down	-7.0722	-2.82216	7.0722	down	down	-1.05901	-0.0827165	1.05901	-1.74747	-0.805269	1.74747	60.2893	53.6232	34.8443	11.3453	0.0287766	-0.0539398	-0.776493	-2.79338	Detected	Not Detected	Not Detected	Detected	Detected	Detected	Not Detected	Detected	Not Detected	Not Detected	Detected	Detected	TCCATGACTCACCCAGGCGACACTCAGGATTTGGATCAATAGAAGGGCAACCCCATCCCA	2797677	chr20	2797618	+	FALSE	hs|20p13	ENST00000380585	100288797	NM_001167670	transmembrane protein 239	chr20:2797618-2797677	GO:0016021
A_23_P123848	DAB2IP	Homo sapiens DAB2 interacting protein (DAB2IP), transcript variant 1, mRNA [NM_032552]	4.85412e-07	1.40162e-08	down	-7.05866	-2.81939	7.05866	down	down	-1.0706	-0.0984165	1.0706	-7.10155	-2.82813	7.10155	74.7146	66.0355	10.5376	11.8614	0.0123315	-0.086085	-2.8158	-2.80706	Detected	Not Detected	Not Detected	Detected	Detected	Detected	Not Detected	Not Detected	Not Detected	Not Detected	Detected	Detected	TGACTTTTTTGCTTAACTTCCATGTTCTGGGTGATGGAAACTGCCAAACCTCCTGTCAGT	124547407	chr9	124547348	+	FALSE	hs|9q33.2	ENST00000259371	153090	NM_032552	DAB2 interacting protein	chr9:124547348-124547407	GO:0005515|GO:0006986|GO:0030308|GO:0032403|GO:0042803|GO:0042802|GO:0032312|GO:0043025|GO:0043122|GO:0034261|GO:0034260|GO:0043124|GO:0019901|GO:0042059|GO:0031235|GO:0031434|GO:0031435|GO:0014067|GO:0000122|GO:0005123|GO:0032266|GO:0010596|GO:0007049|GO:0032320|GO:0010976|GO:0043184|GO:0043548|GO:0008625|GO:0030948|GO:0030424|GO:0034144|GO:0035662|GO:0035924|GO:0017124|GO:0008285|GO:0005886|GO:…
A_21_P0001799	LOC102724675	PREDICTED: Homo sapiens uncharacterized LOC102724675 (LOC102724675), ncRNA [XR_425512]	0.000280484	9.45067e-05	down	-7.01896	-2.81126	7.01896	down	down	-1.10455	-0.143454	1.10455	-3.96112	-1.98591	3.96112	67.019	56.0593	16.8053	11.4373	-0.0450525	-0.188506	-2.03096	-2.85631	Detected	Not Detected	Not Detected	Detected	Detected	Detected	Not Detected	Not Detected	Not Detected	Not Detected	Detected	Detected	TGGGACCTCAGGAAGATCTTTGGCACAATCTACTAGACACGTTTCATTAATAAATGATTA	208084511	chr2	208084452	-	FALSE	hs|2q33.3		102724675	XR_425512	uncharacterized LOC102724675	chr2:208084511-208084452
A_33_P3346936	MON2	MON2 homolog (S. cerevisiae) [Source:HGNC Symbol;Acc:29177] [ENST00000549378]	0.0100445	0.0057416	down	-6.95334	-2.79771	6.95334	up	down	1.08065	0.111904	1.08065	-3.15466	-1.65748	3.15466	49.2165	50.2842	25.0989	7.9969	-0.0149622	0.0969415	-1.67245	-2.81267	Detected	Not Detected	Not Detected	Detected	Detected	Detected	Detected	Not Detected	Not Detected	Not Detected	Detected	Detected	GAGAGTAGTATCTGTTCTGATTAAGCAGTTTTACAGTCTTTTGGTAAGTGCTAATTTCCT	62902277	chr12	62902218	+	FALSE	hs|12q14.1	ENST00000549378	23041	BC111488	MON2 homolog (S. cerevisiae)	chr12:62902218-62902277	GO:0005802|GO:0005515|GO:0005086|GO:0030036|GO:0016192|GO:0015031|GO:0006895|GO:0043087
A_23_P353014	CACNA2D4	Homo sapiens calcium channel, voltage-dependent, alpha 2/delta subunit 4 (CACNA2D4), mRNA [NM_172364]	0.00127792	0.000553964	down	-6.93053	-2.79297	6.93053	down	down	-1.33172	-0.413287	1.33172	-3.83321	-1.93855	3.83321	51.7642	38.7594	14.6783	8.23876	-0.157324	-0.570611	-2.09588	-2.95029	Not Detected	Not Detected	Not Detected	Detected	Detected	Detected	Not Detected	Not Detected	Not Detected	Not Detected	Not Detected	Not Detected	TAGGCTGAGACATCCAATTGCTGCATGGAAATTGATGTACATTCAGGGGACGGCAAAAAT	1902076	chr12	1902017	-	FALSE	hs|12p13.33	ENST00000545595	93589	NM_172364	calcium channel, voltage-dependent, alpha 2/delta subunit 4	chr12:1902076-1902017	GO:0005245|GO:0050908|GO:0070588|GO:0034765|GO:0005891|GO:0046872
A_21_P0011037	XLOC_l2_002886	BROAD Institute lincRNA (XLOC_l2_002886), lincRNA [TCONS_l2_00005503]	0.00831173	0.00463922	down	-6.70939	-2.74618	6.70939	down	down	-3.80198	-1.92675	3.80198	-6.0836	-2.60493	6.0836	181.291	46.1728	36.5954	30.9121	0.0103881	-1.91636	-2.59454	-2.73579	Detected	Detected	Not Detected	Detected	Detected	Detected	Not Detected	Detected	Not Detected	Not Detected	Detected	Not Detected	GCACTTTCTATTGTTTTGTCAGGTAAGTTACTTGTTCTCCAAACTGTACAATATTCTCCA	9806442	chr12	9806383	+	FALSE	hs|12p13.31					chr12:9806383-9806442
A_33_P3341269			1.69698e-05	2.86237e-06	down	-6.69354	-2.74277	6.69354	down	down	-1.81543	-0.860313	1.81543	-14.2209	-3.82994	14.2209	241.016	124.09	16.7519	39.4701	0.00222333	-0.85809	-3.82772	-2.74055	Detected	Detected	Not Detected	Detected	Detected	Detected	Not Detected	Not Detected	Not Detected	Not Detected	Detected	Detected	TATGACATTATATTGATTAAGGTGAGTACAGACAGCCCAAATCATGGGGAGGGGCCTCCA	40176331	chr19	40176272	+	FALSE	hs|19q13.2					chr19:040176272-040176331
A_21_P0009332	XLOC_012515	BROAD Institute lincRNA (XLOC_012515), lincRNA [TCONS_00025695]	0.00234234	0.00111057	down	-6.53635	-2.70849	6.53635	down	down	-1.61902	-0.695118	1.61902	-2.3672	-1.24318	2.3672	62.7787	40.1239	26.7321	11.4188	0.0292136	-0.665904	-1.21397	-2.67927	Detected	Not Detected	Not Detected	Detected	Detected	Detected	Not Detected	Not Detected	Not Detected	Not Detected	Not Detected	Not Detected	CTGGGACTACAGGCTGATATGATCTGAAAATGCTACGGAGATTATGAGAAAGAAAATGGG	48365112	chr17	48364208	-	FALSE	hs|17q21.33					chr17:48365112-48364208
A_23_P212675	NME9	NME/NM23 family member 9 [Source:HGNC Symbol;Acc:21343] [ENST00000333911]	0.000291266	9.89127e-05	down	-6.38246	-2.67411	6.38246	up	down	1.12171	0.165696	1.12171	-3.01974	-1.59443	3.01974	62.8211	65.9765	20.7146	11.3125	-0.138053	0.0276435	-1.73248	-2.81216	Detected	Not Detected	Not Detected	Detected	Detected	Detected	Not Detected	Not Detected	Not Detected	Not Detected	Detected	Detected	GAGTACCAATACTTTTTGGTTTAGCTGTCTTTTGTAGACAATGAAAATAATATGGCTGGG	138020399	chr3	138020340	-	FALSE	hs|3q22.3	ENST00000333911	347736	XM_005247430	NME/NM23 family member 9	chr3:138020399-138020340	GO:0006241|GO:0006228|GO:0006165|GO:0006183|GO:0005737|GO:0004550|GO:0045454|GO:0005856|GO:0005524
A_21_P0014330		Homo sapiens full length insert cDNA clone ZA79D12. [AF086125]	0.000757013	0.000302372	down	-6.32335	-2.66069	6.32335	down	down	-1.15308	-0.205499	1.15308	-3.00826	-1.58893	3.00826	61.9019	50.295	21.9379	11.1875	-0.00306861	-0.208567	-1.592	-2.66376	Detected	Not Detected	Detected	Detected	Detected	Detected	Not Detected	Not Detected	Not Detected	Not Detected	Detected	Not Detected	AGGCATGTATTACCTCTTTAACAACCAAATAAAAGTTGATCCAGTTCTTTCCTTCCTGCA	66875395	chr16	66875336	-	FALSE	hs|16q22.1			AF086125		chr16:66875395-66875336
A_33_P3367830	EFEMP2	Homo sapiens EGF containing fibulin-like extracellular matrix protein 2 (EFEMP2), transcript variant 1, mRNA [NM_016938]	2.2242e-07	3.41216e-09	down	-6.29962	-2.65526	6.29962	down	down	-1.02378	-0.033906	1.02378	-7.2475	-2.85748	7.2475	1699.97	1559.54	230.99	298.619	-0.0444171	-0.078323	-2.9019	-2.69968	Detected	Detected	Detected	Detected	Detected	Detected	Detected	Detected	Detected	Detected	Detected	Detected	TTTGGATAAGCCCTAGTAGTTCCCTGGGCCTGTTTTTCTATAAAACGAGGCAACTGGACT	65633975	chr11	65633916	-	FALSE	hs|11q13.1	ENST00000526628	30008	NM_016938	EGF containing fibulin-like extracellular matrix protein 2	chr11:65633975-65633916	GO:0005515|GO:0007165|GO:0016020|GO:0030198|GO:0007596|GO:0005509|GO:0005576|GO:0070062|GO:0005604|GO:0005201|GO:0004888
A_24_P34155	RUNX1	Homo sapiens runt-related transcription factor 1 (RUNX1), transcript variant 3, mRNA [NM_001122607]	1.60877e-07	1.78059e-09	down	-6.25126	-2.64415	6.25126	up	down	1.14908	0.200485	1.14908	-3.97558	-1.99117	3.97558	1448.09	1556.21	362.16	256.418	0.0243988	0.224883	-1.96677	-2.61975	Detected	Detected	Detected	Detected	Detected	Detected	Detected	Detected	Detected	Detected	Detected	Detected	ATATTTAGCATGGATCCCGGTACACTTTCAATACTTAATAAATGGTCAATGTTATTCTTT	36193642	chr21	36193583	-	FALSE	hs|21q22.12	ENST00000479325	861	NM_001122607	runt-related transcription factor 1	chr21:36193642-36193583	GO:0005515|GO:0003700|GO:0005634|GO:0042803|GO:0031069|GO:2000872|GO:0071336|GO:0045944|GO:0030854|GO:0070491|GO:0030099|GO:0030853|GO:0035162|GO:0030097|GO:0000975|GO:0046982|GO:0005509|GO:0060216|GO:0009966|GO:0007417|GO:0005524|GO:0003677|GO:0001701|GO:0006351|GO:0045766|GO:0005604|GO:0001889|GO:0071425|GO:0001501|GO:0048935|GO:0002318|GO:0045893|GO:0048266|GO:0008134
A_33_P3276718	HGF	Homo sapiens hepatocyte growth factor (hepapoietin A; scatter factor) (HGF), transcript variant 5, mRNA [NM_001010934]	3.06317e-08	8.91031e-11	down	-6.19568	-2.63126	6.19568	down	down	-1.02751	-0.0391531	1.02751	-5.3389	-2.41654	5.3389	12708.7	11710.3	2380.24	2282.66	0.0115426	-0.0276105	-2.405	-2.61972	Detected	Detected	Detected	Detected	Detected	Detected	Detected	Detected	Detected	Detected	Detected	Detected	GACTTTATGTGCTACAGCCAGTTCCATCTCTGTTTGTAAATTCTTACTTTCCATTCCATA	81380346	chr7	81380287	-	FALSE	hs|7q21.11	ENST00000423064	3082	NM_001010934	hepatocyte growth factor (hepapoietin A; scatter factor)	chr7:81380346-81380287	GO:0005515|GO:0004252|GO:2000573|GO:0031100|GO:0050731|GO:0001837|GO:0005615|GO:0042802|GO:0000187|GO:0090201|GO:0060665|GO:0035729|GO:0045944|GO:0006508|GO:0031093|GO:0043154|GO:0043066|GO:0048012|GO:0030335|GO:0046982|GO:0030168|GO:0014068|GO:0005576|GO:0042056|GO:0050918|GO:0001889|GO:0045669|GO:0007067|GO:0060326|GO:0007596|GO:0002576|GO:0030212|GO:0051450|GO:0008083
A_23_P107116	RNF112	Homo sapiens ring finger protein 112 (RNF112), mRNA [NM_007148]	1.00166e-06	4.59908e-08	down	-6.18199	-2.62807	6.18199	up	down	1.00857	0.0123162	1.00857	-3.11706	-1.64019	3.11706	297.291	286.993	94.8815	53.7016	-0.0123008	1.54177e-05	-1.65249	-2.64037	Detected	Detected	Detected	Detected	Detected	Detected	Detected	Detected	Detected	Detected	Detected	Detected	ACTTCTAGGCTATGAAACTGACTTCTAGGCTATGAAACTTACAGGGTATGGGTGGGCACA	19320548	chr17	19320489	+	FALSE	hs|17p11.2	ENST00000461366	7732	NM_007148	ring finger protein 112	chr17:19320489-19320548	GO:0006184|GO:0005737|GO:0003924|GO:0008270|GO:0005634|GO:0016021|GO:0005525
A_21_P0007784	LOC100996671	Homo sapiens uncharacterized LOC100996671 (LOC100996671), transcript variant 1, long non-coding RNA [NR_110034]	0.00970843	0.00552689	down	-6.14454	-2.6193	6.14454	down	down	-6.87165	-2.78066	6.87165	-3.44044	-1.78259	3.44044	82.7786	8.60557	19.1591	11.9786	0.0449955	-2.73566	-1.7376	-2.57431	Detected	Not Detected	Not Detected	Not Detected	Detected	Not Detected	Not Detected	Not Detected	Not Detected	Not Detected	Not Detected	Not Detected	GCCAAAGTATGCAAAACCTGCCACTTCACTGGCAAGCCATGAATTATTCATAAATATAGA	127137576	chr12	127137517	-	FALSE	hs|12q24.32	ENST00000541065	100996671	NR_110034	uncharacterized LOC100996671	chr12:127137576-127137517
A_21_P0006026		PREDICTED: Homo sapiens uncharacterized LOC101927823 (LOC101927823), ncRNA [XR_242638]	0.000182218	5.65297e-05	down	-6.13773	-2.6177	6.13773	up	down	1.04748	0.0669203	1.04748	-1.61947	-0.69552	1.61947	288.779	286.915	176.902	56.0084	0.0130924	0.0800126	-0.682428	-2.60461	Detected	Detected	Detected	Detected	Detected	Detected	Detected	Detected	Detected	Not Detected	Detected	Detected	CATCTGTGTATTGACCATCTACCCTTTTCCCATGATTTGTTTGTCAAAATTCCTTGCTAA	92522915	chr9	92522856	+	FALSE	hs|9q22.2	ENST00000421297		XR_242638		chr9:92522856-92522915
A_21_P0014428	LOC101927372	PREDICTED: Homo sapiens uncharacterized LOC101927372 (LOC101927372), ncRNA [XR_244439]	2.32076e-08	4.63881e-11	down	-6.12143	-2.61387	6.12143	down	down	-1.11582	-0.15811	1.11582	-3.67425	-1.87745	3.67425	1439.87	1225.48	388.889	261.551	-0.009003	-0.167113	-1.88645	-2.62287	Detected	Detected	Detected	Detected	Detected	Detected	Detected	Detected	Detected	Detected	Detected	Detected	ACGAGAGCCCATGACCTCCGAAATCCATGGCAACGTAATAAAAGTCTGAAACAGAGAGAA	42897969	chr22	42897910	-	FALSE	hs|22q13.2		101927372	XR_244439	uncharacterized LOC101927372	chr22:42897969-42897910
A_23_P330070	TFPI	Homo sapiens tissue factor pathway inhibitor (lipoprotein-associated coagulation inhibitor) (TFPI), transcript variant 2, mRNA [NM_001032281]	3.18568e-08	9.86771e-11	down	-6.10296	-2.60951	6.10296	up	up	1.1719	0.228848	1.1719	1.12876	0.174735	1.12876	599.652	662.926	670.082	109.501	-0.000353495	0.228494	0.174381	-2.60986	Detected	Detected	Detected	Detected	Detected	Detected	Detected	Detected	Detected	Detected	Detected	Detected	GCCTTCTGCATTCATGCATCCATGTTCTTTCTAGGATTGGATAGCATTTCATGCCTATGT	188343465	chr2	188343406	-	FALSE	hs|2q32.1	ENST00000339091	7035	NM_001032281	tissue factor pathway inhibitor (lipoprotein-associated coagulation inhibitor)	chr2:188343465-188343406	GO:0010951|GO:0005886|GO:0004866|GO:0007596|GO:0005783|GO:0004867|GO:0031090|GO:0007598|GO:0005576|GO:0031225|GO:0005615
A_23_P329768	GREB1	Homo sapiens growth regulation by estrogen in breast cancer 1 (GREB1), transcript variant a, mRNA [NM_014668]	9.76633e-05	2.65328e-05	down	-6.08622	-2.60555	6.08622	down	down	-1.06208	-0.0868864	1.06208	-2.1847	-1.12743	2.1847	85.7847	80.33	39.2977	16.1866	-0.0510605	-0.137947	-1.1785	-2.65661	Detected	Not Detected	Detected	Detected	Detected	Detected	Not Detected	Detected	Not Detected	Not Detected	Detected	Detected	AAAGTCCGCGAGTATTAAATATTTAGATCAATGTTTATAAAATGATTACTTTGTATATCT	11782739	chr2	11782680	+	FALSE	hs|2p25.1	ENST00000234142	9687	NM_014668	growth regulation by estrogen in breast cancer 1	chr2:11782680-11782739	GO:0016021
A_21_P0000073	OSMR	Homo sapiens oncostatin M receptor (OSMR), transcript variant 2, mRNA [NM_001168355]	3.78651e-08	1.40728e-10	down	-6.01732	-2.58912	6.01732	down	down	-1.03501	-0.0496391	1.03501	-4.24678	-2.08637	4.24678	11392.9	10345.6	2652.44	2096.42	-0.00634702	-0.0559861	-2.09272	-2.59547	Detected	Detected	Detected	Detected	Detected	Detected	Detected	Detected	Detected	Detected	Detected	Detected	CGCCAAGATAATTATCACTTTAAATTGTGTGCGTGTGTATTCTCATTTCTTATGTGATGG	38886648	chr5	38886589	+	FALSE	hs|5p13.1	ENST00000502536	9180	NM_001168355	oncostatin M receptor	chr5:38886589-38886648	GO:0008284|GO:0019838|GO:0002675|GO:0008283|GO:0004924|GO:0005900|GO:0034097|GO:0007166|GO:0038165
A_23_P163238	STRC	Homo sapiens stereocilin (STRC), mRNA [NM_153700]	3.29236e-05	6.75817e-06	down	-5.97793	-2.57965	5.97793	down	down	-1.23806	-0.308086	1.23806	-2.4097	-1.26886	2.4097	95.979	73.9837	39.4574	17.5907	-0.04819	-0.356276	-1.31705	-2.62784	Detected	Not Detected	Detected	Detected	Detected	Detected	Not Detected	Not Detected	Not Detected	Not Detected	Detected	Detected	TTGCATGGGCCCAACATGAGGGAAAGGAGAGCCCAGAACAGCAAGGTCGAAGTACAGCCT	43892202	chr15	43891944	-	FALSE	hs|15q15.3	ENST00000428650	161497	NM_153700	stereocilin	chr15:43892202-43891944	GO:0060091|GO:0009986|GO:0050910|GO:0060088|GO:0032420|GO:0032426
A_33_P3270826	THEM5	Homo sapiens thioesterase superfamily member 5 (THEM5), mRNA [NM_182578]	2.99187e-08	8.06466e-11	down	-5.93892	-2.5702	5.93892	down	down	-1.00414	-0.0059557	1.00414	-1.40355	-0.489077	1.40355	910.709	854.977	643.774	170.428	-0.0117763	-0.017732	-0.500854	-2.58198	Detected	Detected	Detected	Detected	Detected	Detected	Detected	Detected	Detected	Detected	Detected	Detected	AAGCAGCAATTGGTGAGGCGAGGGAAAGGACCCTTTTCTCTGAGTAAATAAAGTCTCACA	151819642	chr1	151819583	-	FALSE	hs|1q21.3		284486	NM_182578	thioesterase superfamily member 5	chr1:151819642-151819583	GO:0016290|GO:0005759|GO:0035965|GO:0006631|GO:0035336
A_33_P3261054	CCDC114	Homo sapiens coiled-coil domain containing 114 (CCDC114), mRNA [NM_144577]	8.19946e-06	1.08873e-06	down	-5.92631	-2.56713	5.92631	up	down	1.04185	0.0591412	1.04185	-5.12521	-2.35761	5.12521	196.998	192.097	37.7219	36.685	-0.0244894	0.0346518	-2.3821	-2.59162	Detected	Detected	Detected	Detected	Detected	Detected	Not Detected	Detected	Not Detected	Detected	Detected	Detected	AAGACGCCAGGTTCAGCATGGGAAAATGGGACTGTGGAAATAAAGTATATGTGTGGAGAG	48799777	chr19	48799718	-	FALSE	hs|19q13.33	ENST00000315396	93233	NM_144577	coiled-coil domain containing 114	chr19:48799777-48799718	GO:0005929|GO:0036157|GO:0036158
A_21_P0014034	LOC101929584		0.00460158	0.00238621	down	-5.9204	-2.5657	5.9204	down	down	-6.85394	-2.77693	6.85394	-7.60738	-2.9274	7.60738	62.261	8.04731	7.76743	13.6608	0.319498	-2.45744	-2.6079	-2.2462	Detected	Not Detected	Not Detected	Not Detected	Detected	Detected	Not Detected	Not Detected	Not Detected	Not Detected	Not Detected	Not Detected	CCTGAGAATATACCTGCCTAAGGAATTTGGCTATAGCTGGTATTGGGTTCCTCAAACCAG	5346191	chr12	5343979	-	FALSE	hs|12p13.32	ENST00000540237	101929584		uncharacterized LOC101929584	chr12:5346191-5343979
A_23_P43107	DCSTAMP	Homo sapiens dendrocyte expressed seven transmembrane protein (DCSTAMP), transcript variant 1, mRNA [NM_030788]	0.000144576	4.29085e-05	down	-5.92032	-2.56568	5.92032	down	down	-1.37672	-0.46124	1.37672	-4.22526	-2.07904	4.22526	94.6326	66.4807	23.2589	17.9761	0.107658	-0.353582	-1.97138	-2.45802	Detected	Not Detected	Not Detected	Detected	Detected	Detected	Not Detected	Not Detected	Not Detected	Not Detected	Detected	Detected	ATGTTCCAAACAAACCACATGATCTTGCCTGTGTCACAATGTAACAAGACTCTAGCTGGG	105368690	chr8	105368631	+	FALSE	hs|8q22.3	ENST00000297581	81501	NM_030788	dendrocyte expressed seven transmembrane protein	chr8:105368631-105368690	GO:0005515|GO:0030308|GO:0072675|GO:0036006|GO:0009986|GO:0030316|GO:0030176|GO:0045780|GO:0045657|GO:0005887|GO:0033116|GO:0071356|GO:0005789|GO:0071353|GO:0061025|GO:0016021|GO:0043011|GO:0010008|GO:0034241
A_23_P152262	DPEP1	Homo sapiens dipeptidase 1 (renal) (DPEP1), transcript variant 1, mRNA [NM_004413]	1.02068e-06	4.74387e-08	down	-5.895	-2.55949	5.895	down	down	-1.06386	-0.0893021	1.06386	-1.55594	-0.637783	1.55594	425.401	376.5	274.055	80.4753	-0.00434494	-0.093647	-0.642128	-2.56384	Detected	Detected	Detected	Detected	Detected	Detected	Detected	Detected	Detected	Detected	Detected	Detected	GTGATGGTGAACTTCTACAACAATTACATTTCCTGCACCAACAAGGCCAACCTGTCCCAA	89703953	chr16	89703894	+	FALSE	hs|16q24.3	ENST00000393092	1800	NM_004413	dipeptidase 1 (renal)	chr16:89703894-89703953	GO:0019369|GO:0005515|GO:0034235|GO:0071732|GO:0005886|GO:0006749|GO:0031528|GO:0031225|GO:0044281|GO:0006691|GO:0005615|GO:0050667|GO:0072341|GO:0072340|GO:0016324|GO:0070573|GO:0071277|GO:0006508|GO:0043154|GO:0043027|GO:0070062|GO:0030336|GO:0043066|GO:0045177|GO:0035690|GO:0016999|GO:0008235|GO:0008270|GO:0008239
A_33_P3394404	TSPAN32	Homo sapiens tetraspanin 32 (TSPAN32), mRNA [NM_139022]	0.000118664	3.36922e-05	down	-5.85424	-2.54948	5.85424	down	down	-1.23225	-0.301292	1.23225	-2.8031	-1.48702	2.8031	137.178	103.495	50.5584	26.1478	0.0163964	-0.284895	-1.47063	-2.53309	Detected	Not Detected	Not Detected	Detected	Detected	Detected	Detected	Detected	Not Detected	Not Detected	Detected	Detected	TGGAGGACGCCATGCTGGACACCTACGACCTGGTATATGAGCAGGCGATGAAAGGTACGT	2334944	chr11	2334885	+	FALSE	hs|11p15.5	ENST00000484104	10077	NM_139022	tetraspanin 32	chr11:2334885-2334944	GO:0070527|GO:0050688|GO:0005622|GO:0003674|GO:0008285|GO:0030886|GO:0009986|GO:0007229|GO:0007010|GO:0070442|GO:0007267|GO:0042832
A_33_P3257182	MYBPC2	Homo sapiens myosin binding protein C, fast type (MYBPC2), mRNA [NM_004533]	6.71181e-06	8.16875e-07	down	-5.83377	-2.54443	5.83377	down	down	-1.16704	-0.222852	1.16704	-2.81073	-1.49095	2.81073	130.464	105.098	46.9709	25.2046	0.029905	-0.192947	-1.46104	-2.51452	Detected	Not Detected	Detected	Detected	Detected	Detected	Detected	Detected	Not Detected	Not Detected	Detected	Detected	AATCCGTGAAGATCCCAAGTTCCTGATAACCAATTACCAAGGAGTCCTGACGCTGAACAT	50967694	chr19	50967635	+	FALSE	hs|19q13.33	ENST00000597498	4606	NM_004533	myosin binding protein C, fast type	chr19:50967635-50967694	GO:0005515|GO:0032982|GO:0030049|GO:0003779|GO:0008307|GO:0007155|GO:0005829
A_23_P113825	NACC2	Homo sapiens NACC family member 2, BEN and BTB (POZ) domain containing (NACC2), mRNA [NM_144653]	1.18968e-05	1.78386e-06	down	-5.81685	-2.54024	5.81685	up	down	1.06236	0.0872671	1.06236	-3.33312	-1.73687	3.33312	59.2863	60.811	17.7645	11.5428	-0.0769892	0.0102779	-1.81386	-2.61723	Detected	Not Detected	Not Detected	Detected	Detected	Detected	Not Detected	Not Detected	Not Detected	Not Detected	Detected	Detected	GCCACTTACCTACTGAACTGCTACTGTTGCCTGAGAAAAATGTGATTTTTATTCTGCTTG	138903283	chr9	138903224	-	FALSE	hs|9q34.3	ENST00000277554	138151	NM_144653	NACC family member 2, BEN and BTB (POZ) domain containing	chr9:138903283-138903224	GO:0005515|GO:0000790|GO:0008284|GO:0016575|GO:0008285|GO:0042826|GO:0006366|GO:0005634|GO:0000978|GO:0042803|GO:0016604|GO:0001078|GO:0010608|GO:0001076|GO:0016581|GO:0034629|GO:1900477|GO:0051260|GO:0004407|GO:0045892
A_23_P419107	TCP11L2	Homo sapiens t-complex 11, testis-specific-like 2 (TCP11L2), transcript variant 1, mRNA [NM_152772]	0.000137524	4.03782e-05	down	-5.79165	-2.53398	5.79165	down	down	-1.2206	-0.287587	1.2206	-2.85813	-1.51507	2.85813	62.4208	49.3315	22.2186	12.1558	0.235973	-0.0516141	-1.2791	-2.298	Detected	Not Detected	Not Detected	Detected	Detected	Detected	Not Detected	Not Detected	Not Detected	Not Detected	Not Detected	Not Detected	AAATATACTTCGAAAGCTGCTCTTCAATGAGGAAGCCATGGGGAAGGTAGATGCTTCACC	106740295	chr12	106740236	+	FALSE	hs|12q23.3	ENST00000299045	255394	NM_152772	t-complex 11, testis-specific-like 2	chr12:106740236-106740295
A_23_P312150	EDN2	Homo sapiens endothelin 2 (EDN2), mRNA [NM_001956]	1.24753e-07	1.20822e-09	down	-5.69078	-2.50863	5.69078	down	down	-1.06948	-0.0969086	1.06948	-6.73638	-2.75197	6.73638	26844.2	23806.7	3962.57	5262.56	0.0154413	-0.0814673	-2.73653	-2.49318	Detected	Detected	Detected	Detected	Detected	Detected	Detected	Detected	Detected	Detected	Detected	Detected	TTATTTTAATGTATTTTTTAGACCCTCTATTTACCTGCGAACTTGTGTTTATAATAAATG	41944515	chr1	41944456	-	FALSE	hs|1p34.2	ENST00000372587	1907	NM_001956	endothelin 2	chr1:41944515-41944456	GO:0014824|GO:0014826|GO:0008284|GO:0019722|GO:0048016|GO:0030593|GO:0019221|GO:0005576|GO:0060585|GO:0005615|GO:0007204|GO:0002690|GO:0019229|GO:0042116|GO:0001516|GO:0003058|GO:0005179|GO:0045987|GO:0042310|GO:0003099|GO:0048246|GO:0010460|GO:0003100|GO:0007166
A_33_P3258627			1.76053e-06	1.12455e-07	down	-5.65659	-2.49993	5.65659	up	down	1.04243	0.0599467	1.04243	-1.82051	-0.864344	1.82051	663.688	659.215	356.904	128.776	-0.0542231	0.00572364	-0.918567	-2.55416	Detected	Detected	Detected	Detected	Detected	Detected	Detected	Detected	Detected	Detected	Detected	Detected	TGCCTAAGAGAAAATTCTTCCTAAGGCTAAGATTGTTAAATAAAGGAACTGGTCCACCCA	238330122	chr2	238330063	-	FALSE	hs|2q37.3					chr2:238330122-238330063
A_24_P912439	AKNA	AT-hook transcription factor [Source:HGNC Symbol;Acc:24108] [ENST00000312033]	0.00677922	0.00368185	down	-5.64405	-2.49673	5.64405	down	down	-1.43355	-0.519589	1.43355	-3.95638	-1.98418	3.95638	53.8506	34.4236	14.8068	10.4829	-0.28048	-0.80007	-2.26466	-2.77721	Detected	Not Detected	Not Detected	Not Detected	Not Detected	Detected	Not Detected	Not Detected	Not Detected	Not Detected	Not Detected	Not Detected	CACAGGGATGATCACTGTCAGAGTGAATAAGACAGCGCTTCACAGTTTAGACATGGCTTA	117121825	chr9	117121766	-	FALSE	hs|9q32	ENST00000312033	80709	AB075848	AT-hook transcription factor	chr9:117121825-117121766	GO:0001077|GO:0045944|GO:0005634|GO:0000978|GO:0006351
A_33_P3549091	LOC100131347	Homo sapiens RAD52 motif containing 1 pseudogene (LOC100131347), non-coding RNA [NR_036551]	0.000283851	9.58845e-05	down	-5.61122	-2.48831	5.61122	down	down	-1.84719	-0.885334	1.84719	-7.41497	-2.89044	7.41497	83.6131	42.6467	11.2669	17.6985	-0.0721801	-0.957514	-2.96262	-2.56049	Detected	Not Detected	Not Detected	Detected	Detected	Detected	Not Detected	Not Detected	Not Detected	Not Detected	Not Detected	Not Detected	TCTGAGGCTCTGTGAGTCTCATGCGAAGGATGCTGAATGCTTTGTAAAAATGCTTCTTGC	37237586	chr17	37237527	+	FALSE	hs|17q12	ENST00000583447	100131347	NR_036551	RAD52 motif containing 1 pseudogene	chr17:37237527-37237586
A_33_P3269817	LOC101928697	PREDICTED: Homo sapiens uncharacterized LOC101928697 (LOC101928697), ncRNA [XR_245407]	1.92148e-05	3.37859e-06	down	-5.59507	-2.48416	5.59507	down	down	-1.10094	-0.138732	1.10094	-2.29776	-1.20023	2.29776	95.8601	84.154	42.6104	19.3033	0.0703718	-0.0683603	-1.12985	-2.41378	Detected	Not Detected	Detected	Detected	Detected	Detected	Detected	Not Detected	Not Detected	Not Detected	Detected	Detected	AGGACTTCTTGGAGCTCTGTGAGCTGGTAGCAGAGCTCTGCTCCCAGAAGCAGAAGGTGT	19761401	chr13	19761342	+	FALSE	hs|13q12.11		101928697	XR_245407	uncharacterized LOC101928697	chr13:19761342-19761401
A_21_P0000142	RNF103	Homo sapiens ring finger protein 103 (RNF103), transcript variant 3, mRNA [NM_001198952]	2.30888e-06	1.71905e-07	down	-5.5862	-2.48187	5.5862	up	down	1.36519	0.449101	1.36519	-3.16537	-1.66237	3.16537	130.063	169.487	40.9544	25.6721	-0.033896	0.415205	-1.69627	-2.51576	Detected	Not Detected	Detected	Detected	Detected	Detected	Detected	Not Detected	Not Detected	Not Detected	Detected	Detected	CTGCTATGGAGGTGAAGCACATAGCAAGCCACTTTATCTTATATTTTGTATTGGTAAAAA	86843657	chr2	86843598	-	FALSE	hs|2p11.2	ENST00000465629	7844	NM_001198952	ring finger protein 103	chr2:86843657-86843598	GO:0005515|GO:0004842|GO:0016567|GO:0005783|GO:0016874|GO:0005789|GO:0008270|GO:0016021|GO:0030433|GO:0007417
A_33_P3345225	XLOC_002443	BROAD Institute lincRNA (XLOC_002443), lincRNA [TCONS_00003473]	0.000285123	9.63725e-05	down	-5.55173	-2.47294	5.55173	down	down	-1.10515	-0.144247	1.10515	-1.31228	-0.39208	1.31228	59.4299	51.2277	45.2081	12.2689	-0.136127	-0.280373	-0.528207	-2.60906	Detected	Not Detected	Detected	Detected	Detected	Detected	Not Detected	Detected	Not Detected	Not Detected	Detected	Detected	GTGATAAATTGCTTCATCATGAACACATAACCTTTTGTTGTGACTTCTTGGCATAAACAG	194746690	chr2	194746631	-	FALSE	hs|2q32.3					chr2:194746690-194746631
A_21_P0000759	ITGB2-AS1	Homo sapiens ITGB2 antisense RNA 1 (ITGB2-AS1), transcript variant 1, long non-coding RNA [NR_038311]	0.00021336	6.82386e-05	down	-5.52998	-2.46727	5.52998	down	down	-1.07522	-0.104626	1.07522	-4.75742	-2.25018	4.75742	176.385	155.615	40.5862	35.5546	-0.010603	-0.115229	-2.26078	-2.47788	Detected	Not Detected	Not Detected	Detected	Detected	Detected	Detected	Detected	Not Detected	Not Detected	Detected	Detected	ATTTCTTTTCCCGTTCAATTCATGGTTTCTGCCCAAACGGAGCCACGTGAGGACTTCTTT	46348705	chr21	46348646	+	FALSE	hs|21q22.3		100505746	NR_038311	ITGB2 antisense RNA 1	chr21:46348646-46348705
A_33_P3237634	TSC22D3	Homo sapiens TSC22 domain family, member 3 (TSC22D3), transcript variant 2, mRNA [NM_004089]	1.23939e-07	1.18447e-09	down	-5.52872	-2.46695	5.52872	up	down	1.46612	0.552006	1.46612	-2.125	-1.08746	2.125	7152.03	9974.81	3337.33	1441.56	-0.0272636	0.524742	-1.11473	-2.49421	Detected	Detected	Detected	Detected	Detected	Detected	Detected	Detected	Detected	Detected	Detected	Detected	CCTTATCCTGATGTATGGTTCCAGGATTTGGATTTTGATTTTCCAAATGTAGCTTGAAAT	106956545	chrX	106956486	-	FALSE	hs|Xq22.3	ENST00000372383	1831	NM_004089	TSC22 domain family, member 3	chrX:106956545-106956486	GO:0007589|GO:0006355|GO:0034220|GO:0003700|GO:0070236|GO:0043426|GO:0006970|GO:0005634|GO:0000122|GO:0048642|GO:0055085|GO:0005829
A_23_P76774	GSC	Homo sapiens goosecoid homeobox (GSC), mRNA [NM_173849]	0.00235598	0.00111848	down	-5.50844	-2.46164	5.50844	down	down	-1.21456	-0.280436	1.21456	-2.7668	-1.46822	2.7668	63.4746	49.1999	23.3975	14.4631	-0.044007	-0.324443	-1.51223	-2.50565	Detected	Not Detected	Not Detected	Detected	Detected	Detected	Not Detected	Not Detected	Not Detected	Not Detected	Not Detected	Detected	TACCTAACTCGAAGGACTTGCACAGACAGACGATGCTACTTTCTTGCACACGCGCTGCCT	95234799	chr14	95234740	-	FALSE	hs|14q32.13	ENST00000238558	145258	NM_173849	goosecoid homeobox	chr14:95234799-95234740	GO:0001103|GO:0005667|GO:0003700|GO:0007369|GO:0023019|GO:0030178|GO:0048704|GO:0005634|GO:0000122|GO:0043565|GO:0048644|GO:0001085|GO:0021904|GO:0042474|GO:0030900
A_23_P414654	RAB37	Homo sapiens RAB37, member RAS oncogene family (RAB37), transcript variant 3, mRNA [NM_175738]	3.163e-07	6.73034e-09	down	-5.47977	-2.45411	5.47977	down	down	-1.08684	-0.120145	1.08684	-4.26871	-2.0938	4.26871	311.999	270.769	72.7887	63.6805	-0.0431277	-0.163273	-2.13693	-2.49724	Detected	Detected	Detected	Detected	Detected	Detected	Detected	Detected	Detected	Detected	Detected	Detected	TATGCGCTGCACATTTCTGAGGCTACTGCATTTGCTTTCAAGGCAGAAATCTTGCTCTGA	72743281	chr17	72743222	+	FALSE	hs|17q25.1	ENST00000392613	326624	NM_175738	RAB37, member RAS oncogene family	chr17:72743222-72743281	GO:0005793|GO:0007264|GO:0030141|GO:0015031|GO:0005525
A_21_P0010799	LOC101927762	PREDICTED: Homo sapiens uncharacterized LOC101927762 (LOC101927762), transcript variant X2, ncRNA [XR_424075]	6.01754e-05	1.44657e-05	down	-5.37126	-2.42526	5.37126	up	down	1.18058	0.2395	1.18058	-6.76406	-2.75789	6.76406	61.5808	68.7028	9.04903	13.6156	0.0511716	0.290672	-2.70672	-2.37409	Detected	Not Detected	Not Detected	Detected	Detected	Detected	Not Detected	Not Detected	Not Detected	Not Detected	Detected	Detected	GGGAGTTGATGAGTCTACACTTGAATAAAATACAGACTTTACACTCCAGACTGCACAGTT	981154	chr10	981095	+	FALSE	hs|10p15.3		101927762	XR_424075	uncharacterized LOC101927762	chr10:981095-981154
A_21_P0001916		BX101448 Soares_testis_NHT Homo sapiens cDNA clone IMAGp998J084407, mRNA sequence [BX101448]	0.000108222	3.01168e-05	down	-5.36232	-2.42286	5.36232	up	down	1.2405	0.310927	1.2405	-4.73466	-2.24326	4.73466	169.903	204.485	35.8486	36.9948	0.0226723	0.3336	-2.22059	-2.40019	Detected	Not Detected	Detected	Detected	Detected	Detected	Not Detected	Not Detected	Detected	Not Detected	Detected	Detected	CTGGACTGTGGTATGGTCTCACACCACAAGAAGATTTAAGCAACCTTATTAACTTAATAA	136836066	chr2	136836007	+	FALSE	hs|2q22.1	ENST00000448672				chr2:136836007-136836066
A_21_P0012092		Homo sapiens cDNA FLJ41821 fis, clone NT2RI2016128. [AK123815]	2.61244e-05	4.98267e-06	down	-5.26153	-2.39548	5.26153	down	down	-1.05008	-0.0704929	1.05008	-1.96606	-0.975304	1.96606	104.696	94.3508	53.3237	22.8636	0.0445658	-0.0259271	-0.930738	-2.35092	Detected	Not Detected	Detected	Detected	Detected	Detected	Detected	Detected	Not Detected	Not Detected	Detected	Detected	GCAATAAATATTTGGCTCTAGAAATCTATTTTGACCTGTACCATAATGCATAGCAGCAGA	132722387	chr2	132722328	-	FALSE	hs|2q21.2	ENST00000419362				chr2:132722387-132722328
A_21_P0008517	LOC100506476	Homo sapiens uncharacterized LOC100506476 (LOC100506476), long non-coding RNA [NR_109995]	0.00849404	0.00475333	down	-5.24428	-2.39074	5.24428	down	down	-1.01962	-0.0280278	1.01962	-2.03636	-1.02599	2.03636	76.8051	70.3894	43.8737	16.7744	-0.0995426	-0.12757	-1.12553	-2.49029	Detected	Not Detected	Detected	Detected	Detected	Detected	Not Detected	Not Detected	Not Detected	Not Detected	Detected	Detected	CAAAACATTTCAAAGAGTCCACATGACAGTAGTGTTCATTTTGGCATCTGTTGATTTAAC	74270017	chr14	74269958	+	FALSE	hs|14q24.3		100506476	NR_109995	uncharacterized LOC100506476	chr14:74269958-74270017
A_19_P00316109	LINC00313	long intergenic non-protein coding RNA 313 [Source:HGNC Symbol;Acc:16416] [ENST00000427188]	5.45133e-05	1.2804e-05	down	-5.2052	-2.37995	5.2052	down	down	-1.1642	-0.219336	1.1642	-5.53743	-2.46922	5.53743	121.525	95.6345	21.1177	26.6615	-0.0592198	-0.278556	-2.52844	-2.43917	Detected	Not Detected	Not Detected	Detected	Detected	Detected	Not Detected	Not Detected	Not Detected	Not Detected	Detected	Detected	GGAAGACCTGTTTCTTTTACTTTCCTTGAGGAGAAAAAATTAAAGTTCTGAGCAAACGCA	44890372	chr21	44890313	-	FALSE	hs|21q22.3	ENST00000427188	114038	XR_425284	long intergenic non-protein coding RNA 313	chr21:44890372-44890313
A_24_P481375	LOC100131564	Homo sapiens uncharacterized LOC100131564 (LOC100131564), long non-coding RNA [NR_034089]	8.3633e-07	3.5001e-08	down	-5.17098	-2.37044	5.17098	down	down	-1.22463	-0.29234	1.22463	-4.47638	-2.16233	4.47638	1886.18	1453.88	418.972	401.182	0.0343164	-0.258024	-2.12802	-2.33612	Detected	Detected	Detected	Detected	Detected	Detected	Detected	Detected	Detected	Detected	Detected	Detected	AGTCATGGTCTCTGAAAGTAAAATGTCTATTCTTCTAATTCTGGCACAATCTTATCTAGC	93803884	chr1	93803825	-	FALSE	hs|1p22.1	ENST00000421202	100131564	NR_034089	uncharacterized LOC100131564	chr1:93803884-93803825
A_23_P139786	OASL	Homo sapiens 2'-5'-oligoadenylate synthetase-like (OASL), transcript variant 1, mRNA [NM_003733]	8.85586e-08	6.30617e-10	down	-5.12561	-2.35772	5.12561	up	down	1.0333	0.0472654	1.0333	-2.10164	-1.07151	2.10164	2446.31	2382.57	1163.7	532.649	0.0351696	0.082435	-1.03634	-2.32255	Detected	Detected	Detected	Detected	Detected	Detected	Detected	Detected	Detected	Detected	Detected	Detected	GTTTCCAGCCAGTTAGTTTTCTCTGGGAGACTTCTCTGTACATTTCTGCCATGTACTCCA	121458379	chr12	121458320	-	FALSE	hs|12q24.31	ENST00000257570	8638	NM_003733	2'-5'-oligoadenylate synthetase-like	chr12:121458379-121458320	GO:0003725|GO:0001730|GO:0019221|GO:0005730|GO:0009615|GO:0003677|GO:0005524|GO:0005829|GO:0046966|GO:0005737|GO:0051607|GO:0060337|GO:0008152|GO:0060333|GO:0045071
A_24_P340128	P2RY8	Homo sapiens purinergic receptor P2Y, G-protein coupled, 8 (P2RY8), mRNA [NM_178129]	1.11518e-06	5.43981e-08	down	-5.07222	-2.34262	5.07222	down	down	-1.26814	-0.342709	1.26814	-3.98878	-1.99595	3.98878	207.491	153.254	52.4367	45.4671	-0.0735288	-0.416238	-2.06948	-2.41615	Detected	Detected	Detected	Detected	Detected	Detected	Detected	Not Detected	Detected	Not Detected	Detected	Detected	AACACAGGTCTATTGACTCACACACATGTTTTAAGATGGAAAACTTTACTTCTGTTCTTG	1581746	chrX	1581687	-	FALSE	hs|Xp22.33	ENST00000381297	286530	NM_178129	purinergic receptor P2Y, G-protein coupled, 8	chrX:1581746-1581687	GO:0005886|GO:0045028|GO:0035589|GO:0016021
A_19_P00316238	STMN1	Homo sapiens stathmin 1 (STMN1), transcript variant 4, mRNA [NM_001145454]	9.93726e-06	1.4079e-06	down	-5.04982	-2.33623	5.04982	up	down	1.15451	0.207279	1.15451	-10.9799	-3.45679	10.9799	112.936	124.101	10.3159	25.0998	0.0286579	0.235937	-3.42813	-2.30758	Detected	Not Detected	Not Detected	Detected	Detected	Detected	Not Detected	Not Detected	Not Detected	Not Detected	Detected	Detected	GTCAGGCAGTGAAGTCGGAAAAATGATCTCTTCTGTATAGGGAGAAAATAAAAGTTTAAA	26210744	chr1	26210685	-	FALSE	hs|1p36.11	ENST00000513116	3925	NM_001145454	stathmin 1	chr1:26210744-26210685	GO:0031115|GO:0005874|GO:0007409|GO:0009615|GO:0005829|GO:0005622|GO:0035556|GO:0007165|GO:0015631|GO:0016020|GO:0004871|GO:0007052|GO:0051272|GO:0007019|GO:0070062
A_23_P104996	BEST1	Homo sapiens bestrophin 1 (BEST1), transcript variant 1, mRNA [NM_004183]	1.03368e-05	1.47913e-06	down	-5.04446	-2.3347	5.04446	down	down	-1.20168	-0.265052	1.20168	-3.30975	-1.72672	3.30975	71.3744	56.5639	21.6495	15.9054	0.0862134	-0.178839	-1.64051	-2.24849	Detected	Not Detected	Not Detected	Detected	Detected	Detected	Not Detected	Not Detected	Not Detected	Not Detected	Detected	Detected	TCAAAGAACCTTTGGAACAATCACCAACCAACATACACACTACACTCAAAGATCACATGG	61730340	chr11	61730281	+	FALSE	hs|11q12.3	ENST00000524877	7439	NM_004183	bestrophin 1	chr11:61730281-61730340	GO:0030321|GO:0006821|GO:0005886|GO:0034707|GO:0055085|GO:0005254|GO:0005829|GO:0016323|GO:0034220|GO:0016020|GO:0050908|GO:0051924|GO:0016021|GO:0007601
A_19_P00331853	LOC100131564	Homo sapiens uncharacterized LOC100131564 (LOC100131564), long non-coding RNA [NR_034089]	0.00219379	0.0010292	down	-5.02411	-2.32887	5.02411	up	down	1.00178	0.00256697	1.00178	-1.79113	-0.840871	1.79113	86.7875	82.9936	47.9858	21.2212	-0.0268318	-0.0242648	-0.867703	-2.3557	Detected	Not Detected	Detected	Detected	Detected	Detected	Detected	Detected	Not Detected	Not Detected	Detected	Detected	ATTAAATCAATGTTATTCTGGGTCTAAAGCTTATATTCTTAATTACTATATTATCCCATC	93775803	chr1	93775744	-	FALSE	hs|1p22.1		100131564		uncharacterized LOC100131564	chr1:93775803-93775744
A_23_P54918	LDHD	Homo sapiens lactate dehydrogenase D (LDHD), transcript variant 1, mRNA [NM_153486]	0.00132879	0.000579488	down	-5.01674	-2.32675	5.01674	down	down	-1.11658	-0.159093	1.11658	-3.08036	-1.6231	3.08036	76.1624	65.0873	24.9382	18.0994	-0.00268936	-0.161782	-1.62579	-2.32944	Detected	Not Detected	Not Detected	Detected	Detected	Detected	Not Detected	Not Detected	Not Detected	Not Detected	Detected	Detected	CCCTTCACCTGGTGACAGGAACACTCCTTTCCTGGTATGGAACGTGAGCTCCCGTGACAT	75145886	chr16	75145827	-	FALSE	hs|16q23.1	ENST00000450168	197257	NM_153486	lactate dehydrogenase D	chr16:75145886-75145827	GO:0005739|GO:0005515|GO:0004458|GO:0008762|GO:0050660|GO:0005743|GO:0055114
A_23_P19673	SGK1	Homo sapiens serum/glucocorticoid regulated kinase 1 (SGK1), transcript variant 1, mRNA [NM_005627]	1.70171e-07	1.99466e-09	down	-5.01443	-2.32609	5.01443	up	down	2.8742	1.52316	2.8742	-4.99791	-2.32132	4.99791	1136.14	3089.69	226.616	254.94	-0.00525252	1.51791	-2.32658	-2.33134	Detected	Detected	Detected	Detected	Detected	Detected	Detected	Detected	Detected	Detected	Detected	Detected	GTTTTTATGGACCAATGCCCCAGTTGTCAGTCAGAGCCGTTGGTGTTTTTCATTGTTTAA	134490715	chr6	134490656	-	FALSE	hs|6q23.2	ENST00000367857	6446	NM_005627	serum/glucocorticoid regulated kinase 1	chr6:134490715-134490656	GO:0005886|GO:0015459|GO:0032411|GO:0005634|GO:0070294|GO:0001558|GO:0005829|GO:0005739|GO:0051090|GO:0005737|GO:0034220|GO:0060453|GO:0042127|GO:0006814|GO:0030334|GO:0007616|GO:0005246|GO:0005730|GO:0006950|GO:0006915|GO:0042981|GO:0055085|GO:0005524|GO:0006974|GO:0050790|GO:0004674|GO:0005789|GO:0008217|GO:0006468|GO:0004712|GO:0017081|GO:0017080
A_21_P0001550	LOC100131564	Homo sapiens uncharacterized LOC100131564 (LOC100131564), long non-coding RNA [NR_034089]	1.69671e-07	1.97553e-09	down	-5.01025	-2.32488	5.01025	down	down	-1.17539	-0.233141	1.17539	-4.17201	-2.06074	4.17201	1714.54	1377.21	409.694	378.943	-0.00504843	-0.238189	-2.06579	-2.32993	Detected	Detected	Detected	Detected	Detected	Detected	Detected	Detected	Detected	Detected	Detected	Detected	ATGACAAAAATGCCTTCAACCTATTTGATCCAGCCGTTCCAGTACAACTCCTATACTTGC	93804009	chr1	93803950	-	FALSE	hs|1p22.1	ENST00000440778	100131564	NR_034089	uncharacterized LOC100131564	chr1:93804009-93803950
A_33_P3243600			3.66627e-05	7.7473e-06	down	-4.99912	-2.32168	4.99912	down	down	-1.14492	-0.195244	1.14492	-4.01151	-2.00415	4.01151	83.8427	68.3974	20.7562	18.7496	0.0433113	-0.151933	-1.96084	-2.27836	Detected	Not Detected	Not Detected	Detected	Detected	Detected	Not Detected	Not Detected	Not Detected	Not Detected	Detected	Detected	TCTTATAACAAAAACATGGAATAAAATAAAGTCCTGTACCGCCAAAGTAACAATAACAAT	131812653	chr7	131812594	+	FALSE	hs|7q32.3					chr7:131812594-131812653
A_23_P106194	FOS	Homo sapiens FBJ murine osteosarcoma viral oncogene homolog (FOS), mRNA [NM_005252]	2.52107e-09	4.11856e-13	down	-4.99678	-2.321	4.99678	up	down	6.53734	2.7087	6.53734	-5.51789	-2.46412	5.51789	3548.64	21751.1	639.694	785.895	0.00239754	2.7111	-2.46172	-2.3186	Detected	Detected	Detected	Detected	Detected	Detected	Detected	Detected	Detected	Detected	Detected	Detected	AGAGGGTTCCTGTAGACCTAGGGAGGACCTTATCTGTGCGTGAAACACACCAGGCTGTGG	75748273	chr14	75748214	+	FALSE	hs|14q24.3	ENST00000303562	2353	NM_005252	FBJ murine osteosarcoma viral oncogene homolog	chr14:75748214-75748273	GO:0005515|GO:0003700|GO:0044212|GO:0006366|GO:0009409|GO:0051591|GO:0051403|GO:0002756|GO:0003690|GO:0002755|GO:0031668|GO:0032496|GO:0009416|GO:0007179|GO:0001661|GO:0051412|GO:0007565|GO:0038124|GO:0038123|GO:0034134|GO:0007568|GO:0009636|GO:0030431|GO:0002224|GO:0009629|GO:0045087|GO:0032570|GO:0005654|GO:0034166|GO:0035666|GO:0045893|GO:0034162|GO:0038095|GO:0008134|GO:0043005|GO:0034142|GO:…
A_21_P0002920	XLOC_003383	BROAD Institute lincRNA (XLOC_003383), lincRNA [TCONS_00005920]	0.000872	0.000356372	down	-4.97481	-2.31464	4.97481	down	down	-1.72736	-0.788572	1.72736	-3.43781	-1.78149	3.43781	135.493	74.7292	39.3358	31.3083	-0.0458932	-0.834465	-1.82738	-2.36054	Detected	Not Detected	Not Detected	Detected	Detected	Detected	Not Detected	Detected	Not Detected	Not Detected	Detected	Detected	CCCTGAAATGGAATTTCAACGTGTGTCTGTATGTGCATATTTAACAGGAGCTTAATAAAT	193848478	chr3	193848419	-	FALSE	hs|3q29					chr3:193848478-193848419
A_21_P0003269	LOC100505710	PREDICTED: Homo sapiens uncharacterized LOC100505710 (LOC100505710), mRNA [XM_006713836]	0.000324411	0.000112262	down	-4.96098	-2.31062	4.96098	down	down	-1.07557	-0.105107	1.07557	-2.7279	-1.44779	2.7279	78.8124	70.0528	29.0817	18.2969	-0.0886463	-0.193753	-1.53644	-2.39927	Detected	Not Detected	Detected	Detected	Detected	Detected	Not Detected	Not Detected	Not Detected	Not Detected	Detected	Detected	GGTCTCTCAACTGAACTCAACCCTTCCTTGATTGATTGACAAGCATGTTATCTCTCATAA	184456540	chr3	184456481	+	FALSE	hs|3q27.1	ENST00000610001	100505710	XM_006713836	uncharacterized LOC100505710	chr3:184456481-184456540
A_33_P3254311		T cell receptor beta variable 30 (gene/pseudogene) [Source:HGNC Symbol;Acc:12214] [ENST00000417977]	2.1574e-07	3.15318e-09	down	-4.94986	-2.30739	4.94986	down	down	-1.05166	-0.0726735	1.05166	-1.2687	-0.343354	1.2687	3239.05	2895.57	2544.57	729.032	-0.0115178	-0.0841913	-0.354871	-2.31891	Detected	Detected	Detected	Detected	Detected	Detected	Detected	Detected	Detected	Detected	Detected	Detected	TGAGTTCTAAGAAGCTCCTTCTCAGTGACTCTGGCTTCTATCTCTGTGCCTGGAGTGTCA	142510328	chr7	142510271	-	FALSE	hs|7q34	ENST00000417977		U79183		chr7:142510328-142510271
A_23_P39251	PLIN5	Homo sapiens perilipin 5 (PLIN5), mRNA [NM_001013706]	7.74056e-06	9.99935e-07	down	-4.83616	-2.27386	4.83616	down	down	-1.05685	-0.0797661	1.05685	-3.80878	-1.92933	3.80878	243.582	214.885	62.4405	55.7977	0.0439747	-0.0357914	-1.88535	-2.22989	Detected	Detected	Detected	Detected	Detected	Detected	Detected	Detected	Detected	Detected	Detected	Detected	TCTGACCACCTTTTTGGTATTGGACTCTCCCATTTTTTCCTTGAACACATGGACAAAGAG	4523409	chr19	4523350	-	FALSE	hs|19p13.3	ENST00000381848	440503	NM_001013706	perilipin 5	chr19:4523409-4523350	GO:0005811|GO:0010867|GO:0031999|GO:0060192|GO:0060193|GO:0035359|GO:0010884|GO:0010897|GO:0034389|GO:0005739|GO:0005737|GO:0010890|GO:0032000|GO:2000378
A_33_P3362367	RTN3	reticulon 3 [Source:HGNC Symbol;Acc:10469] [ENST00000338850]	0.00330979	0.00164793	down	-4.82377	-2.27016	4.82377	down	down	-1.0807	-0.111964	1.0807	-1.69035	-0.757321	1.69035	121.676	109.361	76.362	29.4703	0.0591102	-0.0528537	-0.698211	-2.21105	Detected	Not Detected	Detected	Detected	Detected	Detected	Detected	Detected	Not Detected	Not Detected	Detected	Detected	GAGTCTTTGCTTATCGGAGCTGTTCTAAAAGGCTTATTAGTTTTTGGTCTTCATTCTATT	63481555	chr11	63481496	+	FALSE	hs|11q13.1	ENST00000338850	10313		reticulon 3	chr11:63481496-63481555	GO:0000139|GO:0005783|GO:0071786|GO:0006950|GO:0005789|GO:0016032|GO:0006915|GO:0016021|GO:0016192|GO:0005615|GO:0070062
A_33_P3352522	GAS6-AS1	Homo sapiens cDNA FLJ35543 fis, clone SPLEN2002957. [AK092862]	2.2242e-07	3.42047e-09	down	-4.78697	-2.25911	4.78697	down	down	-1.43981	-0.525878	1.43981	-9.26516	-3.21182	9.26516	624.853	407.625	68.305	145.204	-0.013285	-0.539163	-3.2251	-2.2724	Detected	Detected	Detected	Detected	Detected	Detected	Detected	Detected	Detected	Detected	Detected	Detected	GATAACTTTACTACCAATGGCTAATGTGCAAACTCCTACAAATTGAGAAAAACAGGCAAA	114548642	chr13	114548583	+	FALSE	hs|13q34		650669	AK092862	GAS6 antisense RNA 1	chr13:114548583-114548642
A_19_P00806771	LINC00659	Homo sapiens long intergenic non-protein coding RNA 659 (LINC00659), transcript variant 1, long non-coding RNA [NR_046224]	9.47251e-08	7.46659e-10	down	-4.78684	-2.25907	4.78684	up	down	1.01243	0.0178204	1.01243	-5.05082	-2.33652	5.05082	638.474	610.973	125.031	147.757	-0.00356929	0.0142511	-2.34009	-2.26264	Detected	Detected	Detected	Detected	Detected	Detected	Detected	Detected	Detected	Detected	Detected	Detected	GGGATTAGCGGAGATCCACTCTTTCATATTTAAATCTTCACAAGAGAATGAATCACTTTT	61405554	chr20	61405495	-	FALSE	hs|20q13.33		100652730	NR_046224	long intergenic non-protein coding RNA 659	chr20:61405554-61405495
A_19_P00802615	LOC100131564	Homo sapiens uncharacterized LOC100131564 (LOC100131564), long non-coding RNA [NR_034089]	0.00244847	0.00116908	down	-4.77674	-2.25603	4.77674	up	down	1.01822	0.0260553	1.01822	-1.22292	-0.290335	1.22292	80.2293	77.4753	78.7169	18.8592	0.18116	0.207215	-0.109175	-2.07487	Detected	Not Detected	Detected	Detected	Detected	Detected	Detected	Detected	Not Detected	Not Detected	Detected	Detected	TAATTAAATCAATGTTATTCTGGGTCTAAAGCTTATATTCTTAATTACTATATTATCCCA	93775805	chr1	93775746	-	FALSE	hs|1p22.1		100131564		uncharacterized LOC100131564	chr1:93775805-93775746
A_19_P00801649	LINC00659	Homo sapiens long intergenic non-protein coding RNA 659 (LINC00659), transcript variant 1, long non-coding RNA [NR_046224]	4.06776e-07	1.03335e-08	down	-4.75514	-2.24949	4.75514	down	down	-1.07343	-0.102231	1.07343	-5.28841	-2.40284	5.28841	758.477	665.888	142.303	177.207	0.00123755	-0.100993	-2.4016	-2.24825	Detected	Detected	Detected	Detected	Detected	Detected	Detected	Detected	Detected	Detected	Detected	Detected	TCTGACGCTGCTGGCAATGTCTGAGCTCTATGCTCGCCCATCTGTCGGCTGCTATCATCA	61405620	chr20	61405561	-	FALSE	hs|20q13.33		100652730	NR_046224	long intergenic non-protein coding RNA 659	chr20:61405620-61405561
A_23_P127418	MTNR1B	Homo sapiens melatonin receptor 1B (MTNR1B), mRNA [NM_005959]	0.000203011	6.43565e-05	down	-4.75501	-2.24945	4.75501	up	down	1.04012	0.0567495	1.04012	-4.17526	-2.06187	4.17526	46.0184	45.1466	12.0075	10.8112	-0.0045948	0.0521547	-2.06646	-2.25404	Detected	Not Detected	Not Detected	Detected	Detected	Detected	Not Detected	Not Detected	Not Detected	Not Detected	Detected	Not Detected	CCAGCAGCATGACAAACTCATGAAATGGTGGGAGAGAGTCTGCTGCAAGGGTGAGACCAG	92715555	chr11	92715496	+	FALSE	hs|11q14.3	ENST00000257068	4544	NM_005959	melatonin receptor 1B	chr11:92715496-92715555	GO:0005515|GO:0050796|GO:0005886|GO:0007187|GO:0005887|GO:0004930|GO:0007268|GO:0042593|GO:0008502
A_33_P3344504	APBA2	amyloid beta (A4) precursor protein-binding, family A, member 2 [Source:HGNC Symbol;Acc:579] [ENST00000382938]	6.3587e-07	2.20349e-08	down	-4.75021	-2.24799	4.75021	down	down	-1.09814	-0.135061	1.09814	-4.98404	-2.31731	4.98404	339.418	295.201	67.795	79.2469	-0.0200777	-0.155138	-2.33739	-2.26807	Detected	Detected	Detected	Detected	Detected	Detected	Detected	Detected	Detected	Detected	Detected	Detected	GCTGCTGGTGAGCCAGTTTTGTGGCTGTTGCCAGAGTGAAATTTTAAAATATGATCTATG	29394676	chr15	29394617	+	FALSE	hs|15q13.1	ENST00000382938	321	AK124794	amyloid beta (A4) precursor protein-binding, family A, member 2	chr15:29394617-29394676	GO:0010468|GO:0005515|GO:0001540|GO:0035264|GO:0005886|GO:0007268|GO:0007626|GO:0015031|GO:0001701|GO:0007399
A_21_P0010515	MST1	Homo sapiens macrophage stimulating 1 (hepatocyte growth factor-like) (MST1), mRNA [NM_020998]	7.04488e-05	1.76661e-05	down	-4.73967	-2.24479	4.73967	down	down	-1.28541	-0.362224	1.28541	-2.16895	-1.117	2.16895	115.702	85.3837	54.4908	27.3375	0.107413	-0.254812	-1.00958	-2.13737	Detected	Not Detected	Detected	Detected	Detected	Detected	Detected	Detected	Not Detected	Not Detected	Detected	Detected	AGAAAAATACGCGTGCAAAGACCTTCGGGAGAACTTCTGCCGGAACCCCGACGGCTCAGA	49723763	chr3	49723584	-	FALSE	hs|3p21.31	ENST00000489007	4485	NM_020998	macrophage stimulating 1 (hepatocyte growth factor-like)	chr3:49723763-49723584	GO:0008150|GO:0003674|GO:0004252|GO:0006508|GO:0070062
A_23_P19333	TREM1	Homo sapiens triggering receptor expressed on myeloid cells 1 (TREM1), transcript variant 1, mRNA [NM_018643]	0.000263748	8.79722e-05	down	-4.71735	-2.23798	4.71735	down	down	-1.21098	-0.276173	1.21098	-1.83165	-0.873143	1.83165	161.935	126.06	86.4314	39.2292	-0.0143394	-0.290513	-0.887483	-2.25232	Detected	Detected	Detected	Detected	Detected	Detected	Detected	Detected	Not Detected	Not Detected	Detected	Detected	AACCTTACAAATGTGACAGATATCATCAGGGTTCCGGTGTTCAACATTGTCATTCTCCTG	41248727	chr6	41243938	-	FALSE	hs|6p21.1	ENST00000589695	54210	NM_018643	triggering receptor expressed on myeloid cells 1	chr6:41248727-41243938	GO:0035556|GO:0005886|GO:0007596|GO:0045087|GO:0006959|GO:0097110|GO:0005576|GO:0004872|GO:0016021|GO:0050900
A_23_P151307	RAPGEF3	Homo sapiens Rap guanine nucleotide exchange factor (GEF) 3 (RAPGEF3), transcript variant 2, mRNA [NM_006105]	0.000223864	7.22655e-05	down	-4.7164	-2.23769	4.7164	down	down	-1.1029	-0.141297	1.1029	-5.79395	-2.53455	5.79395	137.702	119.208	24.5769	34.2042	0.12993	-0.0113672	-2.40462	-2.10776	Detected	Detected	Not Detected	Detected	Detected	Detected	Not Detected	Not Detected	Not Detected	Not Detected	Detected	Detected	AGACATGACCTTCATTCATGAGGGAAACCACACACTAGTGGAGAATCTCATCAACTTTGA	48132927	chr12	48132480	-	FALSE	hs|12q13.11	ENST00000490387	10411	NM_006105	Rap guanine nucleotide exchange factor (GEF) 3	chr12:48132927-48132480	GO:0005515|GO:0045859|GO:0008603|GO:0005886|GO:0008283|GO:0044281|GO:0032854|GO:0005085|GO:2000249|GO:0030552|GO:0061028|GO:0017034|GO:0070062|GO:0005952|GO:0032486|GO:0030168|GO:0001525|GO:0045766|GO:0012505|GO:0007165|GO:0006112|GO:0016020|GO:0050796|GO:0007596|GO:0019933|GO:0051496|GO:0071320|GO:0030822
A_33_P3251647	PCBP3-OT1	Homo sapiens cDNA FLJ44028 fis, clone TESTI4027516. [AK126016]	1.85336e-08	2.23568e-11	down	-4.69523	-2.2312	4.69523	down	down	-1.05437	-0.0763836	1.05437	-8.36892	-3.06504	8.36892	667.803	597.585	79.7915	158.444	0.0093139	-0.0670697	-3.05573	-2.22188	Detected	Detected	Detected	Detected	Detected	Detected	Detected	Detected	Detected	Detected	Detected	Detected	AATTCCAGTGCTGGAGGAAGAAGTTACTCTCAGATAAACCGTCGGTGTAATTCCAGTGCT	47338551	chr21	47338396	+	FALSE	hs|21q22.3		100113383	AK126016	PCBP3 overlapping transcript 1	chr21:47338396-47338551
A_23_P256724	TNFRSF10C	Homo sapiens tumor necrosis factor receptor superfamily, member 10c, decoy without an intracellular domain (TNFRSF10C), mRNA [NM_003841]	0.000828804	0.00033599	down	-4.68932	-2.22938	4.68932	down	down	-1.00982	-0.0141029	1.00982	-1.26621	-0.340518	1.26621	65.3476	61.1759	50.067	15.9064	-0.0960731	-0.110176	-0.436591	-2.32545	Detected	Not Detected	Detected	Detected	Detected	Detected	Not Detected	Detected	Not Detected	Not Detected	Detected	Detected	ACCTCTCATGCACCATCGTAGGGATCATAGTTCTAATTGTGCTTCTGATTGTGTTTGTTT	22974542	chr8	22974483	+	FALSE	hs|8p21.3	ENST00000517558	8794	NM_003841	tumor necrosis factor receptor superfamily, member 10c, decoy without an intracellular domain	chr8:22974483-22974542	GO:0007165|GO:0045569|GO:0005887|GO:0006915|GO:0031225|GO:0004888
A_32_P169114	GRIN2A	Homo sapiens glutamate receptor, ionotropic, N-methyl D-aspartate 2A (GRIN2A), transcript variant 1, mRNA [NM_001134407]	0.000276934	9.31748e-05	down	-4.68266	-2.22733	4.68266	up	up	1.02732	0.038881	1.02732	1.23885	0.308999	1.23885	48.4129	44.2933	57.0951	11.1779	-0.088076	-0.049195	0.220923	-2.3154	Detected	Not Detected	Detected	Not Detected	Detected	Not Detected	Not Detected	Detected	Not Detected	Not Detected	Not Detected	Detected	TTTGTTCAATGTGTTATCAACTGTTTTAAGGAATGGGGATTGAAATTCGTGTGCAAACTG	9847441	chr16	9847382	-	FALSE	hs|16p13.2	ENST00000562861	2903	NM_001134407	glutamate receptor, ionotropic, N-methyl D-aspartate 2A	chr16:9847441-9847382	GO:0005515|GO:0030054|GO:0005886|GO:0005783|GO:0045471|GO:0005234|GO:0017146|GO:0007268|GO:0030425|GO:0001964|GO:0042417|GO:0034220|GO:0008104|GO:0048167|GO:0004972|GO:0045211|GO:0007611|GO:0006810|GO:0007613|GO:0022008|GO:0005262|GO:0043065|GO:0009986|GO:0042177|GO:0033058|GO:0042493|GO:0060079|GO:0035249|GO:0009611|GO:0030431|GO:0007215|GO:0019233|GO:0008021|GO:0042734|GO:0042428|GO:0035235|GO:…
A_19_P00317878	LINC00659	Homo sapiens long intergenic non-protein coding RNA 659 (LINC00659), transcript variant 1, long non-coding RNA [NR_046224]	0.00249606	0.00119497	down	-4.6665	-2.22234	4.6665	down	down	-1.06939	-0.0967908	1.06939	-4.41198	-2.14143	4.41198	231.172	204.85	60.9054	55.9773	-0.00310214	-0.0998929	-2.14453	-2.22544	Detected	Detected	Not Detected	Detected	Detected	Detected	Detected	Detected	Detected	Detected	Detected	Detected	ATCATCTTCACGCCAAGTCTGGAAAAAATGGCTTTGAGGTTGTGCACACAAAGGAAGGAG	61405767	chr20	61405708	-	FALSE	hs|20q13.33		100652730	NR_046224	long intergenic non-protein coding RNA 659	chr20:61405767-61405708
A_21_P0001573	XLOC_000978	BROAD Institute lincRNA (XLOC_000978), lincRNA [TCONS_00001640]	1.65314e-07	1.8535e-09	down	-4.6663	-2.22228	4.6663	down	down	-1.61186	-0.688725	1.61186	-6.17153	-2.62563	6.17153	726.816	419.657	115.818	170.627	-0.0228176	-0.711543	-2.64845	-2.2451	Detected	Detected	Detected	Detected	Detected	Detected	Detected	Detected	Detected	Detected	Detected	Detected	TTTGAGGAATGGTCCCTGTGAAGACTTCCCCTTAAGAGAAGTTACCCCTGAGGAGAATTA	117338687	chr1	117338628	-	FALSE	hs|1p13.1					chr1:117338687-117338628
A_23_P218646	TNFRSF6B	Homo sapiens tumor necrosis factor receptor superfamily, member 6b, decoy (TNFRSF6B), mRNA [NM_003823]	8.28094e-07	3.43278e-08	down	-4.66589	-2.22215	4.66589	down	down	-1.08681	-0.120095	1.08681	-2.87084	-1.52147	2.87084	464.447	403.209	160.972	111.743	-0.0328916	-0.152986	-1.55436	-2.25504	Detected	Detected	Detected	Detected	Detected	Detected	Detected	Detected	Detected	Detected	Detected	Detected	AGGAGCTGAGGAGTGTGAGCGTGCCGTCATCGACTTTGTGGCTTTCCAGGACATCTCCAT	62329690	chr20	62328874	+	FALSE	hs|20q13.33	ENST00000496281	8771	NM_003823	tumor necrosis factor receptor superfamily, member 6b, decoy	chr20:62328874-62329690	GO:0005515|GO:0043066|GO:0006915|GO:0004872|GO:0005615
A_23_P56978	PTK6	Homo sapiens protein tyrosine kinase 6 (PTK6), transcript variant 1, mRNA [NM_005975]	5.00395e-05	1.14875e-05	down	-4.66041	-2.22046	4.66041	down	down	-1.09949	-0.136837	1.09949	-2.59151	-1.37379	2.59151	175.173	150.121	68.7509	42.3184	0.0375787	-0.0992587	-1.33621	-2.18288	Detected	Detected	Detected	Detected	Detected	Detected	Detected	Detected	Not Detected	Not Detected	Detected	Detected	GGGTTTACTGAGGTGATGGGTGCAGGAAAGGTTCACAAATGTGGAGTGTCTGCGTCCAAT	62160798	chr20	62160739	-	FALSE	hs|20q13.33	ENST00000542869	5753	NM_005975	protein tyrosine kinase 6	chr20:62160798-62160739	GO:0042506|GO:0005515|GO:0042503|GO:0071300|GO:0061099|GO:0005730|GO:0005634|GO:0001726|GO:0005524|GO:0060575|GO:0042802|GO:0005737|GO:0046777|GO:0016020|GO:0016477|GO:0004674|GO:0010976|GO:0006468|GO:0004715|GO:0045926
A_23_P58706	SPINK13	Homo sapiens serine peptidase inhibitor, Kazal type 13 (putative) (SPINK13), mRNA [NM_001040129]	3.43546e-06	3.16958e-07	down	-4.65991	-2.2203	4.65991	down	down	-1.02783	-0.0396037	1.02783	-1.1157	-0.157953	1.1157	186.398	170.905	165.389	44.7689	-0.0931616	-0.132765	-0.251114	-2.31346	Detected	Detected	Detected	Detected	Detected	Detected	Detected	Detected	Detected	Detected	Detected	Detected	CATCCCTATGCTGTACTTAAATGTCGAACAAAATGAGAGACAAAAATGAAGGAATCAAAC	147665761	chr5	147665702	+	FALSE	hs|5q32	ENST00000511106	153218	NM_001040129	serine peptidase inhibitor, Kazal type 13 (putative)	chr5:147665702-147665761	GO:0010951|GO:0004867|GO:0005576
A_21_P0006521	LOC101928092	PREDICTED: Homo sapiens uncharacterized LOC101928092 (LOC101928092), ncRNA [XR_247293]	1.50482e-06	8.95567e-08	down	-4.61872	-2.20749	4.61872	up	down	1.2173	0.283685	1.2173	-3.48567	-1.80143	3.48567	239.259	275.265	67.7808	57.684	0.0255146	0.309199	-1.77592	-2.18198	Detected	Detected	Detected	Detected	Detected	Detected	Detected	Detected	Detected	Detected	Detected	Detected	TCCGTGTGGAGAGAGGGCATAAAGACAGAGCTGAGATATTATGGCTATTCCAGAAAATAA	2484146	chrX	2484087	-	FALSE	hs|Xp22.33		101928092	XR_247293	uncharacterized LOC101928092	chrX:2484146-2484087
A_33_P3377005	LMNTD2	Homo sapiens lamin tail domain containing 2 (LMNTD2), mRNA [NM_173573]	8.33119e-08	5.71204e-10	down	-4.59714	-2.20074	4.59714	down	down	-1.01083	-0.0155392	1.01083	-2.29862	-1.20077	2.29862	2924.61	2742.04	1258.82	704.354	0.00710583	-0.00843334	-1.19366	-2.19363	Detected	Detected	Detected	Detected	Detected	Detected	Detected	Detected	Detected	Detected	Detected	Detected	CTGTGTCCGCTGCATCATTTATTGAACCAACGTGGCCTACAAAGTAAACCGCATTTCTGT	554917	chr11	554858	-	FALSE	hs|11p15.5	ENST00000469990	256329	NM_173573	lamin tail domain containing 2	chr11:554917-554858
A_33_P3263417	LINC-PINT	Homo sapiens long intergenic non-protein coding RNA, p53 induced transcript (LINC-PINT), transcript variant 4, long non-coding RNA [NR_109851]	1.48175e-07	1.57514e-09	down	-4.57382	-2.1934	4.57382	down	down	-1.18133	-0.240412	1.18133	-2.85493	-1.51346	2.85493	3804.3	3036.85	1312.66	920.892	-0.00434494	-0.244757	-1.5178	-2.19775	Detected	Detected	Detected	Detected	Detected	Detected	Detected	Detected	Detected	Detected	Detected	Detected	TTGTGCTCCAGGAACCTACGCACTATATATATAAATAAAGCTTAAGTAAACATCACTGCA	130628979	chr7	130628920	-	FALSE	hs|7q32.3		378805	NR_109851	long intergenic non-protein coding RNA, p53 induced transcript	chr7:130628979-130628920
A_23_P501722	TSPAN32	Homo sapiens tetraspanin 32 (TSPAN32), mRNA [NM_139022]	8.27822e-06	1.10463e-06	down	-4.48512	-2.16515	4.48512	down	down	-1.15581	-0.208903	1.15581	-2.2777	-1.18758	2.2777	157.95	129.003	69.5568	39.1775	-0.0415813	-0.250484	-1.22916	-2.20673	Detected	Detected	Detected	Detected	Detected	Detected	Detected	Detected	Not Detected	Detected	Detected	Detected	ACATTGTCTCCACTCCGAAGCAGTTGCTATTGGTCCAAGAGGATGCTCGGGTAGTCTTCG	2338693	chr11	2338634	+	FALSE	hs|11p15.5	ENST00000493924	10077	NM_139022	tetraspanin 32	chr11:2338634-2338693	GO:0070527|GO:0050688|GO:0005622|GO:0003674|GO:0008285|GO:0030886|GO:0009986|GO:0007229|GO:0007010|GO:0070442|GO:0007267|GO:0042832
A_21_P0009196	XLOC_012515	BROAD Institute lincRNA (XLOC_012515), lincRNA [TCONS_00025237]	5.95205e-07	1.98797e-08	down	-4.48403	-2.1648	4.48403	down	down	-1.83719	-0.877504	1.83719	-8.02665	-3.0048	8.02665	634.084	319.779	77.1124	153.774	-0.0458628	-0.923367	-3.05066	-2.21066	Detected	Detected	Detected	Detected	Detected	Detected	Detected	Detected	Detected	Detected	Detected	Detected	TGGAAGTGTGGTGAGTGATTGACTTACATCCTTCTAGATCTTATCTACATATTTGCAAAG	48359025	chr17	48358966	-	FALSE	hs|17q21.33					chr17:48359025-48358966
A_23_P145718	AOAH	Homo sapiens acyloxyacyl hydrolase (neutrophil) (AOAH), transcript variant 1, mRNA [NM_001637]	2.68979e-06	2.18238e-07	down	-4.4644	-2.15847	4.4644	down	down	-1.03529	-0.0500342	1.03529	-1.34465	-0.427235	1.34465	407.543	377.111	304.943	102.27	0.0815407	0.0315065	-0.345694	-2.07693	Detected	Detected	Detected	Detected	Detected	Detected	Detected	Detected	Detected	Detected	Detected	Detected	TTTACAAACTTCAATCTTTTCTACATGGATTTTGCCTTCCATGAAATCATACAGGAGTGG	36570069	chr7	36561708	-	FALSE	hs|7p14.2	ENST00000483864	313	NM_001637	acyloxyacyl hydrolase (neutrophil)	chr7:36570069-36561708	GO:0006629|GO:0006954|GO:0050728|GO:0050528|GO:0008653|GO:0005576|GO:0003824|GO:0004465
A_21_P0009792	EMP3	epithelial membrane protein 3 [Source:HGNC Symbol;Acc:3335] [ENST00000599704]	0.00767461	0.00424274	down	-4.46253	-2.15786	4.46253	down	down	-1.12753	-0.173168	1.12753	-1.11198	-0.153127	1.11198	56.0018	47.9858	63.6808	14.1074	0.0914178	-0.0817501	-0.0617088	-2.06644	Detected	Not Detected	Not Detected	Detected	Detected	Detected	Detected	Not Detected	Not Detected	Not Detected	Not Detected	Detected	TCAGCGGTTCACTACGCAAGCGCGACCAACGGCTTCCCGGGAAGCAGCCAAAAACGCTTG	48825196	chr19	48825137	+	FALSE	hs|19q13.33	ENST00000599704	2014		epithelial membrane protein 3	chr19:48825137-48825196	GO:0008285|GO:0016049|GO:0016021
A_21_P0003197	LOC253573	Homo sapiens uncharacterized LOC253573 (LOC253573), long non-coding RNA [NR_033844]	0.00507209	0.00266002	down	-4.44458	-2.15205	4.44458	up	down	1.14286	0.192647	1.14286	-6.27668	-2.65	6.27668	72.8145	79.5915	13.4558	22.0838	-0.11062	0.0820274	-2.76062	-2.26267	Detected	Not Detected	Not Detected	Detected	Detected	Detected	Not Detected	Not Detected	Not Detected	Not Detected	Detected	Detected	TGTTTACTCCCAAGACCTTACTCCTACTATGTGGAGACACATTTGAATAAAAAATTGGCC	186172852	chr3	186172793	-	FALSE	hs|3q27.3	ENST00000427914	253573	NR_033844	uncharacterized LOC253573	chr3:186172852-186172793
A_19_P00321063	FAM200B	family with sequence similarity 200, member B [Source:HGNC Symbol;Acc:27740] [ENST00000504823]	8.24982e-05	2.16076e-05	down	-4.43454	-2.14878	4.43454	up	down	1.10337	0.141918	1.10337	-1.23371	-0.303002	1.23371	125.885	129.606	101.329	32.4217	-0.0264813	0.115436	-0.329483	-2.17527	Detected	Not Detected	Detected	Detected	Detected	Detected	Detected	Detected	Not Detected	Not Detected	Detected	Detected	TCTCACGCATGCGCAGAGGGCCGATCCAGTTCTTTTCGGCTGGAATGGGGAATTTGTGAG	15683407	chr4	15683348	+	FALSE	hs|4p15.32	ENST00000504823	285550		family with sequence similarity 200, member B	chr4:15683348-15683407	GO:0003676
A_19_P00321886	LINC-PINT	Homo sapiens long intergenic non-protein coding RNA, p53 induced transcript (LINC-PINT), transcript variant 4, long non-coding RNA [NR_109851]	1.22747e-08	1.15302e-11	down	-4.43345	-2.14843	4.43345	down	down	-1.22724	-0.295421	1.22724	-2.784	-1.47716	2.784	4388.02	3366.27	1564.99	1098.01	-0.0161219	-0.311542	-1.49328	-2.16455	Detected	Detected	Detected	Detected	Detected	Detected	Detected	Detected	Detected	Detected	Detected	Detected	GCTAAGGTGAAAGCTTCTATGGCCTTAACATTTTCCTCTTGAAGAATGTATTTTCTGTAA	130629109	chr7	130629050	-	FALSE	hs|7q32.3		378805	NR_109851	long intergenic non-protein coding RNA, p53 induced transcript	chr7:130629109-130629050
A_33_P3239052	ABCA17P	Homo sapiens ATP-binding cassette, sub-family A (ABC1), member 17, pseudogene (ABCA17P), non-coding RNA [NR_003574]	1.65286e-06	1.02878e-07	down	-4.42112	-2.14441	4.42112	down	down	-1.24708	-0.318558	1.24708	-22.3604	-4.48288	22.3604	314.875	242.303	14.2115	79.4875	0.0109517	-0.307606	-4.47193	-2.13346	Detected	Detected	Not Detected	Detected	Detected	Detected	Not Detected	Not Detected	Detected	Detected	Detected	Detected	GTCACTGTTCTTCTGAAGGAAGGAGGAAATAAATATTGACAAGTTTGCTAGCCTAAGTCG	2476700	chr16	2476641	+	FALSE	hs|16p13.3	ENST00000469908	650655	NR_003574	ATP-binding cassette, sub-family A (ABC1), member 17, pseudogene	chr16:2476641-2476700
A_21_P0012621	XLOC_l2_010875	BROAD Institute lincRNA (XLOC_l2_010875), lincRNA [TCONS_l2_00020806]	4.52979e-05	1.01363e-05	down	-4.39389	-2.1355	4.39389	down	down	-1.18403	-0.243702	1.18403	-1.22262	-0.289979	1.22262	73.779	57.2547	59.8495	18.6676	-0.0196826	-0.263385	-0.309662	-2.15518	Detected	Not Detected	Detected	Detected	Detected	Detected	Detected	Detected	Not Detected	Not Detected	Detected	Detected	TTCTTCCCTTTAGAACTCAGGATGATCCCAGCTTTGATTCACTGGAAACTTGCCTGTCCT	147150223	chr4	147150164	+	FALSE	hs|4q31.22					chr4:147150164-147150223
A_19_P00321361	LINC-PINT	Homo sapiens long intergenic non-protein coding RNA, p53 induced transcript (LINC-PINT), transcript variant 4, long non-coding RNA [NR_109851]	7.04863e-08	3.68482e-10	down	-4.39212	-2.13492	4.39212	down	down	-1.17133	-0.228144	1.17133	-2.95977	-1.56549	2.95977	5061.91	4089.67	1691	1276.5	0.0103703	-0.217774	-1.55512	-2.12455	Detected	Detected	Detected	Detected	Detected	Detected	Detected	Detected	Detected	Detected	Detected	Detected	GCAACTTTCTTCTTTGTGCTCCAGGAACCTACGCACTATATATATAAATAAAGCTTAAGT	130628992	chr7	130628933	-	FALSE	hs|7q32.3		378805	NR_109851	long intergenic non-protein coding RNA, p53 induced transcript	chr7:130628992-130628933
A_19_P00321885	LINC-PINT	Homo sapiens long intergenic non-protein coding RNA, p53 induced transcript (LINC-PINT), transcript variant 4, long non-coding RNA [NR_109851]	3.00245e-07	5.99631e-09	down	-4.38136	-2.13138	4.38136	down	down	-1.20037	-0.26348	1.20037	-3.16023	-1.66003	3.16023	4792.1	3772.33	1493.77	1206.93	0.013457	-0.250024	-1.64657	-2.11792	Detected	Detected	Detected	Detected	Detected	Detected	Detected	Detected	Detected	Detected	Detected	Detected	AATCTGAGCAACTTTCTTCTTTGTGCTCCAGGAACCTACGCACTATATATATAAATAAAG	130628999	chr7	130628940	-	FALSE	hs|7q32.3		378805	NR_109851	long intergenic non-protein coding RNA, p53 induced transcript	chr7:130628999-130628940
A_21_P0000542	CMAHP	Homo sapiens cytidine monophospho-N-acetylneuraminic acid hydroxylase, pseudogene (CMAHP), transcript variant 2, non-coding RNA [NR_027626]	5.74789e-05	1.36766e-05	down	-4.36986	-2.12759	4.36986	down	down	-1.00714	-0.0102711	1.00714	-4.92463	-2.30002	4.92463	197.985	186.914	41.3553	51.885	-0.0679105	-0.0781816	-2.36793	-2.1955	Detected	Detected	Detected	Detected	Detected	Detected	Detected	Not Detected	Detected	Detected	Detected	Detected	GGAAGTGTGTATCCTCAACACTAGTATTGTAAGTGCTCAATACATGTCCACTTAATAAAT	25108279	chr6	25108220	-	FALSE	hs|6p22.3		8418	NR_027626	cytidine monophospho-N-acetylneuraminic acid hydroxylase, pseudogene	chr6:25108279-25108220	GO:0008150|GO:0005737|GO:0051537|GO:0046381|GO:0030338|GO:0055114
A_21_P0001549	LOC100131564	Homo sapiens uncharacterized LOC100131564 (LOC100131564), long non-coding RNA [NR_034089]	1.5709e-05	2.59196e-06	down	-4.36781	-2.12691	4.36781	down	down	-1.131	-0.177604	1.131	-1.48151	-0.567066	1.48151	273.585	233.409	185.443	70.233	0.0371308	-0.140473	-0.529935	-2.08978	Detected	Detected	Detected	Detected	Detected	Detected	Detected	Detected	Detected	Detected	Detected	Detected	ACCGTGCTTCCAGAAGATTTTTCTAACAGTGTTTGCAAGCTATAAAATAGTGCTTTCACT	93791443	chr1	93791384	-	FALSE	hs|1p22.1	ENST00000411670	100131564	NR_034089	uncharacterized LOC100131564	chr1:93791443-93791384
A_21_P0001881	XLOC_001540	BROAD Institute lincRNA (XLOC_001540), lincRNA [TCONS_00002939]	0.00103996	0.000436969	down	-4.36338	-2.12545	4.36338	up	down	1.00337	0.00485452	1.00337	-3.23749	-1.69487	3.23749	92.6835	87.3808	28.7114	23.7174	-0.0802897	-0.0754352	-1.77516	-2.20574	Detected	Not Detected	Not Detected	Detected	Detected	Detected	Not Detected	Not Detected	Not Detected	Not Detected	Detected	Detected	TTCTTGAATCCTTTCAGCATTAGGCAAAGGAGCAGATGTGGGCATTCTGCATCTCAAGGA	75709689	chr2	75709630	+	FALSE	hs|2p12					chr2:75709630-75709689
A_24_P36890	RAP1GAP	Homo sapiens RAP1 GTPase activating protein (RAP1GAP), transcript variant 3, mRNA [NM_002885]	0.000198953	6.28102e-05	down	-4.33888	-2.11732	4.33888	down	up	-1.05415	-0.0760818	1.05415	2.31928	1.21368	2.31928	32.5394	29.7245	82.3765	8.47492	0.178141	0.10206	1.39182	-1.93918	Not Detected	Not Detected	Detected	Not Detected	Not Detected	Detected	Detected	Detected	Not Detected	Not Detected	Not Detected	Not Detected	TGAGCATCCCTCTGGACTCAGAGGGAACAAGGTGGGAGAGAGAGTTTGAGACAGCTCCGT	21923469	chr1	21923410	-	FALSE	hs|1p36.12	ENST00000495204	5909	NM_002885	RAP1 GTPase activating protein	chr1:21923469-21923410	GO:0005515|GO:0003924|GO:0032854|GO:0042803|GO:0005829|GO:0006184|GO:0007165|GO:0046582|GO:0000139|GO:0016020|GO:0017016|GO:0005096|GO:0032318
A_33_P3422289			3.57462e-07	8.19016e-09	down	-4.3367	-2.1166	4.3367	down	down	-1.00755	-0.0108468	1.00755	-1.48732	-0.572718	1.48732	1528.57	1435.52	1013.14	388.514	0.0102978	-0.000548999	-0.56242	-2.1063	Detected	Detected	Detected	Detected	Detected	Detected	Detected	Detected	Detected	Detected	Detected	Detected	CTTTGCATGGTTCTCTTGATGTGAAATCATCTATATAGCCCCAGAATTGGAAAAGAAAAA	93730287	chr1	93730228	-	FALSE	hs|1p22.1					chr1:093730287-093730228
A_23_P422071	B3GALT4	Homo sapiens UDP-Gal:betaGlcNAc beta 1,3-galactosyltransferase, polypeptide 4 (B3GALT4), mRNA [NM_003782]	1.33823e-07	1.37184e-09	down	-4.313	-2.10869	4.313	up	down	1.03833	0.0542698	1.03833	-6.16481	-2.62406	6.16481	890.096	873.13	144.881	229.49	-0.0333646	0.0209052	-2.65742	-2.14206	Detected	Detected	Detected	Detected	Detected	Detected	Detected	Detected	Detected	Detected	Detected	Detected	TTCTCTCAAGCTAGGGCAGAAGAGGGTGTCAAGCTCCTCAATAAACTTGTCTCCACTTAA	33246601	chr6	33246543	+	FALSE	hs|6p21.32	ENST00000383209	8705	NM_003782	UDP-Gal:betaGlcNAc beta 1,3-galactosyltransferase, polypeptide 4	chr6:033246543-033246601	GO:0000139|GO:0008499|GO:0047915|GO:0006486|GO:0016021
A_33_P3336557			3.05738e-07	6.28083e-09	down	-4.31057	-2.10788	4.31057	down	down	-1.09828	-0.135243	1.09828	-5.09696	-2.34964	5.09696	4788.34	4101.97	930.812	1227.15	0.00789261	-0.12735	-2.34174	-2.09999	Detected	Detected	Detected	Detected	Detected	Detected	Detected	Detected	Detected	Detected	Detected	Detected	CTGTGTGTTTCAAAAGCTCCAAGTGTTTACATTCTCCGATTCATCATTCCTTCTTCTAAT	197387558	chr3	197387499	-	FALSE	hs|3q29	ENST00000424493				chr3:197387558-197387499
A_23_P156327	TGFBI	Homo sapiens transforming growth factor, beta-induced, 68kDa (TGFBI), mRNA [NM_000358]	0.00396862	0.00201908	down	-4.30979	-2.10762	4.30979	up	down	1.40631	0.491911	1.40631	-5.95415	-2.5739	5.95415	81.9796	114.336	17.5959	22.3175	0.0536229	0.545534	-2.52027	-2.054	Detected	Not Detected	Not Detected	Detected	Detected	Detected	Not Detected	Not Detected	Not Detected	Not Detected	Detected	Detected	AGCTATGAGTTGAAATGTTCTGTCAAATGTGTCTCACATCTACACGTGGCTTGGAGGCTT	135399402	chr5	135399343	+	FALSE	hs|5q31.1	ENST00000504411	7045	NM_000358	transforming growth factor, beta-induced, 68kDa	chr5:135399343-135399402	GO:0005515|GO:0005802|GO:0005886|GO:0008283|GO:0005518|GO:0050840|GO:0005576|GO:0001525|GO:0005615|GO:0005604|GO:0031012|GO:0007162|GO:0005178|GO:0030198|GO:0002062|GO:0007155|GO:0007601|GO:0050896|GO:0070062
A_21_P0009690	LOC102725254	PREDICTED: Homo sapiens uncharacterized LOC102725254 (LOC102725254), ncRNA [XR_433547]	1.16863e-05	1.74018e-06	down	-4.29114	-2.10136	4.29114	down	down	-1.30741	-0.38671	1.30741	-4.35812	-2.12371	4.35812	284.648	203.855	64.7336	73.7849	0.0450503	-0.341659	-2.07866	-2.05631	Detected	Detected	Detected	Detected	Detected	Detected	Detected	Detected	Detected	Detected	Detected	Detected	CGGACTATAGAAGTATCACCAATCCACTGCAGAGAAATTGGGAAAATTCAGAAAAACAAA	18316355	chr19	18316296	+	FALSE	hs|19p13.11		102725254	XR_433547	uncharacterized LOC102725254	chr19:18316296-18316355
A_24_P211565	C1QTNF6	Homo sapiens C1q and tumor necrosis factor related protein 6 (C1QTNF6), transcript variant 1, mRNA [NM_031910]	2.99607e-06	2.5831e-07	down	-4.28684	-2.09992	4.28684	down	down	-1.07728	-0.107389	1.07728	-2.38797	-1.25578	2.38797	415.946	357.143	171.405	106.128	0.0238851	-0.0835044	-1.2319	-2.07603	Detected	Detected	Detected	Detected	Detected	Detected	Detected	Detected	Detected	Detected	Detected	Detected	GCTCCATGGCCAGATGACGGAAACAGGGTCTGACCAAGTGCCAGGAAGACCTGTGCTATA	37576349	chr22	37576290	-	FALSE	hs|22q12.3	ENST00000493023	114904	NM_031910	C1q and tumor necrosis factor related protein 6	chr22:37576349-37576290	GO:0070208|GO:0005581|GO:0005615|GO:0042802
A_23_P144071	COL7A1	Homo sapiens collagen, type VII, alpha 1 (COL7A1), mRNA [NM_000094]	7.78362e-07	3.13035e-08	down	-4.26117	-2.09125	4.26117	down	down	-1.07965	-0.110569	1.07965	-2.79475	-1.48272	2.79475	1382.38	1208.58	494.081	360.743	-0.0263131	-0.136882	-1.50903	-2.11756	Detected	Detected	Detected	Detected	Detected	Detected	Detected	Detected	Detected	Detected	Detected	Detected	TTCTGTGGAGGAGTACCAGGACCCTGAAGCTCCTTGGGATAGTGATGACCCCTGTTCCCT	48602588	chr3	48602401	-	FALSE	hs|3p21.31	ENST00000466591	1294	NM_000094	collagen, type VII, alpha 1	chr3:48602588-48602401	GO:0005515|GO:0004867|GO:0005590|GO:0005576|GO:0005615|GO:0042802|GO:0005604|GO:0031012|GO:0010951|GO:0008544|GO:0022617|GO:0030198|GO:0030574|GO:0005788|GO:0007155
A_21_P0010517	MST1	macrophage stimulating 1 (hepatocyte growth factor-like) [Source:HGNC Symbol;Acc:7380] [ENST00000490966]	0.00203247	0.000942233	down	-4.23175	-2.08125	4.23175	down	down	-1.15143	-0.203428	1.15143	-1.64654	-0.719437	1.64654	65.123	53.5585	39.7321	18.3396	0.110418	-0.0930101	-0.609019	-1.97084	Detected	Not Detected	Not Detected	Detected	Detected	Detected	Not Detected	Not Detected	Not Detected	Not Detected	Detected	Detected	TCTTGCTCCCAGACTACATACGGACCTGCATCATGAACAATGGGGTTGGGTACCGGGGCA	49724923	chr3	49724864	-	FALSE	hs|3p21.31	ENST00000490966	4485	TCONS_l2_00000115	macrophage stimulating 1 (hepatocyte growth factor-like)	chr3:49724923-49724864	GO:0008150|GO:0003674|GO:0004252|GO:0006508|GO:0070062
A_32_P66804	PTPRN2	Homo sapiens protein tyrosine phosphatase, receptor type, N polypeptide 2 (PTPRN2), transcript variant 1, mRNA [NM_002847]	2.18666e-05	3.99824e-06	down	-4.21701	-2.07622	4.21701	up	down	1.03784	0.0535838	1.03784	-1.26217	-0.335911	1.26217	87.674	85.3271	69.4508	23.575	-0.0455397	0.00804408	-0.381451	-2.12176	Detected	Not Detected	Detected	Detected	Detected	Detected	Detected	Detected	Not Detected	Not Detected	Detected	Detected	CGGACCAGCAGTGACCTTCAAAGTGAGCGCCAATGTCCAAAACGTGACCACTGAGGATGT	157874063	chr7	157874004	-	FALSE	hs|7q36.3	ENST00000404321	5799	NM_002847	protein tyrosine phosphatase, receptor type, N polypeptide 2	chr7:157874063-157874004	GO:0043235|GO:0006470|GO:0005887|GO:0005001|GO:0043195|GO:0005788|GO:0030141|GO:0035335|GO:0034260|GO:0030658
A_33_P3340324	LOC345051	PREDICTED: Homo sapiens hCG38984 (LOC345051), transcript variant X2, misc_RNA [XR_244736]	7.15953e-07	2.71277e-08	down	-4.20615	-2.0725	4.20615	down	down	-1.03134	-0.0445239	1.03134	-1.31406	-0.394035	1.31406	687.843	630.953	523.337	183.03	0.0610793	0.0165555	-0.332955	-2.01142	Detected	Detected	Detected	Detected	Detected	Detected	Detected	Detected	Detected	Detected	Detected	Detected	TTTGGTTCAAGCAGAGTACAACTGGATCACTCCTTCTGTGGGTAGCAAGAAAACAGTCCT	147151661	chr4	147151602	+	FALSE	hs|4q31.22		345051	XR_244736	hCG38984	chr4:147151602-147151661
A_33_P3303945	OR52N4	Homo sapiens olfactory receptor, family 52, subfamily N, member 4 (OR52N4), mRNA [NM_001005175]	0.0376527	0.025272	down	-4.19037	-2.06708	4.19037	down	down	-1.39198	-0.477139	1.39198	-3.34283	-1.74107	3.34283	57.1281	39.1308	19.3959	17.934	-0.0475345	-0.524673	-1.7886	-2.11461	Detected	Not Detected	Not Detected	Detected	Detected	Detected	Not Detected	Not Detected	Not Detected	Not Detected	Not Detected	Not Detected	CGAGACTGTGTCATAAGGATCCTTTCAGGTTCTAAGGATACCAAATCCTACAGCATGTGA	5776936	chr11	5776877	+	FALSE	hs|11p15.4	ENST00000317254	390072	NM_001005175	olfactory receptor, family 52, subfamily N, member 4	chr11:5776877-5776936	GO:0050911|GO:0004984|GO:0007186|GO:0005886|GO:0004930|GO:0016021
A_21_P0007153	LOC143666	Homo sapiens uncharacterized LOC143666 (LOC143666), long non-coding RNA [NR_026967]	0.00682229	0.00370914	down	-4.18252	-2.06437	4.18252	down	down	-1.03783	-0.0535679	1.03783	-2.25625	-1.17393	2.25625	138.639	126.72	61.1956	43.6408	0.0338723	-0.0196956	-1.14005	-2.0305	Detected	Not Detected	Detected	Detected	Detected	Detected	Detected	Detected	Detected	Not Detected	Detected	Detected	CAGGATTTGCTGCGGACTTTTGGAGAAATGAGGCGGGGAAGGACGAGCTTGAGAACCGAC	575377	chr11	575318	-	FALSE	hs|11p15.5		143666		uncharacterized LOC143666	chr11:575377-575318
A_23_P165042	LOC100129935	Homo sapiens lectin, galactoside-binding, soluble, 14 pseudogene (LOC100129935), non-coding RNA [NR_026870]	6.895e-08	3.54817e-10	down	-4.18107	-2.06387	4.18107	down	down	-1.01094	-0.0156927	1.01094	-3.37143	-1.75336	3.37143	7435.87	6938.87	2193.75	1978.93	-0.018857	-0.0345497	-1.77222	-2.08273	Detected	Detected	Detected	Detected	Detected	Detected	Detected	Detected	Detected	Detected	Detected	Detected	TGAGGGGAGATGCCACAATGTGTTCTTCAAGGACGGCAAACAATTTGATCTGAGCATCTT	40131302	chr19	40131243	+	FALSE	hs|19q13.2	ENST00000597077	100129935	NR_026870	lectin, galactoside-binding, soluble, 14 pseudogene	chr19:40131243-40131302
A_21_P0009331	XLOC_012515	BROAD Institute lincRNA (XLOC_012515), lincRNA [TCONS_00025694]	5.04052e-07	1.48866e-08	down	-4.17889	-2.06312	4.17889	down	down	-1.94794	-0.961951	1.94794	-8.51817	-3.09054	8.51817	731.797	356.352	84.4171	192.804	0.0266005	-0.93535	-3.06394	-2.03652	Detected	Detected	Detected	Detected	Detected	Detected	Detected	Detected	Detected	Detected	Detected	Detected	CACTCTTGGGGCCAACAACTATTGGAAGTGTGGTGAGTGATTGACTTACATCCTTCTAGA	48359047	chr17	48358988	-	FALSE	hs|17q21.33					chr17:48359047-48358988
A_23_P312132	ITGAX	Homo sapiens integrin, alpha X (complement component 3 receptor 4 subunit) (ITGAX), transcript variant 2, mRNA [NM_000887]	2.29269e-05	4.23331e-06	down	-4.17515	-2.06183	4.17515	up	down	1.01653	0.0236584	1.01653	-2.02223	-1.01595	2.02223	122.87	116.143	59.4832	32.9425	0.0622832	0.0859416	-0.953667	-1.99955	Detected	Not Detected	Detected	Detected	Detected	Detected	Detected	Detected	Not Detected	Not Detected	Detected	Detected	TTCATCGTGGGGCTCTCAGTTCCGATTCCCCAGGCTGAATTGGGAGTGAGATGCCTGCAT	31394010	chr16	31393951	+	FALSE	hs|16p11.2	ENST00000571644	3687	NM_000887	integrin, alpha X (complement component 3 receptor 4 subunit)	chr16:31393951-31394010	GO:0005515|GO:0008305|GO:0005886|GO:0050900|GO:0046872|GO:0051607|GO:0007229|GO:0007596|GO:0030198|GO:0009887|GO:0004872|GO:0007155|GO:0009897
A_33_P3407691			0.0012778	0.000553861	down	-4.1644	-2.05811	4.1644	down	down	-1.27455	-0.349987	1.27455	-3.57814	-1.83921	3.57814	58.7991	42.9161	16.2299	16.5446	-0.015751	-0.365738	-1.85496	-2.07386	Detected	Not Detected	Not Detected	Not Detected	Detected	Detected	Not Detected	Not Detected	Not Detected	Not Detected	Detected	Not Detected	ATTATAGCATACAGTTGTTGAGGGGTGGACCGTATCATCTTTTTCTTGTTAATCCAGTGC	1369	chrUn_gl000212	1310	-	FALSE						chrUn_gl000212:000001369-000001310
A_21_P0013175	XLOC_l2_013293	BROAD Institute lincRNA (XLOC_l2_013293), lincRNA [TCONS_l2_00025688]	0.00126866	0.000549124	down	-4.1539	-2.05446	4.1539	down	down	-1.13135	-0.178046	1.13135	-2.19744	-1.13582	2.19744	99.6504	81.1232	45.9959	26.5338	-0.150775	-0.328821	-1.2866	-2.20524	Detected	Not Detected	Not Detected	Detected	Detected	Detected	Not Detected	Detected	Not Detected	Not Detected	Detected	Detected	TTCTTGGAGCTGAAATGTCAAGCATCACCACTTGTGTGGAGGGACTTTGTAGAGCTAAAA	17052227	chr7	17052168	+	FALSE	hs|7p21.1					chr7:17052168-17052227
A_23_P135164	UAP1L1	Homo sapiens UDP-N-acteylglucosamine pyrophosphorylase 1-like 1 (UAP1L1), mRNA [NM_207309]	0.000178618	5.51792e-05	down	-4.15129	-2.05356	4.15129	up	down	1.05478	0.0769488	1.05478	-2.36796	-1.24364	2.36796	64.6101	61.6174	26.4357	16.4528	0.0810739	0.158023	-1.16257	-1.97249	Detected	Not Detected	Not Detected	Detected	Detected	Detected	Not Detected	Not Detected	Not Detected	Not Detected	Detected	Detected	GGGCCCTTCTCATAGCTGTTCCTCATGGCCATGACTGGAACAGGGATGCAACCTCTTTCT	139978618	chr9	139978559	+	FALSE	hs|9q34.3	ENST00000474787	91373	NM_207309	UDP-N-acteylglucosamine pyrophosphorylase 1-like 1	chr9:139978559-139978618	GO:0008152|GO:0016779
A_19_P00321782	LINC-PINT	Homo sapiens long intergenic non-protein coding RNA, p53 induced transcript (LINC-PINT), transcript variant 4, long non-coding RNA [NR_109851]	5.5458e-07	1.77188e-08	down	-4.13923	-2.04936	4.13923	down	down	-1.06197	-0.0867462	1.06197	-2.29408	-1.19791	2.29408	367.084	324.088	157.209	97.8138	-0.00232506	-0.0890713	-1.20024	-2.05169	Detected	Detected	Detected	Detected	Detected	Detected	Detected	Detected	Detected	Detected	Detected	Detected	AGAATTAAAGGAAGATGAGCTAGGAATCAAGAAATACGCAGAACTGATTCCTGTCACTGG	130629632	chr7	130629573	-	FALSE	hs|7q32.3		378805	NR_109851	long intergenic non-protein coding RNA, p53 induced transcript	chr7:130629632-130629573
A_33_P3293918	SH2D3C	Homo sapiens SH2 domain containing 3C (SH2D3C), transcript variant 1, mRNA [NM_170600]	4.27927e-07	1.12028e-08	down	-4.1371	-2.04862	4.1371	down	down	-1.00963	-0.0138299	1.00963	-9.08143	-3.18292	9.08143	942.992	889.235	103.339	255.808	0.0270452	0.0132154	-3.15587	-2.02157	Detected	Detected	Detected	Detected	Detected	Detected	Detected	Detected	Detected	Detected	Detected	Detected	CCATCTCACTGTAAATAAGTCTCTGTTCTGTAAATAGATGTACAGAAGCCATGTTATTTC	130500685	chr9	130500626	-	FALSE	hs|9q34.11	ENST00000314830	10044	NM_170600	SH2 domain containing 3C	chr9:130500685-130500626	GO:0005515|GO:0005085|GO:0005737|GO:0016020|GO:0007264|GO:0005070|GO:0007254|GO:0009967|GO:0043087
A_23_P153571	IGFL2	Homo sapiens IGF-like family member 2 (IGFL2), transcript variant 1, mRNA [NM_001002915]	5.9033e-07	1.96737e-08	down	-4.13673	-2.04849	4.13673	up	down	1.0591	0.0828346	1.0591	-1.11466	-0.156606	1.11466	448.086	449.583	399.703	120.958	-0.00994937	0.0728852	-0.166555	-2.05844	Detected	Detected	Detected	Detected	Detected	Detected	Detected	Detected	Detected	Detected	Detected	Detected	GAAAATCAACTTTCACTAAGGCATCTCAGAAACATAGGCTAAGGTAATATGTGTACCAGT	46664418	chr19	46664359	+	FALSE	hs|19q13.32	ENST00000600243	147920	NM_001002915	IGF-like family member 2	chr19:46664359-46664418	GO:0005576
A_23_P350451	PRDM1	Homo sapiens PR domain containing 1, with ZNF domain (PRDM1), transcript variant 1, mRNA [NM_001198]	1.919e-07	2.52366e-09	down	-4.13179	-2.04677	4.13179	down	down	-1.13078	-0.177324	1.13078	-7.18827	-2.84565	7.18827	4458.83	3710.48	614.846	1200.92	-0.0404701	-0.217794	-2.88612	-2.08724	Detected	Detected	Detected	Detected	Detected	Detected	Detected	Detected	Detected	Detected	Detected	Detected	ATGACATCAGTGTGATCTCTGTAGTGGAGAAGGAAATTCTGGCCGTGGTCAGAAAAGAGA	106555182	chr6	106555123	+	FALSE	hs|6q21	ENST00000369096	639	NM_001198	PR domain containing 1, with ZNF domain	chr6:106555123-106555182	GO:0005515|GO:0003700|GO:0042826|GO:0060707|GO:0045579|GO:0008168|GO:0001893|GO:0030889|GO:0005634|GO:0000122|GO:0007281|GO:0032259|GO:0046872|GO:0006351|GO:0043565|GO:0010628|GO:0005737|GO:0045165|GO:0031665|GO:0042462
A_23_P18152	ATP2B2	Homo sapiens ATPase, Ca++ transporting, plasma membrane 2 (ATP2B2), transcript variant 1, mRNA [NM_001001331]	0.00191627	0.000881008	down	-4.12187	-2.0433	4.12187	down	down	-1.00728	-0.0104583	1.00728	-6.3102	-2.65769	6.3102	125.814	118.498	23.093	34.1959	0.0990082	0.0885499	-2.55868	-1.94429	Detected	Not Detected	Not Detected	Detected	Detected	Detected	Not Detected	Detected	Not Detected	Not Detected	Detected	Detected	TCACCCAAGCAGCAACGAGCAACAATCGGAAACCAAATACTGGAGAGAAAACCAACGTTT	10370412	chr3	10370353	-	FALSE	hs|3p25.3	ENST00000467702	491	NM_001001331	ATPase, Ca++ transporting, plasma membrane 2	chr3:10370412-10370353	GO:0005515|GO:0005516|GO:0008361|GO:0006200|GO:0005886|GO:0051928|GO:0005783|GO:0007605|GO:0060088|GO:0046068|GO:0030899|GO:0046872|GO:0040011|GO:0021707|GO:0005737|GO:0016324|GO:0034220|GO:0048167|GO:0021702|GO:0030182|GO:0090102|GO:0050885|GO:0043025|GO:0006810|GO:0006816|GO:0007626|GO:0045299|GO:0006996|GO:0051480|GO:0005509|GO:0008022|GO:0030165|GO:0055085|GO:0005524|GO:0042428|GO:0005929|GO:…
A_24_P182947	GCSAM	Homo sapiens germinal center-associated, signaling and motility (GCSAM), transcript variant 3, mRNA [NM_001190259]	6.02328e-06	7.10199e-07	down	-4.11456	-2.04074	4.11456	down	down	-1.10562	-0.144852	1.10562	-4.09587	-2.03417	4.09587	259.916	221.514	62.1642	69.4326	0.0916475	-0.053205	-1.94252	-1.94909	Detected	Detected	Detected	Detected	Detected	Detected	Detected	Detected	Detected	Detected	Detected	Detected	TATCCTGTGAAAGCATTATCTGTCCCAAACAGTATATGCCTTTTATCAGGGACACATTAA	111840028	chr3	111839969	-	FALSE	hs|3q13.2	ENST00000308910	257144	NM_001190259	germinal center-associated, signaling and motility	chr3:111840028-111839969	GO:0005515|GO:0050855|GO:0005737|GO:0019901|GO:0005886|GO:0003779|GO:0045159|GO:2000402
A_33_P3270445	BAI2	Homo sapiens brain-specific angiogenesis inhibitor 2 (BAI2), mRNA [NM_001703]	2.41079e-06	1.84612e-07	down	-4.11371	-2.04044	4.11371	down	down	-1.18561	-0.245629	1.18561	-3.74043	-1.9032	3.74043	94.5029	74.6892	24.9762	25.4687	-0.110277	-0.355906	-2.01348	-2.15072	Detected	Not Detected	Not Detected	Detected	Detected	Detected	Not Detected	Not Detected	Not Detected	Not Detected	Detected	Detected	TTGTCCCAACATCGGCGCCATCAGAGCTGGAGCACCTTCAAATCTATGACACTGGGCTCG	32193176	chr1	32193117	-	FALSE	hs|1p35.2	ENST00000257070	576	NM_001703	brain-specific angiogenesis inhibitor 2	chr1:32193176-32193117	GO:0007186|GO:0005886|GO:0007218|GO:0004930|GO:0016525|GO:0007422|GO:0016021
A_19_P00322002	LINC-PINT	Homo sapiens long intergenic non-protein coding RNA, p53 induced transcript (LINC-PINT), transcript variant 4, long non-coding RNA [NR_109851]	6.12922e-07	2.09161e-08	down	-4.10593	-2.03771	4.10593	down	down	-1.05403	-0.0759217	1.05403	-2.23226	-1.1585	2.23226	567.581	506.243	253.269	153.034	0.00783475	-0.0680869	-1.15067	-2.02987	Detected	Detected	Detected	Detected	Detected	Detected	Detected	Detected	Detected	Detected	Detected	Detected	TAAAGGAAGATGAGCTAGGAATCAAGAAATACGCAGAACTGATTCCTGTCACTGGCGCCA	130629627	chr7	130629568	-	FALSE	hs|7q32.3		378805	NR_109851	long intergenic non-protein coding RNA, p53 induced transcript	chr7:130629627-130629568
A_23_P150693	FJX1	Homo sapiens four jointed box 1 (Drosophila) (FJX1), mRNA [NM_014344]	7.64584e-05	1.96041e-05	down	-4.1042	-2.0371	4.1042	up	down	1.03227	0.0458199	1.03227	-2.26674	-1.18062	2.26674	116.55	110.276	50.4961	31.4703	-0.00844383	0.0373761	-1.18906	-2.04554	Detected	Detected	Detected	Detected	Detected	Detected	Detected	Detected	Not Detected	Not Detected	Detected	Detected	ACTCATTCCTGACCTCTTGTCATTTTGGCCTGAAGGCTACAAATTCAGGGTCAGCTGTAT	35642168	chr11	35642109	+	FALSE	hs|11p13	ENST00000317811	24147	NM_014344	four jointed box 1 (Drosophila)	chr11:35642109-35642168	GO:0005615
A_23_P252306	ID1	Homo sapiens inhibitor of DNA binding 1, dominant negative helix-loop-helix protein (ID1), transcript variant 1, mRNA [NM_002165]	5.04617e-08	2.38711e-10	down	-4.10201	-2.03633	4.10201	up	down	1.03851	0.0545177	1.03851	-7.92875	-2.98709	7.92875	963.659	944.893	121.467	261.915	0.00933297	0.0638507	-2.97776	-2.027	Detected	Detected	Detected	Detected	Detected	Detected	Detected	Detected	Detected	Detected	Detected	Detected	GCAGACATTTTAAAAAATGGTCACGTTTGGTGCTTCTCAGATTTCTGAGGAAATTGCTTT	30194217	chr20	30194158	+	FALSE	hs|20q11.21	ENST00000376105	3397	NM_002165	inhibitor of DNA binding 1, dominant negative helix-loop-helix protein	chr20:30194158-30194217	GO:0005515|GO:0060426|GO:0003700|GO:0060425|GO:0048514|GO:0005634|GO:0043433|GO:0007507|GO:0031648|GO:0043408|GO:0046983|GO:0007179|GO:0046677|GO:0043066|GO:0005794|GO:0005730|GO:0045765|GO:0001525|GO:0000122|GO:0030509|GO:0006351|GO:0043392|GO:0043534|GO:0045668|GO:0001886|GO:0032963|GO:0005654|GO:0045892|GO:0010621
A_21_P0014394			0.00129306	0.000561584	down	-4.1006	-2.03584	4.1006	down	down	-1.17765	-0.235913	1.17765	-4.14811	-2.05245	4.14811	140.474	111.216	35.2293	38.0711	0.0522003	-0.183713	-2.00025	-1.98364	Detected	Not Detected	Detected	Detected	Detected	Detected	Not Detected	Not Detected	Not Detected	Detected	Detected	Detected	TCTGGTCCCAGCAAACTTATTTATTCTATAAGACCCAGCTCAACCTCCATTTTGGAGCCT	16189067	chr19	16189008	-	FALSE	hs|19p13.12					chr19:016189067-016189008
A_21_P0011058	OTOGL	Homo sapiens otogelin-like (OTOGL), mRNA [NM_173591]	0.0113714	0.00661384	down	-4.09116	-2.03251	4.09116	up	down	1.01758	0.0251408	1.01758	-2.63777	-1.39932	2.63777	47.825	43.8982	17.6529	13.5281	-0.100356	-0.0752152	-1.49968	-2.13287	Detected	Not Detected	Not Detected	Detected	Detected	Not Detected	Not Detected	Not Detected	Not Detected	Not Detected	Detected	Not Detected	GAACGAGAAGCTGAAGTTGTCATGGGCATCATTGATAAATGGACCTGCTGTTCAAAGGAA	80749721	chr12	80749662	+	FALSE	hs|12q21.31	ENST00000458043	283310		otogelin-like	chr12:80749662-80749721	GO:0046556|GO:0046373|GO:0005576
A_33_P3321781	FLJ44342	PREDICTED: Homo sapiens uncharacterized LOC645460 (FLJ44342), transcript variant X1, misc_RNA [XR_429999]	3.42874e-06	3.16058e-07	down	-4.08689	-2.031	4.08689	up	down	1.03283	0.0466048	1.03283	-1.34644	-0.429153	1.34644	6090.67	5864.63	4397	1620.37	-0.0848955	-0.0382907	-0.514048	-2.1159	Detected	Detected	Detected	Detected	Detected	Detected	Detected	Detected	Detected	Detected	Detected	Detected	GTTCGATTTTTGTTCTGGGGGTGAAGGAGGAAACAGACTGTACTAAAGGACTAAAATAAT	56066470	chr17	56066411	-	FALSE	hs|17q22	ENST00000585065	645460	XR_429999	uncharacterized LOC645460	chr17:56066470-56066411
A_23_P29684	VILL	Homo sapiens villin-like (VILL), mRNA [NM_015873]	0.00196171	0.000905422	down	-4.0673	-2.02407	4.0673	down	down	-1.02024	-0.0289083	1.02024	-2.19047	-1.13124	2.19047	83.9661	77.8562	38.6217	24.5668	-0.0574136	-0.0863218	-1.18865	-2.08148	Detected	Detected	Detected	Detected	Detected	Detected	Not Detected	Not Detected	Not Detected	Not Detected	Detected	Detected	TTTGGGAAATCCAAGGAGGAATTCTACAGCATGGCCACGTGGAGGCAGCGGCAGGAGAAA	38048525	chr3	38048466	+	FALSE	hs|3p22.2	ENST00000486616	50853	NM_015873	villin-like	chr3:38048466-38048525	GO:0007010|GO:0005200|GO:0003779|GO:0015629|GO:0051693
A_23_P347632	MTSS1	Homo sapiens metastasis suppressor 1 (MTSS1), transcript variant 2, mRNA [NM_014751]	0.000331449	0.000115293	down	-4.06179	-2.02212	4.06179	down	down	-1.13492	-0.182585	1.13492	-1.90272	-0.928061	1.90272	123.049	103.421	65.345	35.5019	0.0558678	-0.126717	-0.872193	-1.96625	Detected	Not Detected	Detected	Detected	Detected	Detected	Detected	Detected	Not Detected	Detected	Detected	Detected	AATAAAATGTTGCCAAATTCAATGTAGAAAGAATGTGACAACACACCTTGGGTAGTTCTG	125563314	chr8	125563255	-	FALSE	hs|8q24.13	ENST00000520771	9788	NM_014751	metastasis suppressor 1	chr8:125563314-125563255	GO:0072160|GO:0005515|GO:0017124|GO:0030036|GO:0072102|GO:0030035|GO:0050680|GO:0005102|GO:0006928|GO:0030139|GO:0015629|GO:0001726|GO:0071498|GO:0042802|GO:0061333|GO:0003785|GO:0005737|GO:2001013|GO:0030041|GO:0046847|GO:0007155|GO:0007169|GO:0008093
A_24_P128308	KLF6	Kruppel-like factor 6 [Source:HGNC Symbol;Acc:2235] [ENST00000469435]	9.03679e-05	2.42224e-05	down	-4.06036	-2.02161	4.06036	up	down	4.4981	2.16932	4.4981	-2.72247	-1.44492	2.72247	32.305	128.443	11.8086	8.21931	-0.24249	1.92683	-1.68741	-2.2641	Not Detected	Not Detected	Not Detected	Detected	Detected	Not Detected	Not Detected	Not Detected	Not Detected	Not Detected	Detected	Detected	CCCTGAGATTGGCTTGACAACTTTGTTTTCTCAGGTAGCACTTGTAGTAAATTCATATTT	3823035	chr10	3822976	-	FALSE	hs|10p15.1	ENST00000469435	1316	FW339972	Kruppel-like factor 6	chr10:3823035-3822976	GO:0005737|GO:0030183|GO:0019221|GO:0005634|GO:0045893|GO:0003677|GO:0046872|GO:0006351
A_21_P0006292	XLOC_007773	BROAD Institute lincRNA (XLOC_007773), lincRNA [TCONS_00016402]	3.66253e-07	8.4963e-09	down	-4.05242	-2.01878	4.05242	up	down	1.00221	0.0031805	1.00221	-2.66459	-1.41391	2.66459	1809.17	1717.47	673.032	493.461	0.0164448	0.0196253	-1.39747	-2.00234	Detected	Detected	Detected	Detected	Detected	Detected	Detected	Detected	Detected	Detected	Detected	Detected	TTATTTTTTCTTGACTGATTCGTACCTTTTTGAGCAATGGGAACCTTTGGTGGTGTAAAG	93739341	chr9	93736517	-	FALSE	hs|9q22.2					chr9:93739341-93736517
A_21_P0000909	LOC284600	PREDICTED: Homo sapiens uncharacterized LOC284600 (LOC284600), misc_RNA [XR_108282]	4.53131e-05	1.01416e-05	down	-4.03389	-2.01217	4.03389	down	down	-1.25606	-0.328902	1.25606	-2.88399	-1.52807	2.88399	183.044	137.206	62.5047	50.4698	0.0174877	-0.311414	-1.51058	-1.99469	Detected	Detected	Detected	Detected	Detected	Detected	Detected	Detected	Detected	Detected	Detected	Detected	GAGGTGACAGCAGGTAAAGAGTGAGCCACAATCAGCATTTTCACATGAAAGGAAACTACA	850042	chr1	849983	+	FALSE	hs|1p36.33	ENST00000448179	284600	XR_108282	uncharacterized LOC284600	chr1:849983-850042
A_24_P678418	DICER1-AS1	Homo sapiens DICER1 antisense RNA 1 (DICER1-AS1), long non-coding RNA [NR_015415]	2.9757e-07	5.83928e-09	down	-4.02557	-2.00919	4.02557	down	down	-1.10135	-0.139267	1.10135	-5.33364	-2.41512	5.33364	1002.86	863.331	186.812	277.466	0.00611178	-0.133156	-2.40901	-2.00308	Detected	Detected	Detected	Detected	Detected	Detected	Detected	Detected	Detected	Detected	Detected	Detected	ATGTGTGGTCTGGATGTACAGACACCATTTTGGACCATAAAGACAAGGACGATTGTCTAA	95646159	chr14	95646100	+	FALSE	hs|14q32.13		400242	NR_015415	DICER1 antisense RNA 1	chr14:95646100-95646159
A_33_P3255304	GGT5	Homo sapiens gamma-glutamyltransferase 5 (GGT5), transcript variant 1, mRNA [NM_001099781]	4.47991e-06	4.64549e-07	down	-4.02539	-2.00913	4.02539	down	down	-1.17633	-0.234291	1.17633	-2.11708	-1.08207	2.11708	213.641	171.801	100.247	59.1494	-0.0046676	-0.238959	-1.08674	-2.0138	Detected	Detected	Detected	Detected	Detected	Detected	Detected	Detected	Detected	Detected	Detected	Detected	TCCCACCCTCTCGATCTGTATATCCTCCAGTCCAAGATTAAAGAGGCGGACTGTGGCCTG	24615682	chr22	24615623	-	FALSE	hs|22q11.23	ENST00000327365	2687	NM_001099781	gamma-glutamyltransferase 5	chr22:24615682-24615623	GO:0019369|GO:0006520|GO:0019370|GO:0005886|GO:0006749|GO:0044281|GO:0006691|GO:0031362|GO:0006954|GO:0003840|GO:0006750|GO:0006508|GO:0016021
A_21_P0012620	LOC345051	PREDICTED: Homo sapiens hCG38984 (LOC345051), transcript variant X2, misc_RNA [XR_244736]	0.000662203	0.000258823	down	-4.01923	-2.00692	4.01923	down	down	-1.20235	-0.265854	1.20235	-1.22727	-0.295456	1.22727	117.458	92.0522	95.5813	34.3006	-0.109469	-0.375323	-0.404925	-2.11639	Detected	Not Detected	Detected	Detected	Detected	Detected	Detected	Detected	Detected	Not Detected	Detected	Detected	TTTCCTGGGGATGCAGAGACTCTGTCCCAACCATCTTCACACACAGCCACTGAAGGCAGC	147149540	chr4	147149481	+	FALSE	hs|4q31.22		345051	XR_244736	hCG38984	chr4:147149481-147149540
A_21_P0009826			3.82518e-06	3.71191e-07	down	-4.01417	-2.0051	4.01417	down	down	-1.12094	-0.164713	1.12094	-2.67022	-1.41696	2.67022	255.06	213.285	94.7336	70.7192	0.0016346	-0.163078	-1.41533	-2.00347	Detected	Detected	Detected	Detected	Detected	Detected	Detected	Detected	Detected	Detected	Detected	Detected	ATGGCTCCTGTAAGAGAAGAGAACATGAAGAACAAAACAGGAGGTTTTTATGGGAGGCAT	10177638	chr20	10177579	+	FALSE	hs|20p12.2	ENST00000424931				chr20:10177579-10177638
A_33_P3290089		Rho guanine nucleotide exchange factor (GEF) 1 [Source:HGNC Symbol;Acc:681] [ENST00000595770]	0.00010485	2.89993e-05	down	-4.0039	-2.0014	4.0039	down	down	-1.05986	-0.0838785	1.05986	-1.00544	-0.00783253	1.00544	200.826	181.544	200.208	56.6844	-0.0123097	-0.0961882	-0.0201422	-2.01371	Detected	Detected	Detected	Detected	Detected	Detected	Detected	Detected	Detected	Detected	Detected	Detected	GCATTTGCTGTGAGCTTGCTGCTTCCGAATAATCTCATTAAAAATATTAAGAATTTTGCC	42434290	chr19	42434231	+	FALSE	hs|19q13.2	ENST00000595770		XR_109536		chr19:42434231-42434290
A_33_P3309481	PTPRVP	Homo sapiens protein tyrosine phosphatase, receptor type, V, pseudogene (PTPRVP), non-coding RNA [NR_002930]	9.84124e-08	8.00255e-10	down	-3.98598	-1.99493	3.98598	down	down	-1.06745	-0.0941734	1.06745	-6.19739	-2.63166	6.19739	867.612	760.901	137.14	238.771	0.0168584	-0.077315	-2.6148	-1.97807	Detected	Detected	Detected	Detected	Detected	Detected	Detected	Detected	Detected	Detected	Detected	Detected	CCTCCACTGGGCCCTGTGCTGCAAAGGTAAAGGGTCTTGGAATAAAGACCTGTGGCCAAG	202158577	chr1	202158518	+	FALSE	hs|1q32.1	ENST00000490575	148713	NR_002930	protein tyrosine phosphatase, receptor type, V, pseudogene	chr1:202158518-202158577
A_21_P0011592	LINC00910	Homo sapiens long intergenic non-protein coding RNA 910 (LINC00910), transcript variant 2, long non-coding RNA [NR_027412]	0.00248932	0.00119144	down	-3.97939	-1.99255	3.97939	up	down	1.09923	0.1365	1.09923	-5.11831	-2.35567	5.11831	64.3012	65.0197	14.6397	17.7792	-0.119022	0.0174777	-2.47469	-2.11157	Detected	Not Detected	Not Detected	Detected	Detected	Detected	Not Detected	Not Detected	Not Detected	Not Detected	Detected	Detected	AACAAAGGTGCATGGATTTCAGAGTCTGATTGGCCTACAACAGCATTTGGCTTGTGGAGA	41455129	chr17	41455070	-	FALSE	hs|17q21.31	ENST00000587874	100130581	NR_027412	long intergenic non-protein coding RNA 910	chr17:41455129-41455070
A_33_P3275687	LOC102723859	Homo sapiens TBC1 domain family member-like (LOC102723859), mRNA [NM_001291466]	2.60839e-06	2.07414e-07	down	-3.97845	-1.99221	3.97845	down	down	-1.28003	-0.356181	1.28003	-3.7966	-1.92471	3.7966	147.803	109.251	38.6366	41.429	0.0242798	-0.331902	-1.90043	-1.96793	Detected	Detected	Detected	Detected	Detected	Detected	Not Detected	Detected	Detected	Not Detected	Detected	Detected	CTGGTAGAAGGCGAACAGGCGCTGATGCCGATAACAAGAATCGCCTTTAAGGTTCAGCAG	36292526	chr17	36292467	+	FALSE	hs|17q12	ENST00000589513	102723859	NM_001291466	TBC1 domain family member-like	chr17:36292467-36292526
A_24_P178819		T cell receptor alpha variable 12-2 [Source:HGNC Symbol;Acc:12106] [ENST00000390437]	8.12965e-08	5.21281e-10	down	-3.97279	-1.99015	3.97279	down	down	-1.05969	-0.0836414	1.05969	-2.03382	-1.02419	2.03382	2012.9	1787.31	983.546	562.033	0.0175339	-0.0661074	-1.00666	-1.97262	Detected	Detected	Detected	Detected	Detected	Detected	Detected	Detected	Detected	Detected	Detected	Detected	TGTTCATATACTCCAATGGTGACAAAGAAGATGGAAGGTTTACAGCACAGCTCAATAAAG	22356607	chr14	22356548	+	FALSE	hs|14q11.2	ENST00000390437		AY135834		chr14:22356548-22356607
A_21_P0005813	XLOC_007038	BROAD Institute lincRNA (XLOC_007038), lincRNA [TCONS_00014959]	5.78823e-05	1.37892e-05	down	-3.96517	-1.98738	3.96517	down	down	-1.03636	-0.0515267	1.03636	-6.05705	-2.59862	6.05705	107.452	96.3548	18.0753	30.0333	0.0284864	-0.0230403	-2.57013	-1.9589	Detected	Not Detected	Not Detected	Detected	Detected	Detected	Not Detected	Not Detected	Not Detected	Not Detected	Detected	Detected	GAGGTCATTACACACCATATTCGGATGGTGGAAATCATTGCTTATTTCAGGACACTAAAA	29386912	chr8	29386853	-	FALSE	hs|8p12					chr8:29386912-29386853
A_23_P302634	OTOGL	Homo sapiens otogelin-like (OTOGL), mRNA [NM_173591]	0.000543151	0.000205725	down	-3.96452	-1.98714	3.96452	down	down	-1.46441	-0.550315	1.46441	-1.45084	-0.536888	1.45084	75.9964	48.1802	51.2613	22.1393	0.0368276	-0.513488	-0.500061	-1.95032	Detected	Not Detected	Detected	Detected	Detected	Detected	Detected	Detected	Not Detected	Not Detected	Detected	Detected	TGCAAAGTCTGCTATAGCTATCCAAATTAAGGTACCCTTTAATATGTACTCCTTAATCTG	80772236	chr12	80772177	+	FALSE	hs|12q21.31	ENST00000551340	283310	NM_173591	otogelin-like	chr12:80772177-80772236	GO:0046556|GO:0046373|GO:0005576
A_21_P0004566	XLOC_004924	BROAD Institute lincRNA (XLOC_004924), lincRNA [TCONS_00010987]	3.97819e-08	1.50127e-10	down	-3.95805	-1.98479	3.95805	down	down	-1.1385	-0.187128	1.1385	-7.45561	-2.89833	7.45561	1792.38	1476.05	237.426	502.53	0.0131467	-0.173982	-2.88518	-1.97164	Detected	Detected	Detected	Detected	Detected	Detected	Detected	Detected	Detected	Detected	Detected	Detected	CCAACAATATTTGAAACCCTTATCTGCGTGTACAAGTTTGCTACTGGTTTTGTTTTGCTC	90603630	chr5	90603571	-	FALSE	hs|5q14.3					chr5:90603630-90603571
A_33_P3212949	USH2A	Homo sapiens Usher syndrome 2A (autosomal recessive, mild) (USH2A), transcript variant 2, mRNA [NM_206933]	0.000119873	3.41333e-05	down	-3.95756	-1.98461	3.95756	up	down	1.05452	0.0765843	1.05452	-1.22775	-0.296021	1.22775	214.71	215.384	179.089	61.8594	0.049404	0.125988	-0.246617	-1.93521	Detected	Detected	Detected	Detected	Detected	Detected	Detected	Detected	Detected	Detected	Detected	Detected	CCATGAACACACCGGTAAATAAAACATAGTCCAAGTGGAAGAATTCATTAATAAGGAACT	215796392	chr1	215796333	-	FALSE	hs|1q41	ENST00000366943	7399	NM_206933	Usher syndrome 2A (autosomal recessive, mild)	chr1:215796392-215796333	GO:0005515|GO:0035315|GO:0060171|GO:0060113|GO:0002142|GO:0007605|GO:0005518|GO:0032421|GO:0048496|GO:0045494|GO:0005604|GO:0005737|GO:0016324|GO:0017022|GO:0016021|GO:0007601|GO:0050953|GO:0050896
A_23_P143247	TSHZ2	Homo sapiens teashirt zinc finger homeobox 2 (TSHZ2), transcript variant 1, mRNA [NM_173485]	9.05547e-08	6.55633e-10	down	-3.94693	-1.98073	3.94693	down	down	-1.0777	-0.107962	1.0777	-3.23635	-1.69437	3.23635	2691.7	2338.48	829.13	758.052	-0.00858466	-0.116547	-1.70295	-1.98932	Detected	Detected	Detected	Detected	Detected	Detected	Detected	Detected	Detected	Detected	Detected	Detected	CCCACAAGAGCGTATGCAAATCTCTAAGTTTACGGGACTCTCAATGACCACTATCAGTCA	51872690	chr20	51872631	+	FALSE	hs|20q13.2	ENST00000329613	128553	NM_173485	teashirt zinc finger homeobox 2	chr20:51872631-51872690	GO:0043565|GO:0006355|GO:0003700|GO:0007275|GO:0005634|GO:0046872|GO:0006351
A_33_P3331831	LOC101928841	PREDICTED: Homo sapiens collagen alpha-1(II) chain-like (LOC101928841), transcript variant X2, mRNA [XM_005275740]	5.51255e-06	6.23413e-07	down	-3.94636	-1.98052	3.94636	up	up	1.00889	0.0127722	1.00889	1.05527	0.0776067	1.05527	193.629	185.461	204.526	55.2663	0.0692375	0.0820098	0.146844	-1.91128	Detected	Detected	Detected	Detected	Detected	Detected	Detected	Detected	Detected	Detected	Detected	Detected	ATGGGGCGCTAACCACCTCCACGGGCATTTTAAATAAAACCCAAAGTTGTTTTGTTTTTT	114054848	chr13	114054789	-	FALSE	hs|13q34		101928841	XM_005275740	collagen alpha-1(II) chain-like	chr13:114054848-114054789
A_33_P3226008	GCSAM	Homo sapiens germinal center-associated, signaling and motility (GCSAM), transcript variant 3, mRNA [NM_001190259]	1.93364e-06	1.29673e-07	down	-3.94472	-1.97992	3.94472	down	down	-1.19822	-0.260887	1.19822	-3.41851	-1.77337	3.41851	224.66	175.745	64.9153	63.0211	0.0372755	-0.223612	-1.73609	-1.94265	Detected	Detected	Detected	Detected	Detected	Detected	Detected	Detected	Detected	Detected	Detected	Detected	GAAGATGAATATGAACTTCTCATGCCTCACAGAATCTCCTCTCACTTTCTGCAACAGCCA	111842406	chr3	111842347	-	FALSE	hs|3q13.2	ENST00000495418	257144	NM_001190259	germinal center-associated, signaling and motility	chr3:111842406-111842347	GO:0005515|GO:0050855|GO:0005737|GO:0019901|GO:0005886|GO:0003779|GO:0045159|GO:2000402
A_33_P3290443	SCARNA9	Homo sapiens small Cajal body-specific RNA 9 (SCARNA9), guide RNA [NR_002569]	1.47489e-06	8.63793e-08	down	-3.94171	-1.97882	3.94171	down	down	-1.17001	-0.226519	1.17001	-3.43506	-1.78033	3.43506	7934.27	6396.68	2270.86	2203.41	-0.0502008	-0.27672	-1.83053	-2.02902	Detected	Detected	Detected	Detected	Detected	Detected	Detected	Detected	Detected	Detected	Detected	Detected	GAAAAGGTTTTACTACTGATCTTTGTAACTATGATGGTTTCTACACTTGACCTGAGCTCA	93455032	chr11	93454973	+	FALSE	hs|11q21		619383	NR_002569	small Cajal body-specific RNA 9	chr11:93454973-93455032
A_24_P140608	HBEGF	Homo sapiens heparin-binding EGF-like growth factor (HBEGF), mRNA [NM_001945]	7.59886e-06	9.72662e-07	down	-3.92996	-1.97452	3.92996	down	down	-1.09049	-0.124977	1.09049	-6.96084	-2.79926	6.96084	197.416	169.472	29.1183	55.9394	0.0173963	-0.107581	-2.78186	-1.95712	Detected	Detected	Detected	Detected	Detected	Detected	Not Detected	Not Detected	Detected	Detected	Detected	Detected	CCCATCTGTAGTAATTTATTGTCTGTCTACATTTCTGCAGATCTTCCGTGGTCAGAGTGC	139713111	chr5	139713052	-	FALSE	hs|5q31.3	ENST00000507104	1839	NM_001945	heparin-binding EGF-like growth factor	chr5:139713111-139713052	GO:0051545|GO:0051897|GO:0048011|GO:0005154|GO:0035313|GO:0030335|GO:0051549|GO:0009986|GO:0030307|GO:0090303|GO:0048015|GO:0008016|GO:0005576|GO:0048661|GO:0005615|GO:0007165|GO:0007517|GO:0007173|GO:0005887|GO:0008543|GO:0045087|GO:0008083|GO:0008201|GO:0038095
A_23_P111621	GTF2IRD1	Homo sapiens GTF2I repeat domain containing 1 (GTF2IRD1), transcript variant 2, mRNA [NM_005685]	9.47086e-07	4.24322e-08	down	-3.92851	-1.97398	3.92851	up	down	1.02602	0.0370636	1.02602	-6.0313	-2.59247	6.0313	88.0975	85.9338	14.5037	25.186	0.00582647	0.0428901	-2.58664	-1.96816	Detected	Not Detected	Not Detected	Detected	Detected	Detected	Not Detected	Not Detected	Not Detected	Not Detected	Detected	Detected	TCGGATATGTATCGATGCCTTTTAGTTTTTCCAATGATTTTTACACTATATTCCTGCCAC	74016890	chr7	74016831	+	FALSE	hs|7q11.23	ENST00000486086	9569	NM_005685	GTF2I repeat domain containing 1	chr7:74016831-74016890	GO:0006355|GO:0005737|GO:0003700|GO:0006366|GO:0006357|GO:0003705|GO:0005730|GO:0005634|GO:0009790|GO:0003677
A_19_P00320579	LINC-PINT	Homo sapiens long intergenic non-protein coding RNA, p53 induced transcript (LINC-PINT), transcript variant 8, long non-coding RNA [NR_109855]	3.21468e-05	6.54228e-06	down	-3.9201	-1.97089	3.9201	up	down	1.05093	0.0716637	1.05093	-1.59745	-0.675768	1.59745	242.696	240.077	151.995	70.173	0.070978	0.142642	-0.60479	-1.89991	Detected	Detected	Detected	Detected	Detected	Detected	Detected	Detected	Detected	Detected	Detected	Detected	AGGGAAATTCTCAAGAATACGCTCTACAAATCTACGTGCGCATCATTTTCACCTCGCGTC	130792595	chr7	130792536	-	FALSE	hs|7q32.3		378805	NR_109855	long intergenic non-protein coding RNA, p53 induced transcript	chr7:130792595-130792536
A_23_P153662	LGALS14	Homo sapiens lectin, galactoside-binding, soluble, 14 (LGALS14), transcript variant 2, mRNA [NM_203471]	3.26318e-06	2.94e-07	down	-3.91778	-1.97004	3.91778	up	down	1.15894	0.212812	1.15894	-3.25601	-1.70311	3.25601	448.813	475.584	133.742	123.77	-0.0812874	0.131525	-1.78439	-2.05132	Detected	Detected	Detected	Detected	Detected	Detected	Detected	Detected	Detected	Detected	Detected	Detected	TACACTGGGATGGATGAGGACTCAGATATTGCTTTCCAATTCCGACTGCACTTTGGTCAT	40197905	chr19	40197846	+	FALSE	hs|19q13.2	ENST00000360675	56891	NM_203471	lectin, galactoside-binding, soluble, 14	chr19:40197846-40197905	GO:0030246|GO:0006915|GO:0005634
A_21_P0009824			6.28964e-05	1.52868e-05	down	-3.91672	-1.96965	3.91672	up	down	1.03533	0.0500935	1.03533	-1.70328	-0.768312	1.70328	88.5006	86.1217	51.4874	25.2316	-0.0233035	0.02679	-0.791616	-1.99295	Detected	Not Detected	Detected	Detected	Detected	Detected	Not Detected	Detected	Not Detected	Not Detected	Detected	Detected	CTGAAATGAAGCAGATTCACTCAATCCGCACAAACTCTCAGAAAAGTGCATCTGGAAAAA	7127303	chr20	7127244	+	FALSE	hs|20p12.3	ENST00000425900				chr20:7127244-7127303
A_23_P66432	TTYH2	Homo sapiens tweety family member 2 (TTYH2), transcript variant 1, mRNA [NM_032646]	0.00126394	0.000546743	down	-3.91148	-1.96772	3.91148	down	up	-1.90092	-0.926701	1.90092	1.31245	0.392267	1.31245	38.2529	19.4018	50.4273	11.5424	-0.121867	-1.04857	0.2704	-2.08958	Not Detected	Not Detected	Detected	Not Detected	Detected	Detected	Detected	Not Detected	Not Detected	Not Detected	Not Detected	Not Detected	TCATTCCTTACCCTGGTTAGGTCACTACTTTTGCAGATTTTGCTGGCACTGATCTGGAGA	72257301	chr17	72257242	+	FALSE	hs|17q25.1	ENST00000441391	94015	NM_032646	tweety family member 2	chr17:72257242-72257301	GO:0005515|GO:0005886|GO:0034707|GO:0005254
A_33_P3376341	LRRC24	Homo sapiens leucine rich repeat containing 24 (LRRC24), mRNA [NM_001024678]	2.62817e-07	4.65847e-09	down	-3.90669	-1.96595	3.90669	up	down	1.07956	0.110442	1.07956	-1.22613	-0.294117	1.22613	479.57	490.506	387.62	136.829	-0.0438983	0.0665433	-0.338016	-2.00984	Detected	Detected	Detected	Detected	Detected	Detected	Detected	Detected	Detected	Detected	Detected	Detected	CGCCGGAGATTGGCCGGTGCGGCCTCGCGCATGCTCCGTCAGTAAAGGTGGAAGCCGCGC	145747832	chr8	145747773	-	FALSE	hs|8q24.3	ENST00000529415	441381	NM_001024678	leucine rich repeat containing 24	chr8:145747832-145747773	GO:0016021
A_23_P125078	SLC26A11	Homo sapiens solute carrier family 26 (anion exchanger), member 11 (SLC26A11), transcript variant 2, mRNA [NM_173626]	5.13569e-07	1.54022e-08	down	-3.90209	-1.96425	3.90209	up	down	1.02377	0.0338853	1.02377	-1.55556	-0.637435	1.55556	2600.88	2528.61	1661.01	742.595	-0.0185935	0.0152918	-0.656028	-1.98284	Detected	Detected	Detected	Detected	Detected	Detected	Detected	Detected	Detected	Detected	Detected	Detected	TACCTGTCCGTCAGTGTGTGGATGTATGTTTACAGTTCTACATAAATGGGATCATTTTAT	78227215	chr17	78227156	+	FALSE	hs|17q25.3	ENST00000411502	284129	NM_173626	solute carrier family 26 (anion exchanger), member 11	chr17:78227156-78227215	GO:0008509|GO:0005794|GO:0005886|GO:0015301|GO:0005783|GO:0008272|GO:0008271|GO:0016021|GO:0005765|GO:0070062
A_21_P0010520		macrophage stimulating 1-like [Source:HGNC Symbol;Acc:7390] [ENST00000544155]	1.31384e-05	2.03582e-06	down	-3.88412	-1.95759	3.88412	down	down	-1.15526	-0.208214	1.15526	-2.57869	-1.36664	2.57869	555.513	454.506	217.603	160.271	0.0390209	-0.169193	-1.32762	-1.91857	Detected	Detected	Detected	Detected	Detected	Detected	Detected	Detected	Detected	Detected	Detected	Detected	TAACAAGTGAGCCTTGGGGCAACGGACTGAGAGTCACAAATGACCTAGCAGAGCTTCTCT	17084648	chr1	17084589	-	FALSE	hs|1p36.13	ENST00000544155		XM_006713169		chr1:17084648-17084589
A_23_P144807	2021-09-08	Homo sapiens septin 8 (SEPT8), transcript variant 1, mRNA [NM_001098811]	0.00476317	0.00247992	down	-3.87224	-1.95317	3.87224	up	up	1.18506	0.244966	1.18506	1.04076	0.0576426	1.04076	55.891	64.1859	59.3212	17.5203	0.204935	0.449901	0.262577	-1.74823	Detected	Not Detected	Detected	Detected	Detected	Detected	Detected	Detected	Not Detected	Not Detected	Detected	Detected	TGGAACTGTGTTGGATTTAAGATACCTTTTCACTCTTCCGTATGTCATGAGCCTTGTGCG	132086875	chr5	132086816	-	FALSE	hs|5q31.1	ENST00000378719	23176	NM_001098811	septin 8	chr5:132086875-132086816	GO:0031105|GO:0005515|GO:0007049|GO:0005525
A_33_P3252809		HS268H5 {Homo sapiens} (exp=0; wgp=1; cg=0), partial (84%) [THC2523717]	3.3507e-07	7.30763e-09	down	-3.86269	-1.94961	3.86269	up	down	1.38199	0.466749	1.38199	-1.95061	-0.963927	1.95061	695.536	909.787	355.11	201.76	-0.0206607	0.446088	-0.984588	-1.97027	Detected	Detected	Detected	Detected	Detected	Detected	Detected	Detected	Detected	Detected	Detected	Detected	GGGAGTATCCATTTCCTGTATCTTGCCAACACATGGTGTTATTAAGAAACAAAATGAAAT	45725290	chr22	45725231	+	FALSE	hs|22q13.31					chr22:045725231-045725290
A_33_P3291708			7.32288e-07	2.8502e-08	down	-3.86207	-1.94938	3.86207	down	down	-1.07854	-0.109073	1.07854	-3.91823	-1.9702	3.91823	484.682	420.551	123.07	139.072	0.0100829	-0.0989904	-1.96012	-1.93929	Detected	Detected	Detected	Detected	Detected	Detected	Detected	Detected	Detected	Detected	Detected	Detected	GAAATAAAAACTAGCACCGCCGTACCTTATAAACGTGCGCCCTTTTCTATCTGTAGTTAG	195700927	chr3	195700868	-	FALSE	hs|3q29					chr3:195700927-195700868
A_33_P3260445	DYNLT1	dynein, light chain, Tctex-type 1 [Source:HGNC Symbol;Acc:11697] [ENST00000367088]	0.000368233	0.000130585	down	-3.84716	-1.94379	3.84716	down	down	-1.46009	-0.546058	1.46009	-5.67255	-2.504	5.67255	170.047	104.533	29.1495	48.2408	0.13798	-0.408078	-2.36602	-1.80581	Detected	Detected	Not Detected	Detected	Detected	Detected	Not Detected	Not Detected	Not Detected	Not Detected	Detected	Detected	GTTTGCTAAAAGTGGACAGAATGACATTTGTGTTACCCAGTAGACTTCTCTAACAAAAAT	159058312	chr6	159058253	-	FALSE	hs|6q25.3	ENST00000367088	6993	AK026669	dynein, light chain, Tctex-type 1	chr6:159058312-159058253	GO:0005515|GO:0005794|GO:0019060|GO:0005874|GO:0000132|GO:0005819|GO:0046718|GO:0042802|GO:0003774|GO:0007067|GO:0008277|GO:0032314|GO:0051493|GO:0050768|GO:0048812|GO:0008152|GO:0005868
A_21_P0009155	FLJ44342	PREDICTED: Homo sapiens uncharacterized LOC645460 (FLJ44342), transcript variant X1, misc_RNA [XR_429999]	1.381e-06	7.78008e-08	down	-3.84619	-1.94343	3.84619	down	down	-1.02292	-0.0326964	1.02292	-1.44315	-0.529219	1.44315	4475.88	4087.64	3036.06	1269.14	-0.0742547	-0.106951	-0.603474	-2.01769	Detected	Detected	Detected	Detected	Detected	Detected	Detected	Detected	Detected	Detected	Detected	Detected	AAATGTTCAGGACATCATCATACAGGCTCCTCATCTACAAAGTTCCAGTAGCAGTGACGC	56066601	chr17	56066542	-	FALSE	hs|17q22	ENST00000585065	645460	XR_429999	uncharacterized LOC645460	chr17:56066601-56066542
A_33_P3251492	LOC100133669	Homo sapiens uncharacterized LOC100133669 (LOC100133669), long non-coding RNA [NR_026913]	1.46424e-05	2.36137e-06	down	-3.84272	-1.94213	3.84272	down	down	-1.23783	-0.307818	1.23783	-9.32167	-3.22059	9.32167	79.3009	60.4153	8.59079	24.0432	0.0609117	-0.246906	-3.15968	-1.88122	Detected	Not Detected	Not Detected	Detected	Detected	Detected	Not Detected	Not Detected	Not Detected	Not Detected	Detected	Detected	GATCCTGCTACCAGGTTATGATAGATTTTATGGTATGTCTCAAGATATTGAGATAAAGGT	144063527	chr8	144063468	-	FALSE	hs|8q24.3	ENST00000522060	100133669	NR_026913	uncharacterized LOC100133669	chr8:144063527-144063468
A_21_P0013108	XLOC_l2_013153	BROAD Institute lincRNA (XLOC_l2_013153), lincRNA [TCONS_l2_00024967]	8.13015e-05	2.11746e-05	down	-3.83735	-1.94011	3.83735	up	down	1.09455	0.130335	1.09455	-2.7885	-1.47949	2.7885	158.94	166.987	56.6427	46.2966	-0.000375748	0.12996	-1.47986	-1.94048	Detected	Detected	Detected	Detected	Detected	Detected	Detected	Detected	Not Detected	Detected	Detected	Detected	GTGGGAGTTGGATGTTTTATGTAACCTGATTGTGGATATAGATCAATTCATGCTTTTCAA	147171387	chr6	147171328	-	FALSE	hs|6q24.3					chr6:147171387-147171328
A_23_P156708	TNXB	Homo sapiens tenascin XB (TNXB), transcript variant XB-S, mRNA [NM_032470]	4.11025e-06	4.10102e-07	down	-3.83507	-1.93925	3.83507	down	down	-1.01156	-0.0165846	1.01156	-1.34166	-0.424024	1.34166	165.031	152.414	123.011	47.9591	-0.0133575	-0.029942	-0.437382	-1.95261	Detected	Detected	Detected	Detected	Detected	Detected	Detected	Detected	Detected	Detected	Detected	Detected	CTTCTCTGCCAGCGATCTCGCAGCACTGTGTTTACAGGGGGGAGGGGAGGGGTTCGTACA	32009022	chr6	32008964	-	FALSE	hs|6p21.33	ENST00000549232	7148	NM_032470	tenascin XB	chr6:32009022-32008964	GO:0030036|GO:0005518|GO:0005578|GO:0005583|GO:0005615|GO:0031012|GO:0005622|GO:0016337|GO:0005178|GO:0007160|GO:0030199|GO:0032963|GO:0006631|GO:0006641|GO:0043506|GO:0043206|GO:0007155|GO:0008201|GO:0070062|GO:0048251
A_33_P3211432	NCF1	Homo sapiens neutrophil cytosolic factor 1 (NCF1), mRNA [NM_000265]	0.000307508	0.000105408	down	-3.83135	-1.93785	3.83135	down	down	-1.29609	-0.374167	1.29609	-1.63986	-0.713571	1.63986	79.1577	57.7418	48.5434	23.1922	0.0951961	-0.278971	-0.618375	-1.84266	Detected	Not Detected	Detected	Detected	Detected	Detected	Not Detected	Detected	Not Detected	Not Detected	Detected	Detected	AGACGACGTCACAGGCTACTTCCCGTCCATGTACCTGCAAAAGTCAGGGCAAGACGTGTC	74202390	chr7	74202331	+	FALSE	hs|7q11.23	ENST00000289473	653361	NM_000265	neutrophil cytosolic factor 1	chr7:74202331-74202390	GO:0045730|GO:0005515|GO:0002474|GO:0017124|GO:0008283|GO:0006801|GO:0050665|GO:0006691|GO:0001878|GO:0030425|GO:0005829|GO:0002679|GO:0006954|GO:0045986|GO:0016175|GO:0006612|GO:0043025|GO:0032010|GO:0090382|GO:0070947|GO:0070946|GO:0005791|GO:0042554|GO:0005794|GO:0051701|GO:0043325|GO:0042590|GO:0006915|GO:0009055|GO:0006968|GO:0045087|GO:0002479|GO:0043020|GO:0035091|GO:0055114|GO:0019898
A_33_P3234855	UTRN	Homo sapiens utrophin (UTRN), mRNA [NM_007124]	0.0236474	0.014963	down	-3.8084	-1.92919	3.8084	down	down	-1.62106	-0.696935	1.62106	-2.97812	-1.5744	2.97812	74.6408	46.3732	25.3136	24.3641	0.0299079	-0.667027	-1.54449	-1.89928	Detected	Detected	Not Detected	Detected	Detected	Detected	Not Detected	Not Detected	Not Detected	Not Detected	Not Detected	Detected	CACAATCTCCTCAACTGTTTCATGATGACACCCATTCAAGAATAGAACAATATGCCACAC	145148811	chr6	145148752	+	FALSE	hs|6q24.2	ENST00000367524	7402	NM_007124	utrophin	chr6:145148752-145148811	GO:0005515|GO:0030054|GO:0031594|GO:0005886|GO:0031527|GO:0005634|GO:0030175|GO:0005737|GO:0006936|GO:0016010|GO:0045211|GO:0005856|GO:0070062|GO:0019901|GO:0005509|GO:0005730|GO:0003779|GO:2000649|GO:0043234|GO:0007517|GO:0005178|GO:0016020|GO:0017166|GO:0008270|GO:0001954|GO:0070938
A_33_P3278684			0.022205	0.0139557	down	-3.79985	-1.92594	3.79985	up	up	1.00913	0.0131118	1.00913	1.00676	0.00971508	1.00676	58.7497	55.2903	57.9499	20.357	0.299606	0.312718	0.309321	-1.62634	Detected	Not Detected	Detected	Detected	Detected	Detected	Detected	Detected	Not Detected	Not Detected	Detected	Detected	TTAACCACAGTGTTGAACTCCAGAGCCTCAGTAAACCGGACCAAGATCTCATTTGTGATG	201869115	chr1	201869056	+	FALSE	hs|1q32.1					chr1:201869056-201869115
A_32_P131143	CECR5-AS1	Homo sapiens CECR5 antisense RNA 1 (CECR5-AS1), transcript variant 2, long non-coding RNA [NR_024482]	1.79271e-05	3.08462e-06	down	-3.79754	-1.92507	3.79754	down	down	-1.15816	-0.211831	1.15816	-2.02517	-1.01805	2.02517	471.203	394.34	232.581	139.586	0.0205441	-0.191287	-0.997502	-1.90452	Detected	Detected	Detected	Detected	Detected	Detected	Detected	Detected	Detected	Detected	Detected	Detected	AAGGACACCAACGGCAGCATCAGCAAGTCCGTGTTGTCTCCCAAATAAGTGGTGTTCTCC	17646293	chr22	17646234	+	FALSE	hs|22q11.1		100130717	NR_024482	CECR5 antisense RNA 1	chr22:17646234-17646293
A_32_P206479	ZNF831	Homo sapiens zinc finger protein 831 (ZNF831), mRNA [NM_178457]	0.0204763	0.0127368	down	-3.78974	-1.9221	3.78974	down	down	-1.22929	-0.297823	1.22929	-3.21035	-1.68273	3.21035	58.9309	44.9052	19.6689	19.4902	-0.155869	-0.453691	-1.8386	-2.07797	Detected	Not Detected	Not Detected	Detected	Detected	Detected	Not Detected	Not Detected	Not Detected	Not Detected	Not Detected	Not Detected	CACTTGGAGCACTAGAGGATGACGGAATGTCTTGTATATGCGGTCAACTGTTCAGGATTT	57834048	chr20	57833989	+	FALSE	hs|20q13.32	ENST00000371030	128611	NM_178457	zinc finger protein 831	chr20:57833989-57834048	GO:0003676|GO:0046872
A_23_P116642	SLC26A10	Homo sapiens solute carrier family 26, member 10 (SLC26A10), mRNA [NM_133489]	0.00948083	0.00537951	down	-3.7888	-1.92174	3.7888	down	down	-1.02427	-0.0345968	1.02427	-2.20541	-1.14105	2.20541	55.2666	51.6619	24.793	18.2012	-0.00104173	-0.0356385	-1.14209	-1.92278	Detected	Not Detected	Not Detected	Detected	Detected	Detected	Not Detected	Not Detected	Not Detected	Not Detected	Not Detected	Detected	GTAGGACTCCTGGACAGGGTGACTCCAGATCAGCTGTTTGTGAGTGTGCAGGATGCAGCT	58019450	chr12	58019391	+	FALSE	hs|12q13.3	ENST00000474359	65012	NM_133489	solute carrier family 26, member 10	chr12:58019391-58019450	GO:0015297|GO:0015116|GO:0016021
A_21_P0010121		PREDICTED: Homo sapiens uncharacterized LOC101927512 (LOC101927512), transcript variant X2, ncRNA [XR_425250]	0.00286622	0.00140063	down	-3.77994	-1.91836	3.77994	down	down	-1.03174	-0.0450859	1.03174	-8.50039	-3.08753	8.50039	65.0126	60.7464	7.66968	24.2097	0.0920323	0.0469464	-2.9955	-1.82633	Detected	Not Detected	Not Detected	Detected	Detected	Detected	Not Detected	Not Detected	Detected	Not Detected	Detected	Detected	CCAGCCAACACACAGAATTGCAAGCAGTTAAGCAACTAAGATTAAGACAACAATTTTAAA	48780201	chr20	48780142	-	FALSE	hs|20q13.13	ENST00000435301		XR_425250		chr20:48780201-48780142
A_21_P0011604	AMZ2P1	Homo sapiens archaelysin family metallopeptidase 2 pseudogene 1 (AMZ2P1), non-coding RNA [NR_026903]	0.00134948	0.00059033	down	-3.76781	-1.91373	3.76781	up	down	1.14574	0.196284	1.14574	-1.65274	-0.72486	1.65274	98.3249	106.401	59.1745	30.8859	-0.0105939	0.18569	-0.735454	-1.92432	Detected	Not Detected	Detected	Detected	Detected	Detected	Detected	Detected	Not Detected	Detected	Detected	Detected	TCTGACCCTTTTCAAGAGGAAGGATGAAAACTCTACATAGGAACACGATGTGAATGGAAG	62970744	chr17	62970685	-	FALSE	hs|17q24.1	ENST00000397713	201283		archaelysin family metallopeptidase 2 pseudogene 1	chr17:62970744-62970685
A_23_P21363	AHNAK	Homo sapiens AHNAK nucleoprotein (AHNAK), transcript variant 2, mRNA [NM_024060]	2.41879e-07	4.07659e-09	down	-3.76495	-1.91263	3.76495	up	up	1.10655	0.146068	1.10655	1.01393	0.0199556	1.01393	1131.71	1179.64	1138.71	334.413	-0.00538826	0.14068	0.0145674	-1.91802	Detected	Detected	Detected	Detected	Detected	Detected	Detected	Detected	Detected	Detected	Detected	Detected	GTGCATTTCTTTACTTGCAAGGGGACAGAGTGTGGGCTTAGGTTTGGGACTAGAGGGGGC	62201142	chr11	62201083	-	FALSE	hs|11q12.3	ENST00000257247	79026	NM_024060	AHNAK nucleoprotein	chr11:62201142-62201083	GO:0005515|GO:0005886|GO:0044291|GO:0030315|GO:0005634|GO:0005765|GO:0015629|GO:0051259|GO:0031982|GO:0005829|GO:0042383|GO:0044548|GO:0005737|GO:0043034|GO:0045121|GO:0043484|GO:0070062
A_19_P00808367	PPP4R1L	Homo sapiens protein phosphatase 4, regulatory subunit 1-like (PPP4R1L), non-coding RNA [NR_003505]	4.6789e-05	1.05715e-05	down	-3.76312	-1.91193	3.76312	up	down	1.02639	0.0375784	1.02639	-2.03882	-1.02773	2.03882	145.933	142.78	71.7479	43.5207	0.0202659	0.0578443	-1.00747	-1.89166	Detected	Detected	Detected	Detected	Detected	Detected	Detected	Detected	Not Detected	Not Detected	Detected	Detected	ACAATGAAGAAGACTTCCTCACGGTAATGGAGATTGTAGTCAGATTGTCAGAAGATGCAG	56847884	chr20	56847825	-	FALSE	hs|20q13.32	ENST00000475130	55370	NR_003505	protein phosphatase 4, regulatory subunit 1-like	chr20:56847884-56847825	GO:0008150|GO:0003674|GO:0005575
A_24_P385313	PTPRF	Homo sapiens protein tyrosine phosphatase, receptor type, F (PTPRF), transcript variant 1, mRNA [NM_002840]	0.000795677	0.000320481	down	-3.75648	-1.90938	3.75648	down	down	-1.03548	-0.0503055	1.03548	-2.05451	-1.03879	2.05451	55.6875	51.9482	28.1559	16.7518	-0.108559	-0.158864	-1.14735	-2.01794	Detected	Not Detected	Not Detected	Detected	Detected	Detected	Not Detected	Not Detected	Not Detected	Not Detected	Detected	Not Detected	TGTTGGATGATGAAACATTCATTTTTACCTTGTGGATGCTAGTGCTGTAGAGTTCACTGT	44089242	chr1	44089183	+	FALSE	hs|1p34.2	ENST00000359947	5792	NM_002840	protein tyrosine phosphatase, receptor type, F	chr1:44089183-44089242	GO:0016477|GO:0005887|GO:0005001|GO:0007185|GO:0007155|GO:1900121|GO:0008201|GO:0035335|GO:0004725|GO:0070062
A_21_P0000535	LINC00173	Homo sapiens long intergenic non-protein coding RNA 173 (LINC00173), transcript variant 2, long non-coding RNA [NR_027346]	1.83e-05	3.16522e-06	down	-3.75356	-1.90826	3.75356	down	down	-1.04424	-0.0624512	1.04424	-7.22105	-2.85221	7.22105	123.019	109.562	16.983	36.2365	0.0236438	-0.0388074	-2.82856	-1.88462	Detected	Detected	Not Detected	Detected	Detected	Detected	Not Detected	Not Detected	Not Detected	Detected	Detected	Detected	TGGAGACTCCTATTCACCCTTCAGATCAATATCCCCCAAATAAACTCCCAGTCACTCTGG	116974316	chr12	116974257	+	FALSE	hs|12q24.22	ENST00000470091	100287569	NR_027346	long intergenic non-protein coding RNA 173	chr12:116974257-116974316
A_33_P3804022	LOC253573	Homo sapiens uncharacterized LOC253573 (LOC253573), long non-coding RNA [NR_033844]	0.000582515	0.00022368	down	-3.75214	-1.90771	3.75214	down	down	-1.29166	-0.369224	1.29166	-5.0634	-2.34011	5.0634	60.2912	45.8513	11.8988	17.8592	0.00205119	-0.367173	-2.33806	-1.90566	Detected	Not Detected	Not Detected	Detected	Detected	Detected	Not Detected	Not Detected	Not Detected	Not Detected	Not Detected	Detected	GACCTTACTCCTACTATGTGGAGACACATTTGAATAAAAAATTGGCCTCTTTTCAAAGTC	186172839	chr3	186172780	-	FALSE	hs|3q27.3	ENST00000427914	253573	NR_033844	uncharacterized LOC253573	chr3:186172839-186172780
A_23_P112289	TMOD1	Homo sapiens tropomodulin 1 (TMOD1), transcript variant 1, mRNA [NM_003275]	2.00653e-07	2.70434e-09	down	-3.71493	-1.89334	3.71493	down	down	-1.03139	-0.0445846	1.03139	-1.46072	-0.546682	1.46072	337.683	308.66	230.768	101.611	0.0579933	0.0134087	-0.488689	-1.83534	Detected	Detected	Detected	Detected	Detected	Detected	Detected	Detected	Detected	Detected	Detected	Detected	GGGCAAATGGCTTATGTGAGGTAAGACACTAGAGGGATAAATTTCCAGATCAACATGGCT	100362880	chr9	100362821	+	FALSE	hs|9q22.33	ENST00000395211	7111	NM_003275	tropomodulin 1	chr9:100362821-100362880	GO:0008344|GO:0030049|GO:0016020|GO:0008180|GO:0030239|GO:0030863|GO:0003779|GO:0030016|GO:0005523|GO:0005829
A_33_P3393851	ATP2B2	ATPase, Ca++ transporting, plasma membrane 2 [Source:HGNC Symbol;Acc:815] [ENST00000467702]	2.75821e-05	5.343e-06	down	-3.69993	-1.8875	3.69993	up	down	1.02809	0.0399671	1.02809	-1.018	-0.0257338	1.018	109.927	107.069	107.922	33.5632	0.0312277	0.0711948	0.00549396	-1.85627	Detected	Not Detected	Detected	Detected	Detected	Detected	Detected	Detected	Detected	Not Detected	Detected	Detected	ATGTAGCCAATCTCTCTAGCCCTAGTCGCGTGTCGTTGTCCAATGCTCTTTCCTCTCCGA	10377899	chr3	10377840	-	FALSE	hs|3p25.3	ENST00000467702	491	XM_006713180	ATPase, Ca++ transporting, plasma membrane 2	chr3:10377899-10377840	GO:0005515|GO:0005516|GO:0008361|GO:0006200|GO:0005886|GO:0051928|GO:0005783|GO:0007605|GO:0060088|GO:0046068|GO:0030899|GO:0046872|GO:0040011|GO:0021707|GO:0005737|GO:0016324|GO:0034220|GO:0048167|GO:0021702|GO:0030182|GO:0090102|GO:0050885|GO:0043025|GO:0006810|GO:0006816|GO:0007626|GO:0045299|GO:0006996|GO:0051480|GO:0005509|GO:0008022|GO:0030165|GO:0055085|GO:0005524|GO:0042428|GO:0005929|GO:…
A_21_P0001482		chromosome 1 open reading frame 63 [Source:HGNC Symbol;Acc:25234] [ENST00000568701]	8.48838e-05	2.2416e-05	down	-3.69166	-1.88427	3.69166	down	down	-1.03335	-0.047332	1.03335	-3.38322	-1.7584	3.38322	110.168	101.725	32.0613	33.6749	-0.0281221	-0.0754541	-1.78652	-1.91239	Detected	Not Detected	Not Detected	Detected	Detected	Detected	Not Detected	Not Detected	Not Detected	Not Detected	Detected	Detected	TGCTCTGTGTGCTGAGCGTTCTAAAGGAAGGCGTCCGTTGGCCTTCGTACCCGTCTTGAT	25594294	chr1	25594235	-	FALSE	hs|1p36.11	ENST00000568701		XR_425130		chr1:25594294-25594235
A_33_P3281567	CMAHP	Homo sapiens cytidine monophospho-N-acetylneuraminic acid hydroxylase, pseudogene (CMAHP), transcript variant 1, non-coding RNA [NR_002174]	9.05547e-08	6.84265e-10	down	-3.68953	-1.88344	3.68953	down	down	-1.12141	-0.165311	1.12141	-3.16053	-1.66017	3.16053	1546.36	1298.36	485.699	465.979	-0.00286706	-0.168178	-1.66304	-1.8863	Detected	Detected	Detected	Detected	Detected	Detected	Detected	Detected	Detected	Detected	Detected	Detected	ACACGTGGTGAAGAATGGTCTACTCTGGGATGAGTTGTATATAGGATTCCAAACACGGCT	25087101	chr6	25087042	-	FALSE	hs|6p22.3	ENST00000490939	8418	NR_002174	cytidine monophospho-N-acetylneuraminic acid hydroxylase, pseudogene	chr6:25087101-25087042	GO:0008150|GO:0005737|GO:0051537|GO:0046381|GO:0030338|GO:0055114
A_21_P0011222	LOC101928922	PREDICTED: Homo sapiens uncharacterized LOC101928922 (LOC101928922), ncRNA [XR_245411]	7.66208e-06	9.852e-07	down	-3.68551	-1.88186	3.68551	down	down	-1.33412	-0.415889	1.33412	-3.74005	-1.90306	3.74005	607.053	438.444	161.678	183.303	-0.0326821	-0.448571	-1.93574	-1.91455	Detected	Detected	Detected	Detected	Detected	Detected	Detected	Detected	Detected	Detected	Detected	Detected	TAAGGTAAAGCTAGCAGCCTCCTTAAGCAGCAATGCTATGACATATGAGAAGTCCCTTAG	25749471	chr13	25749412	-	FALSE	hs|13q12.13		101928922	XR_245411	uncharacterized LOC101928922	chr13:25749471-25749412
A_33_P3237674		T cell receptor alpha constant [Source:HGNC Symbol;Acc:12029] [ENST00000478163]	6.59121e-07	2.33391e-08	down	-3.68504	-1.88168	3.68504	down	down	-1.08354	-0.115755	1.08354	-1.56784	-0.648779	1.56784	5505.62	4778.43	3497.53	1665.53	-0.0244303	-0.140185	-0.673209	-1.90611	Detected	Detected	Detected	Detected	Detected	Detected	Detected	Detected	Detected	Detected	Detected	Detected	ACGAACCTAAACTTTCAAAACCTGTCAGTGATTGGGTTCCGAATCCTCCTCCTGAAAGTG	23019562	chr14	23019503	+	FALSE	hs|14q11.2	ENST00000478163		EU030677		chr14:23019503-23019562
A_21_P0014195		PREDICTED: Homo sapiens uncharacterized LOC100506312 (LOC100506312), misc_RNA [XR_108794]	6.3587e-07	2.20276e-08	down	-3.68469	-1.88154	3.68469	up	down	1.00592	0.00852092	1.00592	-3.68234	-1.88062	3.68234	146.288	138.998	39.0286	43.9676	0.000777086	0.00929801	-1.87984	-1.88077	Detected	Detected	Detected	Detected	Detected	Detected	Not Detected	Not Detected	Detected	Detected	Detected	Detected	AATAAATAAGGAATCTGCACTGAGAACCATTGCAAAGGAAGCTGGAGACGGGTGGCTTTC	106815489	chr7	106815430	+	FALSE	hs|7q22.3			XR_108794		chr7:106815430-106815489
A_32_P86763	TGM2	Homo sapiens transglutaminase 2 (TGM2), transcript variant 1, mRNA [NM_004613]	0.0034642	0.0017316	down	-3.67422	-1.87744	3.67422	down	down	-1.2949	-0.372843	1.2949	-4.42955	-2.14716	4.42955	106.25	77.598	26.9829	33.5285	-0.024141	-0.396984	-2.1713	-1.90158	Detected	Detected	Not Detected	Detected	Detected	Detected	Not Detected	Not Detected	Not Detected	Not Detected	Detected	Detected	CTCCACACCAGTGGCCTCGTGGTTATTAGCAAGGCTGGGTAATGTGAAGGCCCAAGAGCA	36757912	chr20	36757853	-	FALSE	hs|20q11.23	ENST00000361475	7052	NM_004613	transglutaminase 2	chr20:36757912-36757853	GO:0005515|GO:0043065|GO:0005886|GO:0019904|GO:0043277|GO:0005525|GO:0048661|GO:0046872|GO:0045785|GO:0005829|GO:0005739|GO:0051561|GO:0001974|GO:0051482|GO:0003810|GO:0050729|GO:0051260|GO:0018153|GO:0060662|GO:0043123|GO:0032471|GO:0070062|GO:0060445
A_23_P44112	LAT	Homo sapiens linker for activation of T cells (LAT), transcript variant 1, mRNA [NM_014387]	2.32076e-08	4.03336e-11	down	-3.67393	-1.87732	3.67393	down	down	-1.00753	-0.0108293	1.00753	-2.5979	-1.37735	2.5979	22779.9	21360.6	8715.84	6908.1	0.0430985	0.0322692	-1.33425	-1.83423	Detected	Detected	Detected	Detected	Detected	Detected	Detected	Detected	Detected	Detected	Detected	Detected	CCTACTCTGTGTAATAGAATAAAGGCCTGCGTGTGTCTGTGTTGAGCGTGCGTCTGTGTG	29001791	chr16	29001732	+	FALSE	hs|16p11.2	ENST00000395456	27040	NM_014387	linker for activation of T cells	chr16:29001732-29001791	GO:0001772|GO:0005515|GO:0050852|GO:0043303|GO:0050863|GO:0019722|GO:0005886|GO:0019901|GO:0030168|GO:0007265|GO:0009967|GO:0042629|GO:0035556|GO:0042110|GO:0006955|GO:0008180|GO:0007229|GO:0007596|GO:0045087|GO:0005070|GO:0045121|GO:0016021|GO:0038095
A_23_P218434	ZNF226	Homo sapiens zinc finger protein 226 (ZNF226), transcript variant 3, mRNA [NM_001032374]	3.27491e-07	7.0621e-09	down	-3.66667	-1.87447	3.66667	down	down	-1.0294	-0.0418043	1.0294	-3.91687	-1.9697	3.91687	1872.08	1720.7	476.19	570.316	0.0250851	-0.0167192	-1.94462	-1.84938	Detected	Detected	Detected	Detected	Detected	Detected	Detected	Detected	Detected	Detected	Detected	Detected	ACTGCCGGGCAGTAACTTCTGGGCTGTGGTTGTAAACTGTGAGCACTACAAAATGTTTTT	44679346	chr19	44679287	+	FALSE	hs|19q13.31	ENST00000300823	7769	NM_001032374	zinc finger protein 226	chr19:44679287-44679346	GO:0006355|GO:0003700|GO:0005634|GO:0003677|GO:0046872|GO:0006351
A_21_P0012475	XLOC_l2_010489	BROAD Institute lincRNA (XLOC_l2_010489), lincRNA [TCONS_l2_00019667]	0.000941719	0.000389034	down	-3.65454	-1.86969	3.65454	down	down	-1.13933	-0.188183	1.13933	-1.30392	-0.38285	1.30392	73.8953	60.9716	56.1889	23.7003	0.0435883	-0.144594	-0.339262	-1.8261	Detected	Not Detected	Detected	Detected	Detected	Detected	Detected	Detected	Not Detected	Not Detected	Detected	Detected	AATTCGGAATTAGCCTTGCAGACTCACCCCATCGAGACTTATGACTCATGACTCAAGTGA	193310830	chr3	193308119	-	FALSE	hs|3q29					chr3:193310830-193308119
A_21_P0012085	LOC101060091		0.00195246	0.000900754	down	-3.65022	-1.86798	3.65022	down	down	-1.05039	-0.070929	1.05039	-1.9262	-0.945757	1.9262	77.271	67.8197	40.1419	23.5361	0.00711441	-0.0638146	-0.938643	-1.86087	Detected	Not Detected	Detected	Detected	Detected	Detected	Not Detected	Detected	Not Detected	Not Detected	Detected	Detected	TGGAGCAATATACCTAGCTCTCATTCATTATTTCCCTTGCTGATATTCTTGCATAGCTTT	114588698	chr2	114588639	-	FALSE	hs|2q14.1	ENST00000420579	101060091	TCONS_l2_00015939	uncharacterized LOC101060091	chr2:114588698-114588639
A_21_P0003941	LUCAT1	lung cancer associated transcript 1 (non-protein coding) [Source:HGNC Symbol;Acc:48498] [ENST00000513626]	1.19465e-06	6.08914e-08	down	-3.63314	-1.86122	3.63314	down	down	-1.18282	-0.242236	1.18282	-8.76239	-3.13132	8.76239	214.766	167.39	23.937	65.0042	0.00938193	-0.232854	-3.12194	-1.85183	Detected	Detected	Not Detected	Detected	Detected	Detected	Not Detected	Not Detected	Detected	Detected	Detected	Detected	ACCACTCTTAAGATCTGAATGTACACTGGTTCTGTTTTTCCTGAGGGGAACTTGGGCAGT	90607446	chr5	90607387	-	FALSE	hs|5q14.3	ENST00000513626	100505994		lung cancer associated transcript 1 (non-protein coding)	chr5:90607446-90607387
A_23_P257164	AMT	Homo sapiens aminomethyltransferase (AMT), transcript variant 1, mRNA [NM_000481]	2.06386e-06	1.44865e-07	down	-3.62484	-1.85792	3.62484	down	down	-1.04367	-0.0616652	1.04367	-3.35834	-1.74775	3.35834	354.532	325.636	105.704	108.991	0.00676823	-0.054897	-1.74098	-1.85115	Detected	Detected	Detected	Detected	Detected	Detected	Detected	Detected	Detected	Detected	Detected	Detected	GGAATGATTGCTGACTCACAGTAGGGCTGCTATGCCTGTGTGTAAACTTGGGGATGGCTG	49454494	chr3	49454435	-	FALSE	hs|3p21.31	ENST00000273588	275	NM_000481	aminomethyltransferase	chr3:49454494-49454435	GO:0005739|GO:0008483|GO:0006546|GO:0004047|GO:0032259
A_21_P0000726	IQCF4	Homo sapiens IQ motif containing F5 pseudogene (IQCF4), transcript variant 3, non-coding RNA [NR_038215]	0.000846479	0.000344365	down	-3.62445	-1.85776	3.62445	up	down	1.21787	0.284365	1.21787	-2.19111	-1.13166	2.19111	76.4365	86.8132	34.408	24.5121	0.0432413	0.327607	-1.08842	-1.81452	Detected	Not Detected	Detected	Detected	Detected	Detected	Not Detected	Not Detected	Not Detected	Not Detected	Detected	Detected	ATGGAAGATGTTGATGAAACCGCACTGTTGAAACAAATGGAGCGGGAGAAAATGCCTCCT	51852072	chr3	51852013	+	FALSE	hs|3p21.2	ENST00000441610	100506840	NR_038215	IQ motif containing F5 pseudogene	chr3:51852013-51852072
A_23_P120902	LGALS2	Homo sapiens lectin, galactoside-binding, soluble, 2 (LGALS2), mRNA [NM_006498]	7.00395e-05	1.75414e-05	down	-3.61354	-1.85341	3.61354	up	down	1.18133	0.240415	1.18133	-1.48389	-0.569384	1.48389	138.899	154.874	92.5119	43.6479	0.0566998	0.297115	-0.512685	-1.79671	Detected	Not Detected	Detected	Detected	Detected	Detected	Detected	Detected	Detected	Detected	Detected	Detected	CTGAGCTACCTGAGCGTAAGGGGCGGGTTCAACATGTCCTCTTTCAAGTTAAAAGAATAA	37966329	chr22	37966270	-	FALSE	hs|22q13.1	ENST00000215886	3957	NM_006498	lectin, galactoside-binding, soluble, 2	chr22:37966329-37966270	GO:0030246|GO:0016936
A_23_P76488	EMP1	Homo sapiens epithelial membrane protein 1 (EMP1), mRNA [NM_001423]	9.07336e-09	4.53944e-12	down	-3.60954	-1.85182	3.60954	up	up	1.17582	0.233664	1.17582	3.42281	1.77518	3.42281	1111.49	1235.19	3769.28	341.972	0.0146713	0.248335	1.78985	-1.83715	Detected	Detected	Detected	Detected	Detected	Detected	Detected	Detected	Detected	Detected	Detected	Detected	CATGTAATTTGCATTACTCTGGTGGATTGTTCTAGTACTGTATTGGGCTTCTTCGTTAAT	13369621	chr12	13369562	+	FALSE	hs|12p13.1	ENST00000256951	2012	NM_001423	epithelial membrane protein 1	chr12:13369562-13369621	GO:0016020|GO:0008544|GO:0005886|GO:0008283|GO:0016049|GO:0007275|GO:0016021
A_33_P3394868	SMIM1	Homo sapiens small integral membrane protein 1 (Vel blood group) (SMIM1), transcript variant 1, mRNA [NM_001163724]	2.07475e-06	1.46508e-07	down	-3.60063	-1.84825	3.60063	down	down	-1.0517	-0.0727272	1.0517	-1.87517	-0.907023	1.87517	685.138	619.835	364.805	212.883	0.0490293	-0.0236979	-0.857993	-1.79922	Detected	Detected	Detected	Detected	Detected	Detected	Detected	Detected	Detected	Detected	Detected	Detected	ATCATCTTCATCCTGGGCTACCTCACAGGCTACTATGTGCACAAGTGCAAATAAATGCTG	3692491	chr1	3692432	+	FALSE	hs|1p36.32	ENST00000444870	388588	NM_001163724	small integral membrane protein 1 (Vel blood group)	chr1:3692432-3692491	GO:0016021|GO:0070062
A_23_P42882	CAMK2B	Homo sapiens calcium/calmodulin-dependent protein kinase II beta (CAMK2B), transcript variant 6, mRNA [NM_172082]	2.42455e-05	4.54078e-06	down	-3.5962	-1.84647	3.5962	down	down	-1.03348	-0.0475148	1.03348	-2.38198	-1.25216	2.38198	170.174	156.357	73.3315	52.81	0.0319972	-0.0155176	-1.22016	-1.81448	Detected	Detected	Detected	Detected	Detected	Detected	Detected	Detected	Detected	Detected	Detected	Detected	GATCATTAAGACCACGGAGCAGCTCATCGAGGCCGTCAACAACGGTGACTTTGAGGCCTA	44260487	chr7	44260428	-	FALSE	hs|7p13	ENST00000395747	816	NM_172082	calcium/calmodulin-dependent protein kinase II beta	chr7:44260487-44260428	GO:0005516|GO:0090129|GO:0005886|GO:2001235|GO:0019221|GO:0007268|GO:0051233|GO:0005829|GO:0051823|GO:0000082|GO:0046777|GO:0018105|GO:0048169|GO:0051924|GO:0050885|GO:0006816|GO:0060998|GO:0004683|GO:0061003|GO:0060333|GO:0005815|GO:0014733|GO:0033017|GO:0003779|GO:0005524|GO:0002030|GO:0030666|GO:0032222|GO:0007165|GO:0010976|GO:0060466|GO:0006468|GO:0005654|GO:0046686
A_23_P401106	PDE2A	Homo sapiens phosphodiesterase 2A, cGMP-stimulated (PDE2A), transcript variant 1, mRNA [NM_002599]	0.000148449	4.43316e-05	down	-3.5817	-1.84064	3.5817	down	down	-1.0449	-0.0633591	1.0449	-1.17119	-0.22798	1.17119	66.7331	58.9055	57.3677	20.5421	0.103869	0.04051	-0.124111	-1.73677	Detected	Not Detected	Detected	Detected	Detected	Detected	Detected	Detected	Not Detected	Not Detected	Detected	Detected	ACCTGCCTTACCTTTCTGAGTTGCCTTTAGAGAGATGCGTTTTTCTAGGACTCTGTGCAA	72287309	chr11	72287250	-	FALSE	hs|11q13.4	ENST00000444035	5138	NM_002599	phosphodiesterase 2A, cGMP-stimulated	chr11:72287309-72287250	GO:0005515|GO:0030424|GO:0048471|GO:0005886|GO:0005783|GO:0004118|GO:0030818|GO:0006626|GO:0071560|GO:0046069|GO:0005634|GO:0019934|GO:0046872|GO:0042803|GO:0030425|GO:0005829|GO:0005737|GO:0030552|GO:0030553|GO:0061028|GO:0005759|GO:0008144|GO:0033159|GO:0030224|GO:0097011|GO:0006198|GO:0030911|GO:0005262|GO:0036006|GO:0005794|GO:0004112|GO:0000122|GO:0035690|GO:0042734|GO:0007596|GO:0050729|GO:…
A_33_P3247988	PCSK4	Homo sapiens proprotein convertase subtilisin/kexin type 4 (PCSK4), mRNA [NM_017573]	5.61991e-06	6.41981e-07	down	-3.56718	-1.83478	3.56718	up	down	1.03571	0.0506245	1.03571	-2.06421	-1.04559	2.06421	475.652	461.394	226.13	147.868	-0.0402546	0.0103699	-1.08585	-1.87504	Detected	Detected	Detected	Detected	Detected	Detected	Detected	Detected	Detected	Detected	Detected	Detected	TGTCCGCCTCGGGCACCGCGTCCAACCTCAGAGTTTGCAAATAAAGGTTGCTTAGAAGGT	1481487	chr19	1481428	-	FALSE	hs|19p13.3	ENST00000586616	54760	NM_017573	proprotein convertase subtilisin/kexin type 4	chr19:1481487-1481428	GO:0004252|GO:0006508|GO:0016021|GO:0007340|GO:0007339|GO:0048240|GO:0002080
A_21_P0010693	MST1L	Homo sapiens macrophage stimulating 1-like (MST1L), mRNA [NM_001271733]	1.04369e-06	4.88493e-08	down	-3.56418	-1.83357	3.56418	down	down	-1.10781	-0.14771	1.10781	-2.55175	-1.35149	2.55175	516.302	440.27	202.45	161.587	0.0200955	-0.127614	-1.33139	-1.81347	Detected	Detected	Detected	Detected	Detected	Detected	Detected	Detected	Detected	Detected	Detected	Detected	TTACCTCCGAACCGCATGCACAACTGGAGGAGAACTTCTGCCAGACCCAGATGGGGATAG	17085425	chr1	17085366	-	FALSE	hs|1p36.13	ENST00000494809	11223	NM_001271733	macrophage stimulating 1-like	chr1:17085425-17085366	GO:0004252|GO:0006508|GO:0005576
A_32_P79434	PTPRN2	Homo sapiens protein tyrosine phosphatase, receptor type, N polypeptide 2 (PTPRN2), transcript variant 1, mRNA [NM_002847]	1.06928e-06	5.08764e-08	down	-3.55769	-1.83094	3.55769	down	up	-1.04683	-0.0660261	1.04683	1.57074	0.651443	1.57074	304.132	275.977	472.787	94.9309	0.0201079	-0.0459181	0.671551	-1.81083	Detected	Detected	Detected	Detected	Detected	Detected	Detected	Detected	Detected	Detected	Detected	Detected	TCTCTACATGGTATTGTAATGAATATCTGCTTTAATATAGCTATCATTTCTTTTCCAAAA	157331972	chr7	157331913	-	FALSE	hs|7q36.3	ENST00000389418	5799	NM_002847	protein tyrosine phosphatase, receptor type, N polypeptide 2	chr7:157331972-157331913	GO:0043235|GO:0006470|GO:0005887|GO:0005001|GO:0043195|GO:0005788|GO:0030141|GO:0035335|GO:0034260|GO:0030658
A_33_P3258274	TFPI	tissue factor pathway inhibitor (lipoprotein-associated coagulation inhibitor) [Source:HGNC Symbol;Acc:11760] [ENST00000481132]	1.14753e-07	1.05518e-09	down	-3.55627	-1.83037	3.55627	up	down	1.01357	0.0194524	1.01357	-1.23385	-0.303167	1.23385	845.371	802.013	676.367	263.32	-0.0142485	0.00520388	-0.317415	-1.84461	Detected	Detected	Detected	Detected	Detected	Detected	Detected	Detected	Detected	Detected	Detected	Detected	GAGACACTGGAAGAATGCAAGAACATTTGTGAAGATGGTCGTAAGTTTATTTCTTATTTC	188349577	chr2	188349518	-	FALSE	hs|2q32.1	ENST00000481132	7035	AB209866	tissue factor pathway inhibitor (lipoprotein-associated coagulation inhibitor)	chr2:188349577-188349518	GO:0010951|GO:0005886|GO:0004866|GO:0007596|GO:0005783|GO:0004867|GO:0031090|GO:0007598|GO:0005576|GO:0031225|GO:0005615
A_24_P320410	IL9	Homo sapiens interleukin 9 (IL9), mRNA [NM_000590]	1.21481e-05	1.83226e-06	down	-3.55517	-1.82992	3.55517	down	up	-1.1121	-0.153291	1.1121	1.41655	0.502378	1.41655	278.093	237.082	396.523	88.0602	0.0677303	-0.085561	0.570108	-1.76219	Detected	Detected	Detected	Detected	Detected	Detected	Detected	Detected	Detected	Detected	Detected	Detected	TCAGTCGGGTGAAAAAATCAGTTGAAGTACTAAAGAACAACAAGTGTCCATATTTTTCCT	135229758	chr5	135228190	-	FALSE	hs|5q31.1	ENST00000274520	3578	NM_000590	interleukin 9	chr5:135229758-135228190	GO:0008284|GO:0006955|GO:0006954|GO:0030307|GO:0045407|GO:0005140|GO:0008083|GO:0005615|GO:0005125
A_33_P3364821	PTPRC	Homo sapiens protein tyrosine phosphatase, receptor type, C (PTPRC), transcript variant 1, mRNA [NM_002838]	1.90654e-06	1.26298e-07	down	-3.55281	-1.82896	3.55281	up	down	1.06539	0.0913855	1.06539	-2.1856	-1.12803	2.1856	4664.87	4609.92	2088.85	1436.43	-0.0447483	0.0466372	-1.17278	-1.87371	Detected	Detected	Detected	Detected	Detected	Detected	Detected	Detected	Detected	Detected	Detected	Detected	GTTGTTGTAAAGATCAACCAGCACAAAAGATGTCCAGATTACATCATTCAGAAATTGAAC	198704372	chr1	198704313	+	FALSE	hs|1q32.1	ENST00000529828	5788	NM_002838	protein tyrosine phosphatase, receptor type, C	chr1:198704313-198704372	GO:0050853|GO:0005515|GO:0050852|GO:0050857|GO:0005886|GO:0030890|GO:0048539|GO:0048864|GO:0035335|GO:0002378|GO:0051607|GO:0006470|GO:0001960|GO:0005001|GO:0002244|GO:0007411|GO:0042100|GO:0006933|GO:0042102|GO:0045860|GO:0051726|GO:0004725|GO:0070062|GO:0051209|GO:0019901|GO:2000648|GO:0030217|GO:0005887|GO:0016311|GO:0001915|GO:0045121|GO:0006469|GO:2000473|GO:0005925|GO:0007166|GO:0009897
A_33_P3292769	NFAM1	Homo sapiens NFAT activating protein with ITAM motif 1 (NFAM1), mRNA [NM_145912]	7.45773e-06	9.47864e-07	down	-3.5511	-1.82827	3.5511	up	down	1.05438	0.0764012	1.05438	-1.78706	-0.837587	1.78706	220.353	220.209	122.602	69.2382	0.0383213	0.114723	-0.799266	-1.78995	Detected	Detected	Detected	Detected	Detected	Detected	Detected	Detected	Detected	Detected	Detected	Detected	CATATGTGGGTGACAGAAGCATATGTTACAGTGAAACATTAAAACTACAGCAAAGTGAAA	42776472	chr22	42776413	-	FALSE	hs|22q13.2	ENST00000329021	150372	NM_145912	NFAT activating protein with ITAM motif 1	chr22:42776472-42776413	GO:0050853|GO:0045577|GO:0005886|GO:0009986|GO:0001819|GO:0050861|GO:0035556|GO:0007165|GO:0051091|GO:0006954|GO:0030183|GO:0045121|GO:0016021|GO:0004888
A_32_P84728		Q6AFL3_LEIXX (Q6AFL3) DNA photolyase, partial (5%) [THC2685750]	0.000104858	2.90057e-05	down	-3.54924	-1.82751	3.54924	up	down	1.00997	0.014318	1.00997	-4.51832	-2.17579	4.51832	213.914	206.08	47.7392	68.329	-0.0283333	-0.0140154	-2.20412	-1.85584	Detected	Detected	Detected	Detected	Detected	Detected	Not Detected	Detected	Detected	Detected	Detected	Detected	CCAATATTGTGAAAGGACTTTTGTTTGCTGCAATGAAAAGAAGACTCCTATTTTTCAATA	186393377	chr4	186393318	+	FALSE	hs|4q35.1					chr4:186393318-186393377
A_33_P3254141	LOC285696	Homo sapiens uncharacterized LOC285696 (LOC285696), long non-coding RNA [NR_027253]	0.0131264	0.00776809	down	-3.54712	-1.82665	3.54712	down	down	-1.75682	-0.812967	1.75682	-4.61952	-2.20774	4.61952	61.4415	35.1858	15.6343	19.2086	0.0518341	-0.761133	-2.15591	-1.77482	Detected	Not Detected	Not Detected	Not Detected	Detected	Detected	Not Detected	Not Detected	Not Detected	Not Detected	Detected	Not Detected	GTTGACAACGGTAGCTCTTTGATTACACAAAAGCCAATTTTACCTTCCCGCAAAAGCCAG	17216499	chr5	17216440	-	FALSE	hs|5p15.1		285696	NR_027253	uncharacterized LOC285696	chr5:17216499-17216440
A_23_P363769	KRT86	Homo sapiens keratin 86 (KRT86), mRNA [NM_002284]	1.051e-08	9.44335e-12	down	-3.54286	-1.82491	3.54286	up	down	1.0196	0.0279967	1.0196	-1.77552	-0.828241	1.77552	2388.75	2296.36	1338.99	749.84	-0.0166302	0.0113665	-0.844871	-1.84154	Detected	Detected	Detected	Detected	Detected	Detected	Detected	Detected	Detected	Detected	Detected	Detected	CTCCTTCCGGGGCTGCCCTCAAGAGCTTCTGAAAAACTAATGACTCTGCTGCCTTCTCCT	52702897	chr12	52702840	+	FALSE	hs|12q13.13	ENST00000293525	3892	NM_002284	keratin 86	chr12:52702840-52702897	GO:0005198|GO:0045095|GO:0005615|GO:0070062
A_23_P94103	SCARA5	Homo sapiens scavenger receptor class A, member 5 (putative) (SCARA5), mRNA [NM_173833]	1.69178e-07	1.9173e-09	down	-3.53164	-1.82034	3.53164	down	down	-1.13983	-0.188823	1.13983	-1.92101	-0.941868	1.92101	1291.16	1071.9	670.929	406.49	0.0255884	-0.163234	-0.91628	-1.79475	Detected	Detected	Detected	Detected	Detected	Detected	Detected	Detected	Detected	Detected	Detected	Detected	CAATATGCTTGCCACTCCTTAAATGTCCTAATGATGAGAAACTCTCTTTCTGACCAATTG	27727934	chr8	27727875	-	FALSE	hs|8p21.1	ENST00000380385	286133	NM_173833	scavenger receptor class A, member 5 (putative)	chr8:27727934-27727875	GO:0034605|GO:0010468|GO:0006879|GO:0070207|GO:0030193|GO:0009986|GO:0005887|GO:0006898|GO:0070287|GO:0034755|GO:0006897|GO:0005044
A_33_P3364811	PTPRC	Homo sapiens protein tyrosine phosphatase, receptor type, C (PTPRC), transcript variant 1, mRNA [NM_002838]	1.1437e-06	5.6753e-08	down	-3.53141	-1.82024	3.53141	up	down	1.0182	0.0260242	1.0182	-2.0723	-1.05123	2.0723	435.056	417.141	208.427	137.592	0.0100692	0.0360934	-1.04116	-1.81018	Detected	Detected	Detected	Detected	Detected	Detected	Detected	Detected	Detected	Detected	Detected	Detected	TCCATATCTCATAATTCATGTACTGCTCCTGATAAGACATTAATATTAGATGTGCCACCA	198676080	chr1	198676021	+	FALSE	hs|1q31.3	ENST00000367379	5788	NM_002838	protein tyrosine phosphatase, receptor type, C	chr1:198676021-198676080	GO:0050853|GO:0005515|GO:0050852|GO:0050857|GO:0005886|GO:0030890|GO:0048539|GO:0048864|GO:0035335|GO:0002378|GO:0051607|GO:0006470|GO:0001960|GO:0005001|GO:0002244|GO:0007411|GO:0042100|GO:0006933|GO:0042102|GO:0045860|GO:0051726|GO:0004725|GO:0070062|GO:0051209|GO:0019901|GO:2000648|GO:0030217|GO:0005887|GO:0016311|GO:0001915|GO:0045121|GO:0006469|GO:2000473|GO:0005925|GO:0007166|GO:0009897
A_21_P0013161	XLOC_l2_013153	BROAD Institute lincRNA (XLOC_l2_013153), lincRNA [TCONS_l2_00025505]	4.54802e-05	1.01845e-05	down	-3.53136	-1.82022	3.53136	down	down	-1.05634	-0.079078	1.05634	-2.97678	-1.57375	2.97678	152.181	134.731	51.1829	48.4387	0.0103361	-0.068742	-1.56342	-1.80989	Detected	Detected	Detected	Detected	Detected	Detected	Detected	Detected	Detected	Detected	Detected	Detected	GTGGATATAGATCAATTCATGCTTTTCAATTCAGTCCTCTCTCTAATAAACTGCTGTCAT	147171356	chr6	147171297	-	FALSE	hs|6q24.3					chr6:147171356-147171297
A_33_P3268304	LIMS2	Homo sapiens LIM and senescent cell antigen-like domains 2 (LIMS2), transcript variant 5, mRNA [NM_001161404]	1.45317e-06	8.40978e-08	down	-3.52744	-1.81862	3.52744	down	down	-1.03508	-0.0497452	1.03508	-1.29916	-0.377576	1.29916	368.212	335.005	282.676	116.208	-0.0417204	-0.0914656	-0.419296	-1.86034	Detected	Detected	Detected	Detected	Detected	Detected	Detected	Detected	Detected	Detected	Detected	Detected	CCAGCGCAGACCTGGTGTTTGTTTGTTGGGCTCACGCTTGCACAATGAAGGCTTGTTCAC	128396064	chr2	128396005	-	FALSE	hs|2q14.3	ENST00000466410	55679	NM_001161404	LIM and senescent cell antigen-like domains 2	chr2:128396064-128396005	GO:2001046|GO:0016337|GO:0005886|GO:0034329|GO:0008270|GO:0005634|GO:0005925|GO:0045216|GO:0005829
A_33_P3254946	PLEKHH3	Homo sapiens pleckstrin homology domain containing, family H (with MyTH4 domain) member 3 (PLEKHH3), transcript variant 1, mRNA [NM_024927]	2.55032e-08	6.04118e-11	down	-3.52738	-1.8186	3.52738	up	down	1.0028	0.00403341	1.0028	-7.43352	-2.89404	7.43352	1159.8	1088.19	154.306	364.849	-0.0180823	-0.0140489	-2.91213	-1.83668	Detected	Detected	Detected	Detected	Detected	Detected	Detected	Detected	Detected	Detected	Detected	Detected	CCAAGGGCTACAATGGGTGTGGGTAATTTTCTAGTTTGTTTCTTAATTTATTTGTAGAAG	40820030	chr17	40819971	-	FALSE	hs|17q21.2	ENST00000412503	79990	NM_024927	pleckstrin homology domain containing, family H (with MyTH4 domain) member 3	chr17:40820030-40819971	GO:0007165|GO:0005856|GO:0005615
A_33_P3774867	DLGAP1-AS2	Homo sapiens cDNA clone IMAGE:30412101. [BC094703]	8.58744e-05	2.27479e-05	down	-3.52479	-1.81754	3.52479	down	down	-1.24893	-0.320696	1.24893	-4.28253	-2.09846	4.28253	315.636	234.456	72.4762	96.0233	-0.167607	-0.488302	-2.26607	-1.98515	Detected	Detected	Detected	Detected	Detected	Detected	Detected	Detected	Detected	Detected	Detected	Detected	TTTAAAGCCACCCAAGTCAGGGACATCCTTTTTCTTCCTCTGGACTTTGTCATCTGCAAG	3607983	chr18	3607924	+	FALSE	hs|18p11.31		84777	BC094703	DLGAP1 antisense RNA 2	chr18:3607924-3607983
A_33_P3371402	FAM223A	Homo sapiens family with sequence similarity 223, member A (non-protein coding) (FAM223A), long non-coding RNA [NR_027401]	0.00228822	0.00108164	down	-3.52338	-1.81696	3.52338	down	down	-1.54114	-0.623996	1.54114	-1.5701	-0.650855	1.5701	68.4383	41.5027	45.5368	21.5593	-0.0961251	-0.720121	-0.746981	-1.91309	Detected	Not Detected	Not Detected	Not Detected	Detected	Detected	Not Detected	Detected	Not Detected	Not Detected	Not Detected	Not Detected	AAACCACGAAAGCAATTCCAGTTTACACCACGTCCCAAACTGGATTTTCCATTCGACTAT	153861054	chrX	153860995	-	FALSE	hs|Xq28	ENST00000593346	100132967	NR_027401	family with sequence similarity 223, member A (non-protein coding)	chrX:153861054-153860995
A_33_P3242693	SLC22A11	Homo sapiens solute carrier family 22 (organic anion/urate transporter), member 11 (SLC22A11), mRNA [NM_018484]	0.00107085	0.000452309	down	-3.5226	-1.81664	3.5226	up	down	1.14137	0.190761	1.14137	-3.06222	-1.61458	3.06222	74.8578	81.848	24.5491	24.3744	0.0210188	0.21178	-1.59356	-1.79562	Detected	Not Detected	Not Detected	Detected	Detected	Detected	Not Detected	Not Detected	Not Detected	Not Detected	Detected	Detected	TATCAGGGTGAACTGATCTTAGCACCGGCCAAATAAATGGAACCTGCTGAGAGAGCTGCC	64338996	chr11	64338937	+	FALSE	hs|11q13.1	ENST00000428570	55867	NM_018484	solute carrier family 22 (organic anion/urate transporter), member 11	chr11:64338937-64338996	GO:0005515|GO:0016324|GO:0005886|GO:0005452|GO:0015347|GO:0005887|GO:0015711|GO:0008514|GO:0046415|GO:0055085|GO:0009897|GO:0070062
A_33_P3347147	SUPT3H	Homo sapiens suppressor of Ty 3 homolog (S. cerevisiae) (SUPT3H), transcript variant 2, mRNA [NM_181356]	1.25019e-07	1.23564e-09	down	-3.51888	-1.81512	3.51888	up	down	1.0152	0.0217632	1.0152	-1.58649	-0.66584	1.58649	1038.28	998.971	650.22	328.475	0.0425402	0.0643034	-0.623299	-1.77258	Detected	Detected	Detected	Detected	Detected	Detected	Detected	Detected	Detected	Detected	Detected	Detected	CTGTGGCTTTTCTCCATGGACTCATGGTGGTCTTTGGAACAACGTTCTTCAACTTTGACA	45290676	chr6	45290617	-	FALSE	hs|6p21.1	ENST00000371460	8464	NM_181356	suppressor of Ty 3 homolog (S. cerevisiae)	chr6:45290676-45290617	GO:0016578|GO:0006355|GO:0046982|GO:0006357|GO:0006366|GO:0030914|GO:0003713|GO:0005730|GO:0006325|GO:0005634|GO:0033276|GO:0005737|GO:0043966|GO:0045893|GO:0004402
A_23_P421401	PDGFRB	Homo sapiens platelet-derived growth factor receptor, beta polypeptide (PDGFRB), mRNA [NM_002609]	7.10931e-06	8.85289e-07	down	-3.51412	-1.81316	3.51412	down	down	-1.04084	-0.0577515	1.04084	-2.10311	-1.07252	2.10311	258.732	234.626	121.991	81.6379	0.0239607	-0.0337908	-1.04856	-1.7892	Detected	Detected	Detected	Detected	Detected	Detected	Detected	Detected	Detected	Detected	Detected	Detected	ACTCACGTTAACTCACATTTATACAGCAGAAATGCTATTTTGTATGCTGTTAAGTTTTTC	149493523	chr5	149493464	-	FALSE	hs|5q32	ENST00000261799	5159	NM_002609	platelet-derived growth factor receptor, beta polypeptide	chr5:149493523-149493464	GO:0005515|GO:0042542|GO:0034405|GO:0035789|GO:0031226|GO:0046777|GO:0004992|GO:0043552|GO:0007173|GO:0001894|GO:0032956|GO:0035441|GO:0035791|GO:0007179|GO:0032355|GO:0035793|GO:0038085|GO:0030335|GO:0019901|GO:0046488|GO:0009636|GO:0045840|GO:0014068|GO:0018108|GO:0005161|GO:0001701|GO:0007186|GO:0032967|GO:0008543|GO:0045087|GO:0042060|GO:0038091|GO:0038095|GO:0043548|GO:0008284|GO:0005019|GO:…
A_23_P327370	PGPEP1	Homo sapiens pyroglutamyl-peptidase I (PGPEP1), mRNA [NM_017712]	2.03733e-07	2.85401e-09	down	-3.51005	-1.81149	3.51005	up	down	1.04069	0.0575425	1.04069	-4.79124	-2.2604	4.79124	2038.58	2000.01	421.819	646.431	-0.0228402	0.0347023	-2.28324	-1.83433	Detected	Detected	Detected	Detected	Detected	Detected	Detected	Detected	Detected	Detected	Detected	Detected	CCTGGGGGTTTTGTGTCGTGACACTTTGTCTCAAGGAGATTCCACATAGGGATTTGAATT	18480341	chr19	18480282	+	FALSE	hs|19p13.11	ENST00000269919	54858	NM_017712	pyroglutamyl-peptidase I	chr19:18480282-18480341	GO:0006508|GO:0008234|GO:0005829
A_21_P0011853	LOC100507460	PREDICTED: Homo sapiens uncharacterized LOC100507460 (LOC100507460), misc_RNA [XR_109894]	0.00246258	0.00117723	down	-3.49914	-1.807	3.49914	up	down	1.02144	0.0306099	1.02144	-1.84294	-0.882011	1.84294	66.8151	64.2594	36.158	23.2482	-0.0980504	-0.0674405	-0.980061	-1.90505	Detected	Not Detected	Not Detected	Detected	Detected	Detected	Not Detected	Not Detected	Not Detected	Not Detected	Detected	Detected	GAAGTCTTCCCTGTTGTGTCATTTTGGTGGTGTTTTGAAAAATGTGTTCATTCCATATAA	132443257	chr2	132443198	+	FALSE	hs|2q21.1		100507460		uncharacterized LOC100507460	chr2:132443198-132443257
A_32_P190951		immunoglobulin heavy variable 1-46 [Source:HGNC Symbol;Acc:5554] [ENST00000390622]	0.00255078	0.00122523	down	-3.48752	-1.8022	3.48752	up	down	1.12295	0.167294	1.12295	-1.04669	-0.0658349	1.04669	89.2591	95.0365	85.8828	28.7781	0.31919	0.486485	0.253356	-1.48301	Detected	Not Detected	Detected	Detected	Detected	Detected	Detected	Detected	Not Detected	Not Detected	Detected	Detected	ACAGAAGTTCCAGGGCAGAGTCACCATGACCAGGGACACGTCCACGAGCACAGTCTACAT	106967160	chr14	106967101	-	FALSE	hs|14q32.33	ENST00000390622		AY393117		chr14:106967160-106967101
A_32_P711043	LOC100507191	PREDICTED: Homo sapiens uncharacterized LOC100507191 (LOC100507191), misc_RNA [XR_158920]	0.000245743	8.09742e-05	down	-3.47961	-1.79892	3.47961	down	down	-1.03355	-0.0476119	1.03355	-3.78198	-1.91914	3.78198	75.8709	69.2849	20.8345	24.4428	0.175923	0.128311	-1.74322	-1.623	Detected	Not Detected	Not Detected	Detected	Detected	Detected	Not Detected	Not Detected	Not Detected	Not Detected	Detected	Detected	GACTGTTGCACTTACACCTGTATCAATACACCTGTGCTCAATAGTCACATGGTGCAGGAA	73817402	chr17	73817343	-	FALSE	hs|17q25.1		100507191	XR_158920	uncharacterized LOC100507191	chr17:73817402-73817343
A_23_P410717	CIART	Homo sapiens circadian associated repressor of transcription (CIART), mRNA [NM_144697]	0.00264323	0.00127577	down	-3.4713	-1.79547	3.4713	down	down	-1.27626	-0.351917	1.27626	-3.71582	-1.89368	3.71582	72.9913	51.489	18.9411	22.168	0.000187874	-0.351729	-1.89349	-1.79529	Detected	Not Detected	Not Detected	Detected	Detected	Detected	Not Detected	Not Detected	Not Detected	Not Detected	Detected	Detected	TTTAGGCACTGGAACCGGCATTGGCGTCATTCTTTTCCTCCAGCATGGAGTGCAACCCTT	150259116	chr1	150259057	+	FALSE	hs|1q21.2	ENST00000290363	148523	NM_144697	circadian associated repressor of transcription	chr1:150259057-150259116	GO:0005515|GO:0045475|GO:0016605|GO:0070888|GO:0005634|GO:0001046|GO:0045892|GO:0032922|GO:0006351
A_33_P3261024			0.00588254	0.0031408	down	-3.46921	-1.79461	3.46921	down	down	-1.61667	-0.693026	1.61667	-6.42733	-2.68422	6.42733	96.5629	57.5292	19.4878	31.1417	0.0695291	-0.623497	-2.61469	-1.72508	Detected	Not Detected	Not Detected	Detected	Detected	Detected	Not Detected	Not Detected	Not Detected	Not Detected	Not Detected	Detected	CTATTGTGGGACCTCTGATCGTGTGAGTTAATACTAAATAATACTAAATAAACTCCCCTT	137520411	chr6	137520352	+	FALSE	hs|6q23.3					chr6:137520352-137520411
A_23_P168556	STX1A	Homo sapiens syntaxin 1A (brain) (STX1A), transcript variant 1, mRNA [NM_004603]	3.00628e-07	6.05308e-09	down	-3.46387	-1.79238	3.46387	up	down	1.05217	0.0733655	1.05217	-3.51472	-1.81341	3.51472	1976.47	1955.19	558.687	630.659	0.0117769	0.0851425	-1.80163	-1.78061	Detected	Detected	Detected	Detected	Detected	Detected	Detected	Detected	Detected	Detected	Detected	Detected	TCTTGGTACAACCAGCTGCCCATTTTGTGAAATTTTTATGTAGAATAAACATTTGTATCT	73113602	chr7	73113543	-	FALSE	hs|7q11.23	ENST00000222812	6804	NM_004603	syntaxin 1A (brain)	chr7:73113602-73113543	GO:0005515|GO:0043005|GO:0043008|GO:0016081|GO:0030054|GO:0005886|GO:0042641|GO:0007268|GO:0031201|GO:0044281|GO:0006886|GO:0007269|GO:0045921|GO:0001948|GO:0017156|GO:0000149|GO:0030672|GO:0030141|GO:0030674|GO:0032028|GO:0070044|GO:0046982|GO:0019904|GO:0005576|GO:0014047|GO:0005484|GO:0047485|GO:0006112|GO:0050796|GO:0009629|GO:0019855|GO:0016021|GO:0070032|GO:0001956|GO:0070033|GO:0044267|GO:…
A_23_P354908	NMNAT2	Homo sapiens nicotinamide nucleotide adenylyltransferase 2 (NMNAT2), transcript variant 1, mRNA [NM_015039]	5.016e-07	1.4709e-08	down	-3.46248	-1.79181	3.46248	down	down	-1.10973	-0.150211	1.10973	-1.96557	-0.97495	1.96557	264.542	224.601	133.665	84.7402	0.00982809	-0.140383	-0.965122	-1.78198	Detected	Detected	Detected	Detected	Detected	Detected	Detected	Detected	Detected	Detected	Detected	Detected	ACACCTTAGGAATAGCATTGTAGTAATGGTGATGAATATGCTCTGCCAAATTCATCCAGT	183217840	chr1	183217781	-	FALSE	hs|1q25.3	ENST00000287713	23057	NM_015039	nicotinamide nucleotide adenylyltransferase 2	chr1:183217840-183217781	GO:0005802|GO:0005794|GO:0005770|GO:0019674|GO:0006767|GO:0045202|GO:0044281|GO:0005524|GO:0000139|GO:0000309|GO:0006766|GO:0004515|GO:0009435
A_33_P3364741	MRC2	Homo sapiens mannose receptor, C type 2 (MRC2), mRNA [NM_006039]	7.5065e-07	2.97379e-08	down	-3.46059	-1.79102	3.46059	down	down	-1.02044	-0.0291847	1.02044	-2.10497	-1.0738	2.10497	26701.5	24636.7	12635.6	8593.61	-0.0203533	-0.049538	-1.09416	-1.81137	Detected	Detected	Detected	Detected	Detected	Detected	Detected	Detected	Detected	Detected	Detected	Detected	ATGTGAACATGGACTCGAAGACATGGCCCTTTCTCTGTAGTTGATTTTTTAAATGTGCCA	60770886	chr17	60770827	+	FALSE	hs|17q23.2	ENST00000583597	9902	NM_006039	mannose receptor, C type 2	chr17:60770827-60770886	GO:0005515|GO:0016020|GO:0030574|GO:0005518|GO:0030246|GO:0016021|GO:0001649|GO:0006897
A_19_P00811440	XLOC_002473	BROAD Institute lincRNA (XLOC_002473), lincRNA [TCONS_00004564]	0.000408713	0.000147744	down	-3.45721	-1.78961	3.45721	down	down	-1.0766	-0.106479	1.0766	-3.45788	-1.78989	3.45788	85.376	73.7879	24.108	29.0731	0.036876	-0.0696026	-1.75301	-1.75273	Detected	Not Detected	Not Detected	Detected	Detected	Detected	Not Detected	Not Detected	Detected	Not Detected	Detected	Detected	AGTATTGTAGGGCTTAATAAGACCAGCCCTTTCATCTCACACGCTCTATCCTTTCTCTCA	208103182	chr2	208103123	-	FALSE	hs|2q33.3					chr2:208103182-208103123
A_23_P85693	GBP2	Homo sapiens guanylate binding protein 2, interferon-inducible (GBP2), mRNA [NM_004120]	5.22313e-07	1.62336e-08	down	-3.45514	-1.78874	3.45514	down	down	-1.09677	-0.133264	1.09677	-1.42267	-0.508606	1.42267	3258.51	2800.22	2287.42	1050.13	0.0296342	-0.103629	-0.478972	-1.75911	Detected	Detected	Detected	Detected	Detected	Detected	Detected	Detected	Detected	Detected	Detected	Detected	ATACAGGCCAAAGAGGTGCTGAAAAAATATTTGGAGTCCAAGGAGGATGTGGCTGATGCA	89578160	chr1	89575896	-	FALSE	hs|1p22.2	ENST00000463660	2634	NM_004120	guanylate binding protein 2, interferon-inducible	chr1:89578160-89575896	GO:0006184|GO:0005515|GO:0006955|GO:0060337|GO:0000139|GO:0019221|GO:0003924|GO:0005634|GO:0005525|GO:0060333|GO:0005829
A_21_P0011826	XLOC_l2_007449	BROAD Institute lincRNA (XLOC_l2_007449), lincRNA [TCONS_l2_00013842]	0.0133197	0.00789663	down	-3.44481	-1.78442	3.44481	down	down	-1.11057	-0.151294	1.11057	-2.82564	-1.49858	2.82564	73.5946	63.5634	28.1531	23.9736	-0.00971365	-0.161007	-1.50829	-1.79414	Detected	Not Detected	Not Detected	Not Detected	Detected	Detected	Not Detected	Not Detected	Not Detected	Not Detected	Detected	Detected	CCATTGAGTTTGTGTCATGCATTCATTGTATTCATAGTCTGCTTTAGGTACTTAGCAAAA	98290878	chr2	98290819	+	FALSE	hs|2q11.2					chr2:98290819-98290878
A_33_P3342175		Homo sapiens cDNA FLJ44644 fis, clone BRACE2033128. [AK126607]	6.38671e-05	1.55683e-05	down	-3.44364	-1.78393	3.44364	down	down	-1.35768	-0.441138	1.35768	-5.97863	-2.57982	5.97863	64.5346	43.7964	10.4262	20.8118	0.131181	-0.309957	-2.44863	-1.65275	Detected	Not Detected	Not Detected	Detected	Detected	Detected	Not Detected	Not Detected	Not Detected	Not Detected	Detected	Detected	AGCATTTCTGTGTTCACCCTTTCTGTGACTCAGAGAAGGATTCTAAGGTGGAGCTACAGA	48426112	chr17	48426053	+	FALSE	hs|17q21.33			AK126607		chr17:48426053-48426112
A_23_P80048	FER1L4	Homo sapiens fer-1-like 4 (C. elegans), pseudogene (FER1L4), non-coding RNA [NR_119376]	9.08136e-06	1.25313e-06	down	-3.43105	-1.77865	3.43105	up	down	1.04211	0.0595075	1.04211	-1.61695	-0.693276	1.61695	254.294	254.059	155.525	82.2485	0.00880877	0.0683163	-0.684467	-1.76984	Detected	Detected	Detected	Detected	Detected	Detected	Detected	Detected	Detected	Detected	Detected	Detected	GAAGTCTTTCTTACCCATGTGAGCTACCCCAGAGTCTAGTGCTTCCTCTGAATAAACCTA	34146579	chr20	34146520	-	FALSE	hs|20q11.22	ENST00000400465	80307	NR_119376	fer-1-like 4 (C. elegans), pseudogene	chr20:34146579-34146520	GO:0016021
A_33_P3385453		S68015 conceptual translation presented here differs from translation in publication {Homo sapiens} (exp=-1; wgp=0; cg=0), partial (24%) [THC2680040]	4.82961e-06	5.1383e-07	down	-3.41352	-1.77126	3.41352	up	down	1.05329	0.0748986	1.05329	-3.31342	-1.72832	3.31342	128.024	128.098	38.1004	41.6824	-0.0165586	0.0583399	-1.74488	-1.78782	Detected	Detected	Detected	Detected	Detected	Detected	Not Detected	Not Detected	Detected	Detected	Detected	Detected	AAAGTAATGATTTATGTCATATTGATTGTTTTTAATAAGTCTGTCAGTTGATATAAAAAA	154307185	chrX	154307126	+	FALSE	hs|Xq28					chrX:154307126-154307185
A_24_P396167	CTSW	Homo sapiens cathepsin W (CTSW), mRNA [NM_001335]	3.51907e-05	7.37303e-06	down	-3.41176	-1.77052	3.41176	down	down	-1.1329	-0.180019	1.1329	-1.37023	-0.454421	1.37023	500.693	414.483	366.388	162.777	-0.0681149	-0.248134	-0.522536	-1.83863	Detected	Detected	Detected	Detected	Detected	Detected	Detected	Detected	Detected	Detected	Detected	Detected	GACTTCATCATGCTGCAGAACAACGAGCACAGAATTGCGCAGTACCTGGCCACTTATGGC	65650568	chr11	65650345	+	FALSE	hs|11q13.1	ENST00000307886	1521	NM_001335	cathepsin W	chr11:65650345-65650568	GO:0006955|GO:0006508|GO:0008234
A_21_P0014247		Homo sapiens cDNA FLJ39366 fis, clone PEBLM2006283. [AK096685]	4.9556e-07	1.44711e-08	down	-3.40649	-1.76828	3.40649	up	down	1.08629	0.119406	1.08629	-1.13031	-0.176714	1.13031	725.987	735.86	630.251	233.704	-0.0357803	0.0836261	-0.212494	-1.80406	Detected	Detected	Detected	Detected	Detected	Detected	Detected	Detected	Detected	Detected	Detected	Detected	CAGCAGCTTTTGCATAATCCAGGAGAATTGAATAATAGTTGAAGTTAATTTTGCCAGTGA	14566848	chr10	14566789	-	FALSE	hs|10p13			AK096685		chr10:14566848-14566789
A_33_P3367615	KLF6	Homo sapiens Kruppel-like factor 6 (KLF6), transcript variant B, mRNA [NM_001160124]	0.000333293	0.000116057	down	-3.39677	-1.76416	3.39677	up	down	1.07248	0.100947	1.07248	-3.85206	-1.94563	3.85206	96.293	97.2433	24.9315	33.5728	0.0206208	0.121568	-1.92501	-1.74354	Detected	Not Detected	Not Detected	Detected	Detected	Detected	Not Detected	Not Detected	Not Detected	Detected	Detected	Detected	ATAGGGAAGTTTTGCAGGGGTTACGTTTGCAGTCAGTCCGGTGTTTGCAAATATTGTGTG	3827429	chr10	3827370	-	FALSE	hs|10p15.1	ENST00000542957	1316	NM_001160124	Kruppel-like factor 6	chr10:3827429-3827370	GO:0005737|GO:0030183|GO:0019221|GO:0005634|GO:0045893|GO:0003677|GO:0046872|GO:0006351
A_33_P3456233	LOC101928483	PREDICTED: Homo sapiens uncharacterized LOC101928483 (RP11-611D20.2), transcript variant X4, ncRNA [XR_428617]	9.05547e-08	7.00763e-10	down	-3.39506	-1.76344	3.39506	down	down	-1.15127	-0.203221	1.15127	-5.70989	-2.51346	5.70989	1966.2	1593.17	338.514	638.273	0.0402886	-0.162933	-2.47317	-1.72315	Detected	Detected	Detected	Detected	Detected	Detected	Detected	Detected	Detected	Detected	Detected	Detected	ACCAAGTGATTTTTAAAGCCCCATCTGCCTTTCTCCACTTATAAAGAACTTGGGACATTT	139444195	chr9	139444136	+	FALSE	hs|9q34.3		101928483	XR_428617	uncharacterized LOC101928483	chr9:139444136-139444195
A_24_P174503	AMT	Homo sapiens aminomethyltransferase (AMT), transcript variant 1, mRNA [NM_000481]	0.000212342	6.78523e-05	down	-3.39168	-1.762	3.39168	down	down	-1.13132	-0.178011	1.13132	-3.84771	-1.944	3.84771	105.585	89.1851	27.945	35.0067	-0.0693393	-0.24735	-2.01334	-1.83134	Detected	Not Detected	Detected	Detected	Detected	Detected	Not Detected	Not Detected	Detected	Not Detected	Detected	Detected	TGAAGAAGAATGTGGCGATGGGTTATGTGCCCTGCGAGTACAGTCGTCCAGGGACAATGC	49455118	chr3	49455059	-	FALSE	hs|3p21.31	ENST00000399379	275	NM_000481	aminomethyltransferase	chr3:49455118-49455059	GO:0005739|GO:0008483|GO:0006546|GO:0004047|GO:0032259
A_21_P0001153	LOC100131564	Homo sapiens uncharacterized LOC100131564 (LOC100131564), long non-coding RNA [NR_034089]	9.31611e-07	4.12823e-08	down	-3.39036	-1.76144	3.39036	down	down	-1.15413	-0.206802	1.15413	-1.66785	-0.737987	1.66785	372.171	305.889	221.837	121.865	-0.0100276	-0.216829	-0.748014	-1.77147	Detected	Detected	Detected	Detected	Detected	Detected	Detected	Detected	Detected	Detected	Detected	Detected	TCTAGAAAGGGTGTGGCCGTTTTACATTGGCTGTTTTCCTCACATTCCTCAAGCAGGTAA	93804969	chr1	93804829	-	FALSE	hs|1p22.1	ENST00000457387	100131564	NR_034089	uncharacterized LOC100131564	chr1:93804969-93804829
A_24_P807031	ATP6AP1L	Homo sapiens ATPase, H+ transporting, lysosomal accessory protein 1-like (ATP6AP1L), mRNA [NM_001017971]	2.74895e-06	2.27011e-07	down	-3.38414	-1.75879	3.38414	down	down	-1.08332	-0.115461	1.08332	-1.65623	-0.727907	1.65623	1104.66	967.211	662.005	364.51	-0.00384998	-0.119311	-0.731757	-1.76264	Detected	Detected	Detected	Detected	Detected	Detected	Detected	Detected	Detected	Detected	Detected	Detected	GGGCTGAATGCTATAAACTGAGAAGCCAACAGATCAGCAAAATCTATGTTTAGCAGCACA	81614126	chr5	81614067	+	FALSE	hs|5q14.2	ENST00000439350	92270	NM_001017971	ATPase, H+ transporting, lysosomal accessory protein 1-like	chr5:81614067-81614126	GO:0046961|GO:0046933|GO:0015991|GO:0033180|GO:0016021
A_21_P0002204	XLOC_001446	BROAD Institute lincRNA (XLOC_001446), lincRNA [TCONS_00003658]	0.00734746	0.00403839	down	-3.38403	-1.75874	3.38403	down	down	-1.11893	-0.162122	1.11893	-1.57752	-0.657657	1.57752	87.9991	65.2378	48.6311	25.4605	0.222948	0.0608257	-0.434709	-1.5358	Detected	Not Detected	Detected	Detected	Detected	Detected	Not Detected	Detected	Not Detected	Not Detected	Detected	Detected	TAAAATGGGATGATGTTCTTGTTCCAGCCGGCATACTGGATGACTAAATGAGGGAACAGG	43180230	chr2	43055990	+	FALSE	hs|2p21					chr2:43055990-43180230
A_23_P351467	CMAHP	Homo sapiens cytidine monophospho-N-acetylneuraminic acid hydroxylase, pseudogene (CMAHP), transcript variant 1, non-coding RNA [NR_002174]	7.22604e-07	2.75938e-08	down	-3.3832	-1.75839	3.3832	down	down	-1.15683	-0.210181	1.15683	-3.04955	-1.60859	3.04955	1111.46	902.314	358.477	361.63	0.00379276	-0.206388	-1.6048	-1.7546	Detected	Detected	Detected	Detected	Detected	Detected	Detected	Detected	Detected	Detected	Detected	Detected	GCTTACATTTGTGGATCACTACATAGCCAGATTCAAAAATATTTTACTTGTTCCATCCAC	25081948	chr6	25081889	-	FALSE	hs|6p22.3	ENST00000471416	8418	NR_002174	cytidine monophospho-N-acetylneuraminic acid hydroxylase, pseudogene	chr6:25081948-25081889	GO:0008150|GO:0005737|GO:0051537|GO:0046381|GO:0030338|GO:0055114
A_23_P31725	BLK	Homo sapiens B lymphoid tyrosine kinase (BLK), mRNA [NM_001715]	3.13363e-06	2.7708e-07	down	-3.38307	-1.75833	3.38307	down	down	-1.0022	-0.00317446	1.0022	-1.38083	-0.46554	1.38083	302.175	285.29	219.423	100.183	0.0202252	0.0170507	-0.445315	-1.73811	Detected	Detected	Detected	Detected	Detected	Detected	Detected	Detected	Detected	Detected	Detected	Detected	TCGCACGGTCATCCGGAGTACTAAGCCCCAGTAAGGTGTTCAGGACTGGTAAGCGACTGT	11421917	chr8	11421858	+	FALSE	hs|8p23.1	ENST00000526097	640	NM_001715	B lymphoid tyrosine kinase	chr8:11421858-11421917	GO:0050853|GO:0035556|GO:0005515|GO:0005886|GO:0032024|GO:0018108|GO:0004713|GO:0005524|GO:0004715
A_21_P0011053	XLOC_l2_003066	BROAD Institute lincRNA (XLOC_l2_003066), lincRNA [TCONS_l2_00005786]	0.000242265	7.96106e-05	down	-3.37733	-1.75588	3.37733	up	down	1.20874	0.273507	1.20874	-1.86315	-0.897747	1.86315	63.11	71.9825	33.7048	21.3628	-0.0863598	0.187147	-0.984107	-1.84224	Detected	Not Detected	Detected	Detected	Detected	Detected	Not Detected	Not Detected	Not Detected	Not Detected	Detected	Detected	CCCACAACTACTTCTGTTACTTAACCATTTCAGCTGTTCACAAAATATTATGGGAAATGT	80633332	chr12	80633273	+	FALSE	hs|12q21.31					chr12:80633273-80633332
A_33_P3299766	FAM160B1	family with sequence similarity 160, member B1 [Source:HGNC Symbol;Acc:29320] [ENST00000369246]	7.17374e-05	1.80801e-05	down	-3.37609	-1.75535	3.37609	up	down	1.02709	0.0385582	1.02709	-3.50994	-1.81145	3.50994	238.406	230.132	66.511	77.972	-0.0753125	-0.0367543	-1.88676	-1.83067	Detected	Detected	Detected	Detected	Detected	Detected	Detected	Detected	Detected	Detected	Detected	Detected	AGTTCCTGATCCACACCATGTTCTTGGGCATTAGTACATGCATTAATGTCTTACGAATAA	116593224	chr10	116593165	+	FALSE	hs|10q25.3	ENST00000369246	57700		family with sequence similarity 160, member B1	chr10:116593165-116593224
A_33_P3210468	MATN4	Homo sapiens matrilin 4 (MATN4), transcript variant 1, mRNA [NM_003833]	5.54936e-06	6.3007e-07	down	-3.37257	-1.75385	3.37257	down	down	-1.08418	-0.116602	1.08418	-2.05205	-1.03707	2.05205	1189.29	1038.54	579.948	395.377	0.0501388	-0.0664631	-0.986928	-1.70371	Detected	Detected	Detected	Detected	Detected	Detected	Detected	Detected	Detected	Detected	Detected	Detected	ATCAGCGCAGGGACAGAGCTTCGGAGCCCATGCGAATGCGAAAGCCTCGTGGAGTTCCAG	43922647	chr20	43922588	-	FALSE	hs|20q13.12	ENST00000372754	8785	NM_003833	matrilin 4	chr20:43922647-43922588	GO:0005515|GO:0030198|GO:0005576|GO:0048678
A_21_P0000958		PREDICTED: Homo sapiens low density lipoprotein receptor adaptor protein 1 (LDLRAP1), transcript variant X3, mRNA [XM_006710560]	1.36457e-05	2.14062e-06	down	-3.35638	-1.74691	3.35638	down	up	-1.00367	-0.00527827	1.00367	1.03902	0.0552224	1.03902	186.438	174.589	193.12	62.6592	-0.0192038	-0.0244821	0.0360185	-1.76611	Detected	Detected	Detected	Detected	Detected	Detected	Detected	Detected	Detected	Detected	Detected	Detected	CCTGGTCCAGCAGAGCCAGCTCTGCTAAACTACCACAGGCAGGAAGAAAATGAGCCACCA	25916847	chr1	25916788	+	FALSE	hs|1p36.11	ENST00000412797		XM_006710560		chr1:25916788-25916847
A_21_P0001821		Homo sapiens, clone IMAGE:5721993, mRNA. [BC039518]	0.00713401	0.00390338	down	-3.34938	-1.74389	3.34938	down	up	-1.08677	-0.120046	1.08677	1.74402	0.802413	1.74402	38.3727	35.4395	67.9052	15.1121	0.132919	0.0128727	0.935332	-1.61097	Not Detected	Not Detected	Detected	Detected	Not Detected	Detected	Not Detected	Detected	Not Detected	Not Detected	Not Detected	Not Detected	AAGAGCTTTCTGCATAAGAGAGAGCAAGAGAGATAAATAAACCCACATCTTCCTCTGAAA	9789568	chr2	9789509	+	FALSE	hs|2p25.1	ENST00000478468				chr2:9789509-9789568
A_23_P24784	TNNI2	Homo sapiens troponin I type 2 (skeletal, fast) (TNNI2), transcript variant 1, mRNA [NM_003282]	2.33498e-06	1.76069e-07	down	-3.34732	-1.74301	3.34732	down	up	-1.03572	-0.0506376	1.03572	1.28468	0.36141	1.28468	609.954	564.51	786.521	203.524	0.0293309	-0.0213067	0.390741	-1.71368	Detected	Detected	Detected	Detected	Detected	Detected	Detected	Detected	Detected	Detected	Detected	Detected	GGAGCGGGACCTGCGAGACGTGGGTGACTGGAGGAAGAACATCGAGGAGAAGTCTGGCAT	1862744	chr11	1862437	+	FALSE	hs|11p15.5	ENST00000381906	7136	NM_003282	troponin I type 2 (skeletal, fast)	chr11:1862437-1862744	GO:0005515|GO:0031014|GO:0030049|GO:0005861|GO:0003009|GO:0005634|GO:0003779|GO:0045893|GO:0005829
A_33_P3246593	NUGGC	Homo sapiens nuclear GTPase, germinal center associated (NUGGC), mRNA [NM_001010906]	5.59743e-05	1.32477e-05	down	-3.34368	-1.74144	3.34368	up	down	1.03463	0.0491114	1.03463	-2.58599	-1.37072	2.58599	239.929	230.411	91.2906	79.4875	-0.0556609	-0.00654952	-1.42638	-1.7971	Detected	Detected	Detected	Detected	Detected	Detected	Detected	Detected	Detected	Detected	Detected	Detected	CCTGCAGGAGAAAATGACAGAAATTGGGATAAGAAGTGGCTGGAAATATGATAGCTGCAA	27888841	chr8	27888782	-	FALSE	hs|8p21.1	ENST00000341513	389643	NM_001010906	nuclear GTPase, germinal center associated	chr8:27888841-27888782	GO:0006184|GO:0003924|GO:0005634|GO:0016446|GO:0005525|GO:0006974
A_21_P0000039	DDHD2	Homo sapiens DDHD domain containing 2 (DDHD2), transcript variant 3, mRNA [NM_001164234]	1.98074e-05	3.51897e-06	down	-3.34261	-1.74097	3.34261	down	down	-1.04036	-0.0570812	1.04036	-2.36272	-1.24045	2.36272	191.802	173.876	82.3668	63.5172	-0.021378	-0.0784593	-1.26183	-1.76235	Detected	Detected	Detected	Detected	Detected	Detected	Detected	Detected	Detected	Detected	Detected	Detected	CAGCAGGACCTGATTATGCACTGCTATCTAGGTAGGGTCACTTATGGTTTTATAATATAT	38096150	chr8	38096091	+	FALSE	hs|8p11.23	ENST00000519857	23259	NM_001164234	DDHD domain containing 2	chr8:38096091-38096150	GO:0016042|GO:0008219|GO:0005793|GO:0005737|GO:0005794|GO:0016787|GO:0005815|GO:0046872|GO:0005829
A_32_P47157	LINC00950	Homo sapiens long intergenic non-protein coding RNA 950 (LINC00950), long non-coding RNA [NR_024006]	0.0136295	0.00810701	down	-3.33945	-1.73961	3.33945	down	down	-1.09425	-0.129938	1.09425	-1.95774	-0.96919	1.95774	79.8421	71.2237	39.1011	25.6016	-0.280955	-0.410893	-1.25015	-2.02056	Detected	Not Detected	Detected	Detected	Detected	Detected	Not Detected	Not Detected	Not Detected	Not Detected	Detected	Detected	AGACACCGAGTACAGGCGAGGGACTTTATTAGGTCAGGGATTTAATCAGGCATCTGTTTT	35865374	chr9	35865315	+	FALSE	hs|9p13.3		92973	NR_024006	long intergenic non-protein coding RNA 950	chr9:35865315-35865374
A_33_P3470781	RALGAPA2	Homo sapiens Ral GTPase activating protein, alpha subunit 2 (catalytic) (RALGAPA2), mRNA [NM_020343]	0.0108195	0.00625176	down	-3.33395	-1.73723	3.33395	down	down	-1.12174	-0.165732	1.12174	-2.53125	-1.33985	2.53125	52.2571	46.1476	21.0453	19.2881	0.0493994	-0.116333	-1.29045	-1.68784	Detected	Not Detected	Not Detected	Detected	Detected	Detected	Not Detected	Not Detected	Not Detected	Not Detected	Not Detected	Detected	AATCATTATTTACCCAATGAAGAATCACATGTTCTTCATCGCGATAACGAAGAAACCTGA	20475821	chr20	20475762	-	FALSE	hs|20p11.23	ENST00000202677	57186	NM_020343	Ral GTPase activating protein, alpha subunit 2 (catalytic)	chr20:20475821-20475762	GO:0032859|GO:0005737|GO:0017123|GO:0046982|GO:0005886|GO:0061024|GO:0005615
A_32_P37592	SCARNA17	Homo sapiens small Cajal body-specific RNA 17 (SCARNA17), guide RNA [NR_003003]	6.07072e-06	7.18767e-07	down	-3.33357	-1.73707	3.33357	down	down	-1.24381	-0.314772	1.24381	-2.76254	-1.46599	2.76254	2840.11	2141.76	999.772	927.51	-0.0720008	-0.386772	-1.53799	-1.80907	Detected	Detected	Detected	Detected	Detected	Detected	Detected	Detected	Detected	Detected	Detected	Detected	ACCACTGCGCAATCTGAGTTTTGGGAACCAGGTGATGGAGTATGTTCTGAGAACAGACTG	47340807	chr18	47340748	+	FALSE	hs|18q21.1		677769	NR_003003	small Cajal body-specific RNA 17	chr18:47340748-47340807
A_23_P39931	DYSF	Homo sapiens dysferlin (DYSF), transcript variant 8, mRNA [NM_003494]	1.10593e-06	5.35237e-08	down	-3.33084	-1.73589	3.33084	down	down	-1.07797	-0.108323	1.07797	-1.46695	-0.552824	1.46695	455.845	399.116	310.769	152.345	0.009161	-0.0991624	-0.543663	-1.72673	Detected	Detected	Detected	Detected	Detected	Detected	Detected	Detected	Detected	Detected	Detected	Detected	AGCTGGATGATGCTTTCCACCCAGAATGGTTTGTGTCCCTTTTTGAGCAGAAAACAGTGA	71906315	chr2	71906256	+	FALSE	hs|2p13.2	ENST00000413539	8291	NM_003494	dysferlin	chr2:71906256-71906315	GO:0005515|GO:0005886|GO:0005509|GO:0030315|GO:0006906|GO:0030027|GO:0005544|GO:0042383|GO:0005543|GO:0001778|GO:0016021|GO:0030659|GO:0070062
A_33_P3392460	LINC00963	long intergenic non-protein coding RNA 963 [Source:HGNC Symbol;Acc:48716] [ENST00000608369]	2.09838e-06	1.49034e-07	down	-3.31952	-1.73098	3.31952	down	down	-1.17629	-0.234245	1.17629	-4.45644	-2.15589	4.45644	556.561	443.051	124.606	187.327	-0.0519851	-0.28623	-2.20788	-1.78296	Detected	Detected	Detected	Detected	Detected	Detected	Detected	Detected	Detected	Detected	Detected	Detected	TAACACTGAAAGAACCTTGCAGAATCTCAGCAACGTCACAGAGGACATTGTTAGCACAGC	132253340	chr9	132253281	+	FALSE	hs|9q34.11	ENST00000608369	100506190	TCONS_l2_00029864	long intergenic non-protein coding RNA 963	chr9:132253281-132253340
A_23_P6066	CPXM1	Homo sapiens carboxypeptidase X (M14 family), member 1 (CPXM1), transcript variant 1, mRNA [NM_019609]	7.98404e-07	3.25753e-08	down	-3.31928	-1.73087	3.31928	down	down	-1.07168	-0.09987	1.07168	-2.36234	-1.24021	2.36234	1355.31	1198.89	573.393	455.962	0.0277754	-0.0720946	-1.21244	-1.7031	Detected	Detected	Detected	Detected	Detected	Detected	Detected	Detected	Detected	Detected	Detected	Detected	TCACGCCCACACCAGATGATGCTGTGTTTCGCTGGCTCAGCACTGTCTATGCTGGCAGTA	2776406	chr20	2776347	-	FALSE	hs|20p13	ENST00000380605	56265	NM_019609	carboxypeptidase X (M14 family), member 1	chr20:2776406-2776347	GO:0006508|GO:0008270|GO:0007155|GO:0005615|GO:0004181
A_21_P0012086	LOC101060091	Homo sapiens uncharacterized LOC101060091 (LOC101060091), long non-coding RNA [NR_110174]	0.00285625	0.00139447	down	-3.31788	-1.73026	3.31788	up	down	1.01926	0.0275205	1.01926	-1.05286	-0.0743084	1.05286	54.8149	53.1198	51.5914	20.0696	-0.037106	-0.00958554	-0.111414	-1.76737	Detected	Not Detected	Detected	Detected	Detected	Detected	Not Detected	Detected	Not Detected	Not Detected	Detected	Detected	GTGAAATACCAGAAGCCATCTTTGTTTCTGGCGATGTCACTAAATAAGTATTTGTTGATA	114588831	chr2	114588772	-	FALSE	hs|2q14.1	ENST00000446401	101060091	NR_110174	uncharacterized LOC101060091	chr2:114588831-114588772
A_33_P3414880	LOC339192	PREDICTED: Homo sapiens uncharacterized LOC339192 (LOC339192), transcript variant X3, ncRNA [XR_424829]	2.00653e-07	2.70077e-09	down	-3.3155	-1.72923	3.3155	down	down	-1.01376	-0.0197121	1.01376	-4.13946	-2.04944	4.13946	4156.65	3872.37	994.659	1383.82	-0.0165618	-0.036274	-2.066	-1.74579	Detected	Detected	Detected	Detected	Detected	Detected	Detected	Detected	Detected	Detected	Detected	Detected	TCAAGCCATTGCCAGCCACTCTTCACCCAAGGCCTGGTGGAATAAAGCTGGGCTAAGTAA	43296741	chr17	43296682	-	FALSE	hs|17q21.31		339192	XR_424829	uncharacterized LOC339192	chr17:43296741-43296682
A_23_P137543	ZNF362	Homo sapiens zinc finger protein 362 (ZNF362), mRNA [NM_152493]	0.0015421	0.000687885	down	-3.31513	-1.72907	3.31513	up	down	1.00798	0.0114722	1.00798	-1.42739	-0.513379	1.42739	46.7334	42.2124	31.2573	15.2988	-0.0999982	-0.0885259	-0.613378	-1.82906	Detected	Not Detected	Not Detected	Not Detected	Detected	Not Detected	Not Detected	Not Detected	Not Detected	Not Detected	Not Detected	Detected	ACTCCCTGTAAATACGCTGTTATACATACTGTTAACACCCCTTTGCTTTTTCTATGGGAC	33766044	chr1	33765985	+	FALSE	hs|1p35.1	ENST00000539719	149076	NM_152493	zinc finger protein 362	chr1:33765985-33766044	GO:0006355|GO:0005634|GO:0003677|GO:0046872|GO:0006351
A_24_P258846	NFATC1	Homo sapiens nuclear factor of activated T-cells, cytoplasmic, calcineurin-dependent 1 (NFATC1), transcript variant 1, mRNA [NM_172390]	0.000543072	0.000205673	down	-3.3151	-1.72905	3.3151	down	down	-1.35724	-0.440674	1.35724	-1.48243	-0.56796	1.48243	59.9686	41.6424	40.5033	20.1792	0.0812378	-0.359436	-0.486722	-1.64781	Detected	Not Detected	Not Detected	Detected	Detected	Detected	Not Detected	Detected	Not Detected	Not Detected	Not Detected	Not Detected	CTCTGGTGGTTGAGATCCCGCCATTTCGGAATCAGAGGATAACCAGCCCCGTTCACGTCA	77227513	chr18	77227454	+	FALSE	hs|18q23	ENST00000592223	4772	NM_172390	nuclear factor of activated T-cells, cytoplasmic, calcineurin-dependent 1	chr18:77227454-77227513	GO:0005515|GO:0000790|GO:0003700|GO:0006366|GO:0044212|GO:0003705|GO:0001837|GO:0005829|GO:0007507|GO:0035556|GO:0005737|GO:0000082|GO:0045944|GO:0001085|GO:0006816|GO:0048273|GO:0005667|GO:0030316|GO:0005528|GO:0001205|GO:0045087|GO:0005654|GO:0000980|GO:0045893|GO:0038095
A_33_P3240063	LINC00521	Homo sapiens long intergenic non-protein coding RNA 521 (LINC00521), transcript variant 1, long non-coding RNA [NR_024182]	1.69178e-07	1.93057e-09	down	-3.31213	-1.72776	3.31213	down	down	-1.16065	-0.214932	1.16065	-1.92008	-0.941166	1.92008	1378.91	1115.76	711.129	461.745	0.02576	-0.189172	-0.915406	-1.702	Detected	Detected	Detected	Detected	Detected	Detected	Detected	Detected	Detected	Detected	Detected	Detected	CTACGCCTGTTTTTATGCCAGTACCATACTGTCTTTATTACTGTGGCTTTGTAATAAATA	94473885	chr14	94473826	+	FALSE	hs|14q32.12		256369	NR_024182	long intergenic non-protein coding RNA 521	chr14:94473826-94473885
A_21_P0010616	SLC25A3P1	solute carrier family 25 (mitochondrial carrier; phosphate carrier), member 3 pseudogene 1 [Source:HGNC Symbol;Acc:26869] [ENST00000563752]	0.000143205	4.2362e-05	down	-3.30495	-1.72463	3.30495	down	down	-1.10997	-0.150526	1.10997	-1.22773	-0.295988	1.22773	51.5871	46.0491	42.3332	17.4762	0.079545	-0.0709806	-0.216443	-1.64508	Detected	Not Detected	Detected	Detected	Detected	Detected	Detected	Not Detected	Not Detected	Not Detected	Not Detected	Not Detected	GGGACTATGTGACTACCACCCTCTAAGTGAGGTTTTGAAAATAAACACTTGAAAGTCTGC	53878881	chr1	53878822	-	FALSE	hs|1p32.3	ENST00000563752	163742		solute carrier family 25 (mitochondrial carrier; phosphate carrier), member 3 pseudogene 1	chr1:53878881-53878822
A_23_P388900	SLC22A15	Homo sapiens solute carrier family 22, member 15 (SLC22A15), mRNA [NM_018420]	7.0655e-05	1.77456e-05	down	-3.30332	-1.72392	3.30332	down	down	-1.0785	-0.109031	1.0785	-2.70473	-1.43548	2.70473	146.547	132.113	53.7416	49.3262	0.00101471	-0.108016	-1.43447	-1.7229	Detected	Detected	Detected	Detected	Detected	Detected	Detected	Detected	Detected	Detected	Detected	Detected	AGGCTAGGCTGGCCATCAGTTGCTTATTTCAGATGTGTCACTAAATTTTCCTTCTAGATG	116611870	chr1	116611811	+	FALSE	hs|1p13.1	ENST00000369503	55356	NM_018420	solute carrier family 22, member 15	chr1:116611811-116611870	GO:0022857|GO:0016021|GO:0055085|GO:0006811
A_33_P3283718	LOC285696	Homo sapiens cDNA FLJ43202 fis, clone FEBRA2008360. [AK125192]	0.000189696	5.92989e-05	down	-3.30251	-1.72356	3.30251	down	down	-1.03083	-0.0438112	1.03083	-5.96128	-2.57562	5.96128	80.2513	75.6577	13.9164	27.1322	-0.101373	-0.145185	-2.677	-1.82494	Detected	Not Detected	Not Detected	Detected	Detected	Detected	Not Detected	Not Detected	Not Detected	Not Detected	Detected	Detected	GCTGGTGTTAAGATCCCTGAGTCCACGTCATATCATAATGCATGATTATTTTATTGAAAT	17169440	chr5	17169381	-	FALSE	hs|5p15.1		285696	AK125192	uncharacterized LOC285696	chr5:17169440-17169381
A_24_P366509	PIK3R6	Homo sapiens phosphoinositide-3-kinase, regulatory subunit 6 (PIK3R6), transcript variant 1, mRNA [NM_001010855]	4.16487e-06	4.17253e-07	down	-3.29514	-1.72034	3.29514	down	down	-1.15328	-0.205748	1.15328	-4.19081	-2.06723	4.19081	442.837	361.755	105.379	150.475	0.030159	-0.175589	-2.03707	-1.69018	Detected	Detected	Detected	Detected	Detected	Detected	Detected	Detected	Detected	Detected	Detected	Detected	AGGTTGTCAAGTCCTCCAACTTGGCGGGAAAGTCCTTCTCTACAGTGACCAACACCTTCA	8722441	chr17	8707453	-	FALSE	hs|17p13.1	ENST00000434064	146850	NM_001010855	phosphoinositide-3-kinase, regulatory subunit 6	chr17:8722441-8707453	GO:0005515|GO:0006661|GO:0030168|GO:0001525|GO:0044281|GO:0045766|GO:0005829|GO:0046854|GO:0046935|GO:0007186|GO:0016020|GO:0046934|GO:0007596|GO:0043406|GO:0043551|GO:0006644|GO:0005944
A_33_P3227990	MBP	Homo sapiens myelin basic protein (MBP), transcript variant 7, mRNA [NM_001025101]	6.98108e-06	8.61907e-07	down	-3.29345	-1.7196	3.29345	down	down	-1.02408	-0.0343272	1.02408	-2.51963	-1.33321	2.51963	188.08	173.199	74.1228	64.0112	0.0207586	-0.0135686	-1.31245	-1.69884	Detected	Detected	Detected	Detected	Detected	Detected	Detected	Detected	Detected	Detected	Detected	Detected	AGAACAAAACTCCAGACACAAACCTCCAAATTTTTCAGCAGAAGCACTCTGCGTCGCTGA	74690971	chr18	74690912	-	FALSE	hs|18q23	ENST00000397865	4155	NM_001025101	myelin basic protein	chr18:74690971-74690912	GO:0005515|GO:0005886|GO:0042552|GO:0007268|GO:0009636|GO:0005634|GO:0002020|GO:0007417|GO:0008366|GO:0006955|GO:0033269|GO:0021762|GO:0043218|GO:0043025|GO:0061024|GO:0050771|GO:0019911
A_24_P291826	SYTL3	Homo sapiens synaptotagmin-like 3 (SYTL3), transcript variant 3, mRNA [NM_001009991]	3.47512e-06	3.22887e-07	down	-3.28416	-1.71552	3.28416	down	down	-1.04319	-0.0610008	1.04319	-1.91995	-0.941065	1.91995	5024.47	4541.72	2621.67	1711.31	0.088638	0.0276372	-0.852427	-1.62689	Detected	Detected	Detected	Detected	Detected	Detected	Detected	Detected	Detected	Detected	Detected	Detected	ATACGAAGACAGCGTTCCTCAGAGTAATGGAGAGCTCACAGTCCGGGCTAAGCTGGTTCT	159181739	chr6	159181680	+	FALSE	hs|6q25.3	ENST00000297239	94120	NM_001009991	synaptotagmin-like 3	chr6:159181680-159181739	GO:0005544|GO:0017137|GO:0006887|GO:0042043|GO:0006886|GO:0019897|GO:0012505
A_24_P35400	SARDH	Homo sapiens sarcosine dehydrogenase (SARDH), transcript variant 1, mRNA [NM_007101]	0.000293844	9.9925e-05	down	-3.27252	-1.7104	3.27252	down	down	-1.0419	-0.0592112	1.0419	-1.60405	-0.681716	1.60405	124.808	111.96	76.6894	42.1801	-0.0864352	-0.145646	-0.768151	-1.79684	Detected	Detected	Detected	Detected	Detected	Detected	Detected	Detected	Not Detected	Detected	Detected	Detected	TGGTGTGCTTCACCATGGAGGACAAAGTACCCATGTTTGGCCTGGAGGCCATCTGGAGGA	136535727	chr9	136531955	-	FALSE	hs|9q34.2	ENST00000422262	1757	NM_007101	sarcosine dehydrogenase	chr9:136535727-136531955	GO:0005739|GO:0005759|GO:0006546|GO:0004047|GO:0032259|GO:0055114|GO:0008480
A_33_P3371650	STK17B	Homo sapiens serine/threonine kinase 17b (apoptosis-inducing), mRNA (cDNA clone IMAGE:6280720), partial cds. [BC052561]	0.00115949	0.00049647	down	-3.2667	-1.70783	3.2667	down	down	-1.32182	-0.402531	1.32182	-2.78334	-1.47681	2.78334	113.831	80.8097	40.4105	38.4351	-0.0799314	-0.482463	-1.55675	-1.78776	Detected	Detected	Not Detected	Detected	Detected	Detected	Not Detected	Not Detected	Not Detected	Not Detected	Detected	Detected	CACTTTCACTTAATCGTTAAATTGCCTTAAAATTGCATGCATAGTATATTGTAATTCACA	197034187	chr2	197034128	-	FALSE	hs|2q32.3		9262	BC052561	serine/threonine kinase 17b	chr2:197034187-197034128	GO:0035556|GO:0005793|GO:0046777|GO:0004672|GO:0005886|GO:0004674|GO:0006915|GO:0006468|GO:0005634|GO:0015629|GO:0005524|GO:2000271
A_33_P3314176	FAM46C	Homo sapiens family with sequence similarity 46, member C (FAM46C), mRNA [NM_017709]	4.13081e-06	4.12828e-07	down	-3.26623	-1.70763	3.26623	up	down	1.0922	0.127243	1.0922	-3.32435	-1.73307	3.32435	361.633	371.457	107.832	122.793	-0.0157598	0.111483	-1.74883	-1.72339	Detected	Detected	Detected	Detected	Detected	Detected	Detected	Detected	Detected	Detected	Detected	Detected	GGTCACTAACCTTACTTGATGCAGATAAAATCACTTGTCAATGCAAAATGTGTTAGAACT	118170942	chr1	118170883	+	FALSE	hs|1p12	ENST00000369448	54855	NM_017709	family with sequence similarity 46, member C	chr1:118170883-118170942
A_24_P237757	ZMYM2	Homo sapiens mRNA; cDNA DKFZp564B162 (from clone DKFZp564B162). [AL136621]	6.11991e-07	2.08454e-08	down	-3.26424	-1.70675	3.26424	up	down	1.04476	0.0631701	1.04476	-7.50252	-2.90738	7.50252	944.606	925.077	124.377	319.314	0.0451562	0.108326	-2.86222	-1.66159	Detected	Detected	Detected	Detected	Detected	Detected	Detected	Detected	Detected	Detected	Detected	Detected	TGAGGTAAGCAGGAATGTAAATGGAGTTCAAGGCCTTAACATTTTTGAGCACTGCTACTA	20593814	chr13	20593755	+	FALSE	hs|13q12.11		7750	AL136621	zinc finger, MYM-type 2	chr13:20593755-20593814	GO:0008150|GO:0006355|GO:0016605|GO:0008270|GO:0006351|GO:0031624|GO:0005829
A_23_P36187	SYT8	Homo sapiens synaptotagmin VIII (SYT8), transcript variant 2, mRNA [NM_138567]	1.92324e-06	1.28384e-07	down	-3.26305	-1.70622	3.26305	down	down	-1.08587	-0.118851	1.08587	-2.06556	-1.04653	2.06556	1144.29	991.421	552.999	391.766	-0.0268017	-0.145652	-1.07334	-1.73302	Detected	Detected	Detected	Detected	Detected	Detected	Detected	Detected	Detected	Detected	Detected	Detected	TCCAGCTCATGCTGAACCAGAGGAAGTGGAAGAAGAGAAAGACAGCCACCAAAAAGGGCA	1858261	chr11	1858202	+	FALSE	hs|11p15.5	ENST00000535046	90019	NM_138567	synaptotagmin VIII	chr11:1858202-1858261	GO:0005215|GO:0005886|GO:0001669|GO:0016021|GO:0007340|GO:0048306|GO:0008021
A_33_P3319261	EXD3	Homo sapiens exonuclease 3'-5' domain containing 3 (EXD3), transcript variant 2, mRNA [NM_001286823]	7.22939e-07	2.76489e-08	down	-3.26277	-1.7061	3.26277	down	down	-1.05189	-0.0729841	1.05189	-2.13961	-1.09735	2.13961	504.749	449.17	231.866	170.993	0.0567732	-0.0162109	-1.04058	-1.64933	Detected	Detected	Detected	Detected	Detected	Detected	Detected	Detected	Detected	Detected	Detected	Detected	GCTGCCTCTGGAGAGGAGCGGCTGGGGCTGGCAGGAGCACAGCCCTCTTCTCCCGAGTGA	140260788	chr9	140260729	-	FALSE	hs|9q34.3	ENST00000460390	54932	NM_001286823	exonuclease 3'-5' domain containing 3	chr9:140260788-140260729	GO:0005515|GO:0008408|GO:0090305|GO:0003676|GO:0046872
A_21_P0000096	CPXM1	Homo sapiens carboxypeptidase X (M14 family), member 1 (CPXM1), transcript variant 1, mRNA [NM_019609]	4.24747e-08	1.70003e-10	down	-3.26089	-1.70527	3.26089	up	down	1.02658	0.0378428	1.02658	-2.26202	-1.17761	2.26202	5855.86	5676.28	2566.37	1994.21	0.000665983	0.0385087	-1.17695	-1.7046	Detected	Detected	Detected	Detected	Detected	Detected	Detected	Detected	Detected	Detected	Detected	Detected	GGAGGGACAAAGTGAGGAAAAGGTGCTCATTAAAGCTACCGGGCACCTTAGCTCAAAAAA					FALSE			56265	NM_019609	carboxypeptidase X (M14 family), member 1		GO:0006508|GO:0008270|GO:0007155|GO:0005615|GO:0004181
A_19_P00322977	LINC-PINT	Homo sapiens long intergenic non-protein coding RNA, p53 induced transcript (LINC-PINT), transcript variant 7, long non-coding RNA [NR_109854]	7.52832e-07	2.98857e-08	down	-3.24887	-1.69994	3.24887	down	down	-1.02956	-0.0420326	1.02956	-1.65093	-0.723281	1.65093	651.648	595.136	392.271	223.31	-0.0218973	-0.0639299	-0.745178	-1.72184	Detected	Detected	Detected	Detected	Detected	Detected	Detected	Detected	Detected	Detected	Detected	Detected	ATGCTTTTACGAGTTAGAAGAGTTGGGATAATTTGCCATCTGGAGTTTCTCTGCCTTGCT	130737303	chr7	130737244	-	FALSE	hs|7q32.3		378805	NR_109854	long intergenic non-protein coding RNA, p53 induced transcript	chr7:130737303-130737244
A_33_P3379406	GREB1	Homo sapiens GREB1 protein, mRNA (cDNA clone IMAGE:6729261), partial cds. [BC071853]	8.46959e-05	2.23423e-05	down	-3.2473	-1.69924	3.2473	up	down	1.07061	0.0984365	1.07061	-2.03328	-1.02381	2.03328	124.718	126.613	60.9217	43.1919	-0.0712824	0.0271541	-1.09509	-1.77052	Detected	Detected	Detected	Detected	Detected	Detected	Detected	Detected	Not Detected	Detected	Detected	Detected	ACCGCTGTCTCTTGTTAGTCAGGGGACCTTGGCCAAGTCTCAATAAATGTTTCTTCATCT	11721388	chr2	11721329	+	FALSE	hs|2p25.1		9687	BC071853	growth regulation by estrogen in breast cancer 1	chr2:11721329-11721388	GO:0016021
A_21_P0002532	XLOC_002452	BROAD Institute lincRNA (XLOC_002452), lincRNA [TCONS_00004545]	7.02712e-05	1.76159e-05	down	-3.24673	-1.69899	3.24673	down	down	-1.12347	-0.167967	1.12347	-1.36407	-0.447918	1.36407	53.8482	46.1836	39.2126	18.5735	-0.0142317	-0.182199	-0.462149	-1.71322	Detected	Not Detected	Detected	Detected	Detected	Detected	Detected	Detected	Not Detected	Not Detected	Detected	Not Detected	TGCTTCAGGGCGTTGTGACAGTTGTGTTGGAAGAAAATTGGAATTTCAGCCTTGCAGTGA	200677445	chr2	200677386	-	FALSE	hs|2q33.1					chr2:200677445-200677386
A_21_P0014898			1.13935e-06	5.64442e-08	down	-3.24669	-1.69897	3.24669	up	down	1.50858	0.593194	1.50858	-3.88778	-1.95895	3.88778	626.173	889.962	159.412	212.363	0.03136	0.624554	-1.92759	-1.66761	Detected	Detected	Detected	Detected	Detected	Detected	Detected	Detected	Detected	Detected	Detected	Detected	TTTGAGAGGCTGAAAACGTCACGACGCGAAATCTAAGAAATGTAGTCAAATTATGTATTA	29940959	chr8	29940900	+	FALSE	hs|8p12					chr8:029940900-029940959
A_23_P307968	CDH23	Homo sapiens cadherin-related 23 (CDH23), transcript variant 2, mRNA [NM_052836]	1.50941e-05	2.45784e-06	down	-3.23768	-1.69496	3.23768	down	down	-1.04233	-0.0598055	1.04233	-1.35148	-0.434541	1.35148	469.208	425.871	345.544	161.588	-0.0252953	-0.0851008	-0.459836	-1.72026	Detected	Detected	Detected	Detected	Detected	Detected	Detected	Detected	Detected	Detected	Detected	Detected	CCATCTGACGCTACAGTCACCACGACCTTCAATATCCTGGTTATTGACATCAATGACAAT	73377048	chr10	73376989	+	FALSE	hs|10q22.1	ENST00000398842	64072	NM_052836	cadherin-related 23	chr10:73376989-73377048	GO:0005515|GO:0005886|GO:0051480|GO:0007605|GO:0005509|GO:0032420|GO:0045494|GO:0016339|GO:0016020|GO:0050957|GO:0006816|GO:0016021|GO:0007156|GO:0007601|GO:0050953|GO:0050896
A_23_P146849	APBA2	Homo sapiens amyloid beta (A4) precursor protein-binding, family A, member 2 (APBA2), transcript variant 1, mRNA [NM_005503]	0.0171426	0.0104441	down	-3.23143	-1.69217	3.23143	down	down	-1.0666	-0.093023	1.0666	-1.02342	-0.0334005	1.02342	69.5418	59.9682	66.5503	27.4098	0.0591718	-0.0338511	0.0257713	-1.633	Detected	Not Detected	Detected	Detected	Detected	Detected	Detected	Detected	Not Detected	Detected	Detected	Detected	TTGGACTTTTATTTTGGCAGGCTTTTTTCCAGACTCTAGGGTTTTCCAATGTGACTAATG	29410012	chr15	29409953	+	FALSE	hs|15q13.1	ENST00000558259	321	NM_005503	amyloid beta (A4) precursor protein-binding, family A, member 2	chr15:29409953-29410012	GO:0010468|GO:0005515|GO:0001540|GO:0035264|GO:0005886|GO:0007268|GO:0007626|GO:0015031|GO:0001701|GO:0007399
A_23_P101642	PTPRH	Homo sapiens protein tyrosine phosphatase, receptor type, H (PTPRH), transcript variant 1, mRNA [NM_002842]	6.57199e-05	1.61502e-05	down	-3.2205	-1.68728	3.2205	down	down	-1.07594	-0.105596	1.07594	-4.89823	-2.29226	4.89823	349.902	311.556	72.2458	121.981	0.160938	0.0553419	-2.13132	-1.52635	Detected	Detected	Detected	Detected	Detected	Detected	Detected	Detected	Detected	Detected	Detected	Detected	TCTGAGGCAGGAAGGAATTTGGGTCTGGAGTTCTGGCTACTTGAGGACCAAAGGCAGGAA	55692827	chr19	55692768	-	FALSE	hs|19q13.42	ENST00000376350	5794	NM_002842	protein tyrosine phosphatase, receptor type, H	chr19:55692827-55692768	GO:0005515|GO:0005737|GO:0006470|GO:0005887|GO:0005001|GO:0006915|GO:0035335
A_23_P354547	IRF9	E3 ubiquitin-protein ligase RNF31 [Source:UniProtKB/TrEMBL;Acc:H0YM83] [ENST00000558468]	1.77867e-05	3.05684e-06	down	-3.21632	-1.68541	3.21632	down	down	-1.24157	-0.312167	1.24157	-5.26936	-2.39763	5.26936	398.807	306.777	77.6549	138.457	0.0053498	-0.306818	-2.39228	-1.68006	Detected	Detected	Detected	Detected	Detected	Detected	Detected	Detected	Detected	Detected	Detected	Detected	GACCTGAGAACAGAGGAGTCAGAGAGAAGAGTTGCTGAAACTGTACCTGCTGTTACTGGC	24636226	chr14	24636167	+	FALSE	hs|14q12	ENST00000558468	10379	AK074144	interferon regulatory factor 9	chr14:24636167-24636226	GO:0005515|GO:0000975|GO:0006355|GO:0003700|GO:0006366|GO:0019221|GO:0045351|GO:0005634|GO:0005829|GO:0005737|GO:0051607|GO:0060337|GO:0005654|GO:0007166|GO:0060333
A_21_P0005884	LOC101927413	PREDICTED: Homo sapiens uncharacterized LOC101927413 (LOC101927413), ncRNA [XR_242419]	0.000413904	0.00015006	down	-3.21489	-1.68477	3.21489	up	down	1.19804	0.260674	1.19804	-2.3357	-1.22386	2.3357	52.4689	60.0535	23.0162	18.1728	0.0390844	0.299758	-1.18477	-1.64568	Detected	Not Detected	Not Detected	Detected	Detected	Detected	Not Detected	Not Detected	Not Detected	Not Detected	Detected	Detected	CTGATTCTTCAACTAAAACTTTCTTGGGACTTGTAATACGAAGTATCGTAAACAAGGTCA	109928168	chr8	109928109	-	FALSE	hs|8q23.1		101927413	XR_242419	uncharacterized LOC101927413	chr8:109928168-109928109
A_33_P3363720	C1orf213	Homo sapiens chromosome 1 open reading frame 213 (C1orf213), transcript variant 2, long non-coding RNA [NR_033691]	5.20291e-05	1.20635e-05	down	-3.21329	-1.68405	3.21329	up	down	1.02931	0.0416783	1.02931	-2.63953	-1.40028	2.63953	141.065	138.29	53.6366	49.6434	0.153176	0.194854	-1.24711	-1.53087	Detected	Detected	Detected	Detected	Detected	Detected	Detected	Detected	Detected	Detected	Detected	Detected	AAAGATCCACTAGATCGTCGTCTCCAAAACCTGAGAGACCGCGAACGGGTTCCAGAGCCG	23695931	chr1	23695872	+	FALSE	hs|1p36.12	ENST00000335648	148898	NR_033691	chromosome 1 open reading frame 213	chr1:23695872-23695931
A_33_P3279629	UCN2	Homo sapiens urocortin 2 (UCN2), mRNA [NM_033199]	2.84657e-06	2.40333e-07	down	-3.19485	-1.67575	3.19485	up	down	1.03906	0.0552756	1.03906	-3.37763	-1.75601	3.37763	343.558	335.996	101.326	119.37	0.00124836	0.056524	-1.75476	-1.6745	Detected	Detected	Detected	Detected	Detected	Detected	Detected	Detected	Detected	Detected	Detected	Detected	AGCATTGTGTATATAGCAGACATGGAGGTCCTGCAGCAGGAGGTGCTCAATAAACACAAA	48599234	chr3	48599175	-	FALSE	hs|3p21.31	ENST00000273610	90226	NM_033199	urocortin 2	chr3:48599234-48599175	GO:0008283|GO:0051431|GO:0007586|GO:0033685|GO:0042562|GO:0005102|GO:0006950|GO:0071456|GO:0046882|GO:0005576|GO:0005615|GO:0071385|GO:0005179|GO:0010629|GO:0006171
A_32_P217750	IL3RA	Homo sapiens interleukin 3 receptor, alpha (low affinity) (IL3RA), transcript variant 1, mRNA [NM_002183]	2.87785e-07	5.48889e-09	down	-3.1882	-1.67274	3.1882	up	up	1.01833	0.0262092	1.01833	1.42	0.50589	1.42	3185.98	3075.21	4499.43	1115.57	-0.0403045	-0.0140953	0.465586	-1.71305	Detected	Detected	Detected	Detected	Detected	Detected	Detected	Detected	Detected	Detected	Detected	Detected	GAGATGCCTGTGTAATTTCGTCCGAAGCTGCCAGGAAGAAGAACAGAACTTTGTGTGTTT	1501546	chrX	1501487	+	FALSE	hs|Xp22.33	ENST00000331035	3563	NM_002183	interleukin 3 receptor, alpha (low affinity)	chrX:1501487-1501546	GO:0038156|GO:0005886|GO:0004912|GO:0016021|GO:0036016
A_24_P148796	MST1	Homo sapiens macrophage stimulating 1 (hepatocyte growth factor-like) (MST1), mRNA [NM_020998]	1.50482e-06	8.95956e-08	down	-3.18684	-1.67213	3.18684	down	down	-1.10197	-0.140081	1.10197	-2.43522	-1.28405	2.43522	6310.14	5442.8	2577.66	2193.33	0.00504239	-0.135039	-1.27901	-1.66709	Detected	Detected	Detected	Detected	Detected	Detected	Detected	Detected	Detected	Detected	Detected	Detected	GGCCCACTTGCCTGCTTTACCCACAACTGCTGGGTCCTGGAAGGAATTATAATCCCCAAC	49721610	chr3	49721551	-	FALSE	hs|3p21.31	ENST00000493836	4485	NM_020998	macrophage stimulating 1 (hepatocyte growth factor-like)	chr3:49721610-49721551	GO:0008150|GO:0003674|GO:0004252|GO:0006508|GO:0070062
A_33_P3413815	LAMB2P1	Homo sapiens laminin, beta 2 pseudogene 1 (LAMB2P1), non-coding RNA [NR_004405]	8.34799e-07	3.48444e-08	down	-3.18382	-1.67076	3.18382	down	down	-1.01074	-0.0154171	1.01074	-1.46058	-0.546542	1.46058	772.038	713.977	520.157	267.631	0.0276486	0.0122315	-0.518894	-1.64311	Detected	Detected	Detected	Detected	Detected	Detected	Detected	Detected	Detected	Detected	Detected	Detected	CCTCAGGTGGGAGTTTCGGAAACAAAAGGGAAATTGATTAAACTTGTATTATACACTGGA	49190351	chr3	49190292	-	FALSE	hs|3p21.31		22973	NR_004405	laminin, beta 2 pseudogene 1	chr3:49190351-49190292
A_24_P787947	YPEL2	Homo sapiens yippee-like 2 (Drosophila) (YPEL2), mRNA [NM_001005404]	7.3625e-07	2.87464e-08	down	-3.16701	-1.66312	3.16701	down	down	-1.01251	-0.0179348	1.01251	-1.99081	-0.993355	1.99081	1164.73	1082.74	577.658	407.91	0.00440979	-0.013525	-0.988945	-1.65871	Detected	Detected	Detected	Detected	Detected	Detected	Detected	Detected	Detected	Detected	Detected	Detected	AAGGTAAAGCCTAGAAGAAACTATGAAAGCTATTCTCATGTTACCAAATTCTATCTGCGC	57478766	chr17	57478707	+	FALSE	hs|17q22	ENST00000312655	388403	NM_001005404	yippee-like 2 (Drosophila)	chr17:57478707-57478766	GO:0005730
A_23_P64860	SELPLG	Homo sapiens selectin P ligand (SELPLG), transcript variant 2, mRNA [NM_003006]	2.39605e-06	1.83288e-07	down	-3.15864	-1.6593	3.15864	down	down	-1.03363	-0.0477257	1.03363	-3.02755	-1.59815	3.02755	2214.16	2014.3	727.654	783.346	-0.0188408	-0.0665665	-1.61699	-1.67814	Detected	Detected	Detected	Detected	Detected	Detected	Detected	Detected	Detected	Detected	Detected	Detected	CCCATCCCACACGCACTGCACTGCCATTGTCTTTTGGTTGCCATGGTCACCAAACAGGAA	109016450	chr12	109016391	-	FALSE	hs|12q24.11	ENST00000550948	6404	NM_003006	selectin P ligand	chr12:109016450-109016391	GO:0005515|GO:0016020|GO:0005886|GO:0007596|GO:0005887|GO:0005102|GO:0071354|GO:0016021|GO:0050900|GO:0007155|GO:0050901|GO:0050902
A_21_P0010061	XLOC_013805	BROAD Institute lincRNA (XLOC_013805), lincRNA [TCONS_00028446]	0.0471983	0.032635	down	-3.15382	-1.6571	3.15382	down	down	-1.7491	-0.806609	1.7491	-2.99609	-1.58308	2.99609	89.6457	48.0734	28.4713	32.339	-0.0836762	-0.890286	-1.66676	-1.74078	Detected	Detected	Not Detected	Not Detected	Detected	Detected	Not Detected	Not Detected	Not Detected	Not Detected	Detected	Detected	AGCAAATTCACTCCAAGGTATGAGAGTACTTGCAGGTGAAACATTTTTTGTTATATCCAG	54241738	chr20	54241679	-	FALSE	hs|20q13.2					chr20:54241738-54241679
A_23_P146077	ZNF395	Homo sapiens zinc finger protein 395 (ZNF395), mRNA [NM_018660]	1.85336e-08	2.27082e-11	down	-3.15283	-1.65665	3.15283	down	down	-1.02149	-0.0306718	1.02149	-6.57168	-2.71626	6.57168	42164	38879.5	6390.44	14877.3	0.0253649	-0.00530688	-2.6909	-1.63128	Detected	Detected	Detected	Detected	Detected	Detected	Detected	Detected	Detected	Detected	Detected	Detected	TTCAGAGAGTGTTTTGAGCCATGGCCACGTTGTCATTGTGAGTCTATAGCTTGACTCCTT	28203450	chr8	28203391	-	FALSE	hs|8p21.1	ENST00000344423	55893	NM_018660	zinc finger protein 395	chr8:28203450-28203391	GO:0006355|GO:0005737|GO:0005634|GO:0003677|GO:0046872|GO:0006351
A_33_P3237201	SYT1	Homo sapiens synaptotagmin I (SYT1), transcript variant 2, mRNA [NM_001135805]	0.00448826	0.00231974	down	-3.15199	-1.65626	3.15199	down	down	-1.61933	-0.695394	1.61933	-3.92652	-1.97325	3.92652	69.6852	43.5591	17.7476	25.8675	-0.022172	-0.717566	-1.99542	-1.67844	Detected	Not Detected	Not Detected	Detected	Detected	Detected	Not Detected	Not Detected	Not Detected	Not Detected	Detected	Not Detected	GAACCCACACACATCGAAACTCCTAGGTCGCTGTTGCAGTCTGGGCATGCTCAGTATCAG	79258114	chr12	79258055	+	FALSE	hs|12q21.2	ENST00000393240	6857	NM_001135805	synaptotagmin I	chr12:79258055-79258114	GO:0060201|GO:0005515|GO:0070083|GO:0043005|GO:0005516|GO:0005215|GO:0005513|GO:0030054|GO:0005886|GO:0031340|GO:0007268|GO:0031045|GO:0060203|GO:0007269|GO:0042802|GO:0005544|GO:0005545|GO:0005543|GO:0030276|GO:0017157|GO:0051260|GO:0030672|GO:0017075|GO:0048278|GO:0005509|GO:0005546|GO:0008022|GO:0060076|GO:0014047|GO:0016079|GO:0008021|GO:0030666|GO:0042734|GO:0042584|GO:0045956|GO:0001786|GO:…
A_23_P358709	AHRR	Homo sapiens aryl-hydrocarbon receptor repressor (AHRR), transcript variant 1, mRNA [NM_020731]	0.000124199	3.5614e-05	down	-3.14098	-1.65121	3.14098	down	down	-1.0583	-0.0817483	1.0583	-1.18439	-0.244147	1.18439	124.675	113.956	103.83	44.5066	0.00582027	-0.0759281	-0.238327	-1.64539	Detected	Detected	Detected	Detected	Detected	Detected	Detected	Detected	Detected	Not Detected	Detected	Detected	AGAAAGTGTGGATGTATCACTTCTCTCTAAAATGTCATTGTTAGCACTAATTACAGGTTC	438089	chr5	438030	+	FALSE	hs|5p15.33	ENST00000316418	57491	NM_020731	aryl-hydrocarbon receptor repressor	chr5:438030-438089	GO:0007165|GO:0005737|GO:0046983|GO:0033235|GO:0005634|GO:0004871|GO:0000122|GO:0003677|GO:0006351
A_33_P3241204	CALHM3	Homo sapiens calcium homeostasis modulator 3 (CALHM3), mRNA [NM_001129742]	4.22529e-06	4.26446e-07	down	-3.13944	-1.65051	3.13944	up	down	1.04363	0.061608	1.04363	-3.46624	-1.79337	3.46624	274.157	270.977	79.3773	98.1375	0.0421747	0.103783	-1.7512	-1.60833	Detected	Detected	Detected	Detected	Detected	Detected	Detected	Detected	Detected	Detected	Detected	Detected	GCAAGAATCTAAGTAAATCTGCCATGGGTTCTGGGTTCTAGATGTCAATTCTAAATAATA	105232648	chr10	105232589	-	FALSE	hs|10q24.33	ENST00000369783	119395	NM_001129742	calcium homeostasis modulator 3	chr10:105232648-105232589	GO:0016021|GO:0006811
A_33_P3287959	RASA4	Homo sapiens RAS p21 protein activator 4 (RASA4), transcript variant 1, mRNA [NM_006989]	3.60073e-07	8.2647e-09	down	-3.13012	-1.64622	3.13012	up	down	1.10954	0.149967	1.10954	-1.37794	-0.46251	1.37794	352.193	367.73	253.505	125.525	0.0140918	0.164059	-0.448418	-1.63212	Detected	Detected	Detected	Detected	Detected	Detected	Detected	Detected	Detected	Detected	Detected	Detected	TAGGATAAATGATATAGGCATTTGGGATTTGCTGCAAAATGACCCAGAGGCAGGGGTCAG	102220317	chr7	102220258	-	FALSE	hs|7q22.1	ENST00000262940	10156	NM_006989	RAS p21 protein activator 4	chr7:102220317-102220258	GO:0035556|GO:0005099|GO:0046580|GO:0005737|GO:0032320|GO:0031235|GO:0046872|GO:0005829|GO:0005096
A_33_P3390471	TFAP2A-AS1	Homo sapiens, clone IMAGE:3863392, mRNA. [BC012200]	2.1453e-05	3.90246e-06	down	-3.11732	-1.64031	3.11732	up	down	1.01884	0.0269324	1.01884	-1.67736	-0.746188	1.67736	196.006	188.181	115.247	69.8094	-0.013234	0.0136984	-0.759422	-1.65354	Detected	Detected	Detected	Detected	Detected	Detected	Detected	Detected	Detected	Detected	Detected	Detected	ATTCTTAGGCACAGCCAAAATTGGTCAGAAAGGGGAGTAAAGTGGGACACGAGCTTCAAA	10414965	chr6	10414906	+	FALSE	hs|6p24.3		100130275	BC012200	TFAP2A antisense RNA 1	chr6:10414906-10414965
A_21_P0014031	MAPT	Homo sapiens microtubule-associated protein tau (MAPT), transcript variant 6, mRNA [NM_001123066]	0.0114958	0.00669372	down	-3.11728	-1.64029	3.11728	up	down	1.37307	0.457404	1.37307	-1.03859	-0.0546306	1.03859	38.7128	52.0509	36.7396	15.4209	0.0339018	0.491306	-0.0207287	-1.60639	Detected	Not Detected	Detected	Detected	Not Detected	Detected	Not Detected	Not Detected	Not Detected	Not Detected	Not Detected	Detected	TCAAAATCAGTGATGGGAGTAAGAGCAAATTTCATCTTTCCAAATTGATGGGTGGGCTAG	44101765	chr17	44101706	+	FALSE	hs|17q21.31	ENST00000553101	4137	NM_001123066	microtubule-associated protein tau	chr17:44101706-44101765	GO:0008017|GO:0005515|GO:0030424|GO:0017124|GO:0005886|GO:0048699|GO:0045773|GO:0048675|GO:0006921|GO:0005829|GO:0030426|GO:0047497|GO:0007628|GO:0045298|GO:0071813|GO:0031116|GO:0032387|GO:0019901|GO:0005875|GO:0005874|GO:0031113|GO:0006915|GO:0000226|GO:0060632|GO:0034399|GO:0005200|GO:0010506|GO:0008088|GO:0034185|GO:0001764|GO:0019899
A_33_P3579984		Homo sapiens cDNA FLJ37202 fis, clone BRALZ2006734. [AK094521]	0.000646273	0.000251699	down	-3.11553	-1.63948	3.11553	up	down	1.00751	0.0107943	1.00751	-1.65026	-0.722689	1.65026	125.058	120.836	77.9775	44.7839	-0.0419076	-0.0311133	-0.764597	-1.68138	Detected	Detected	Detected	Detected	Detected	Detected	Detected	Detected	Detected	Not Detected	Detected	Detected	GCCCTTTCATATGTCTCTTGTCACTATTCTGTGTAAGATTATAATCCCAAATACCACTAT	8861406	chr2	8861347	-	FALSE	hs|2p25.1	ENST00000569008		AK094521		chr2:8861406-8861347
A_19_P00315651	LINC00659	Homo sapiens long intergenic non-protein coding RNA 659 (LINC00659), transcript variant 1, long non-coding RNA [NR_046224]	9.9281e-07	4.54539e-08	down	-3.11145	-1.63759	3.11145	down	down	-1.05946	-0.0833279	1.05946	-3.45938	-1.79051	3.45938	180.642	158.881	51.5614	64.1728	-0.00351397	-0.0868419	-1.79403	-1.6411	Detected	Detected	Detected	Detected	Detected	Detected	Detected	Detected	Detected	Detected	Detected	Detected	GCTTGGACACCGTGGAGACAGGGCCCTCCTTGTGCTTCAGAAGCATCAACGTGTCAGAAA	61405827	chr20	61405768	-	FALSE	hs|20q13.33		100652730	NR_046224	long intergenic non-protein coding RNA 659	chr20:61405827-61405768
A_23_P217088	AK1	Homo sapiens adenylate kinase 1 (AK1), mRNA [NM_000476]	2.29369e-06	1.69752e-07	down	-3.10962	-1.63674	3.10962	down	down	-1.21788	-0.284375	1.21788	-2.89776	-1.53494	2.89776	1187.56	927.638	412.454	425.108	-0.0114342	-0.295809	-1.54637	-1.64817	Detected	Detected	Detected	Detected	Detected	Detected	Detected	Detected	Detected	Detected	Detected	Detected	CCAGCGGGCGTGTGGACGACAATGAGGAGACCATCAAAAAGCGGCTGGAGACCTATTACA	130630712	chr9	130630653	-	FALSE	hs|9q34.11	ENST00000550143	203	NM_000476	adenylate kinase 1	chr9:130630712-130630653	GO:0046034|GO:0015949|GO:0005886|GO:0004550|GO:0055086|GO:0036126|GO:0004017|GO:0009142|GO:0044281|GO:0005524|GO:0001520|GO:0005829|GO:0006165|GO:0005737|GO:0007050|GO:0070062
A_23_P53193	SYTL2	Homo sapiens synaptotagmin-like 2 (SYTL2), transcript variant a, mRNA [NM_032943]	0.00191382	0.00087949	down	-3.10505	-1.63462	3.10505	down	down	-1.21136	-0.276633	1.21136	-1.07485	-0.104132	1.07485	50.5376	39.0074	46.5157	18.4297	-0.0428394	-0.319472	-0.146971	-1.67746	Detected	Not Detected	Detected	Detected	Detected	Detected	Detected	Detected	Not Detected	Not Detected	Not Detected	Not Detected	GCACCTAAGGAATACTACACAGCATGTAAAAGTCAATCTGCATGTGCTTCTTTGATTACA	85406136	chr11	85406077	-	FALSE	hs|11q14.1	ENST00000525692	54843	NM_032943	synaptotagmin-like 2	chr11:85406136-85406077	GO:0005515|GO:0042470|GO:0017137|GO:0005794|GO:0005886|GO:0019902|GO:0005546|GO:0005634|GO:0006887|GO:0042043|GO:0006886|GO:0006904|GO:0005737|GO:0016020|GO:0010923|GO:0001786|GO:0016192|GO:0070382|GO:0019897
A_24_P709476	LINC01102	Homo sapiens long intergenic non-protein coding RNA 1102 (LINC01102), long non-coding RNA [NR_015399]	0.00135365	0.000592432	down	-3.10414	-1.63419	3.10414	up	up	1.16594	0.221494	1.16594	1.44913	0.535182	1.44913	45.1828	52.0519	64.7031	17.1473	-0.0606661	0.160828	0.474516	-1.69486	Detected	Not Detected	Detected	Detected	Detected	Detected	Detected	Detected	Not Detected	Not Detected	Not Detected	Detected	ATACTTGAAATATCCAATAGGAAGCATTCCACCTTTGTGCAAATGCGAACCACATCTCAC	105128701	chr2	105128642	+	FALSE	hs|2q12.1	ENST00000447380	150568	NR_015399	long intergenic non-protein coding RNA 1102	chr2:105128642-105128701
A_23_P139260	SLC22A18	Homo sapiens solute carrier family 22, member 18 (SLC22A18), transcript variant 2, mRNA [NM_183233]	2.01134e-07	2.73813e-09	down	-3.0981	-1.63138	3.0981	down	down	-1.00214	-0.00308704	1.00214	-1.26206	-0.335775	1.26206	4917.35	4619.61	3865.32	1764.75	-0.0344963	-0.0375834	-0.370271	-1.66588	Detected	Detected	Detected	Detected	Detected	Detected	Detected	Detected	Detected	Detected	Detected	Detected	GTCTTCGGCCACGTGCAGGTTGCTATCAATACCCTTGTCCTCCTGGTCCTCTGGAGGAAA	2946394	chr11	2946335	+	FALSE	hs|11p15.4	ENST00000449603	5002	NM_183233	solute carrier family 22, member 18	chr11:2946335-2946394	GO:0007588|GO:0005886|GO:0015695|GO:0005635|GO:0055085|GO:0005737|GO:0016324|GO:0006855|GO:0016021|GO:0015893|GO:0015238|GO:0031625|GO:0015293
A_23_P151133	TSPAN9	Homo sapiens tetraspanin 9 (TSPAN9), transcript variant 1, mRNA [NM_006675]	3.98713e-06	3.94561e-07	down	-3.09741	-1.63106	3.09741	down	down	-1.08169	-0.113293	1.08169	-1.64957	-0.722092	1.64957	282.341	246.439	171.331	101.89	0.0616659	-0.0516268	-0.660426	-1.56939	Detected	Detected	Detected	Detected	Detected	Detected	Detected	Detected	Detected	Detected	Detected	Detected	TCAATCAGGTCTGATGTGAGCAATTTACACACTTGTCTCAGAAAGTCCCTCAGGGTTTGT	3394959	chr12	3394900	+	FALSE	hs|12p13.32	ENST00000011898	10867	NM_006675	tetraspanin 9	chr12:3394900-3394959	GO:0016020|GO:0005887
A_23_P96271	MYOM1	Homo sapiens myomesin 1 (MYOM1), transcript variant 1, mRNA [NM_003803]	0.00387296	0.0019644	down	-3.09624	-1.63052	3.09624	down	down	-1.23711	-0.306976	1.23711	-2.26362	-1.17863	2.26362	88.5559	66.7936	38.9086	33.2042	-0.095976	-0.402952	-1.27461	-1.72649	Detected	Not Detected	Not Detected	Detected	Detected	Detected	Not Detected	Not Detected	Not Detected	Detected	Detected	Detected	ACTTGGGTGTGAATGGTTTGGGTTAAGGATGAGACGTCTTCATGCTTTCTCCTCCCTATT	3067225	chr18	3067166	-	FALSE	hs|18p11.31	ENST00000261606	8736	NM_003803	myomesin 1	chr18:3067225-3067166	GO:0005515|GO:0005863|GO:0006936|GO:0008307|GO:0031430|GO:0042803|GO:0042802
A_32_P140030	FOXN4	Homo sapiens forkhead box N4 (FOXN4), mRNA [NM_213596]	0.00146789	0.000650403	down	-3.09553	-1.63019	3.09553	down	up	-1.32626	-0.40736	1.32626	3.32843	1.73484	3.32843	53.5488	38.7791	176.533	21.7416	0.0738025	-0.333557	1.80864	-1.55639	Detected	Not Detected	Detected	Detected	Detected	Detected	Detected	Detected	Not Detected	Not Detected	Not Detected	Not Detected	CCTGATAAGATGTTGAAACTGTTATTCACAAAGACTCCGTGTTTGGGCAACATCAAGACT	109715892	chr12	109715833	-	FALSE	hs|12q24.11	ENST00000299162	121643	NM_213596	forkhead box N4	chr12:109715892-109715833	GO:0001947|GO:0006355|GO:0060579|GO:0003700|GO:0003682|GO:0008016|GO:0010842|GO:0005634|GO:0045893|GO:0001158|GO:0035881|GO:0006351
A_33_P3392250	FAM178A	Homo sapiens family with sequence similarity 178, member A (FAM178A), transcript variant 3, mRNA [NM_001243770]	6.00686e-07	2.02396e-08	down	-3.09174	-1.62842	3.09174	down	down	-1.3303	-0.41175	1.3303	-2.34169	-1.22755	2.34169	452.234	319.497	190.955	162.547	0.00126394	-0.410486	-1.22628	-1.62715	Detected	Detected	Detected	Detected	Detected	Detected	Detected	Detected	Detected	Detected	Detected	Detected	GAGATGGGGAGTTTCATCTAATGACATCCTCTGACAATAAAACATGTTTAAATTCCCTAA	102673643	chr10	102673585	+	FALSE	hs|10q24.31		55719	NM_001243770	family with sequence similarity 178, member A	chr10:102673585-102673643	GO:0005634|GO:0005615|GO:0000785
A_21_P0000028	SH2D2A	Homo sapiens SH2 domain containing 2A (SH2D2A), transcript variant 5, mRNA [NM_001161444]	3.58883e-06	3.3697e-07	down	-3.09011	-1.62766	3.09011	down	down	-1.14805	-0.199181	1.14805	-5.22593	-2.38569	5.22593	145.052	119.169	27.4483	51.7566	0.0271762	-0.172005	-2.35851	-1.60048	Detected	Detected	Not Detected	Detected	Detected	Detected	Not Detected	Not Detected	Detected	Detected	Detected	Detected	TGGCACACTTCTCAAGAAATGTGGATGGAATAAACCATAGGTGTTCAAAGCTGGAAAAAA	156776905	chr1	156776849	-	FALSE	hs|1q23.1		9047	NM_001161444	SH2 domain containing 2A	chr1:156776905-156776849	GO:0005515|GO:0007165|GO:0017124|GO:0005737|GO:0008283|GO:0005070|GO:0009967|GO:0001525|GO:0030154
A_33_P3412900	CBLN3	Homo sapiens cerebellin 3 precursor (CBLN3), mRNA [NM_001039771]	9.92679e-07	4.54074e-08	down	-3.08965	-1.62745	3.08965	down	down	-1.27809	-0.35399	1.27809	-5.09202	-2.34824	5.09202	2169.23	1634.61	424.589	782.471	-0.0111256	-0.365115	-2.35936	-1.63857	Detected	Detected	Detected	Detected	Detected	Detected	Detected	Detected	Detected	Detected	Detected	Detected	GGGTGTTACAGGTACAAGTAGGTATGTTGCAGAGGAAAATAAATATCAAACTGTATACTA	24895813	chr14	24895754	-	FALSE	hs|14q12	ENST00000267406	643866	NM_001039771	cerebellin 3 precursor	chr14:24895813-24895754	GO:0030054|GO:0005794|GO:0005783|GO:0045202|GO:0005615
A_19_P00319108	LOC401320	Homo sapiens uncharacterized LOC401320 (LOC401320), long non-coding RNA [NR_038889]	0.000242314	7.96464e-05	down	-3.08755	-1.62646	3.08755	down	down	-1.42122	-0.507127	1.42122	-3.66458	-1.87365	3.66458	111.663	76.1385	30.5116	41.1908	0.00653156	-0.500595	-1.86712	-1.61993	Detected	Detected	Detected	Detected	Detected	Detected	Not Detected	Not Detected	Detected	Not Detected	Detected	Detected	AAATTCCCTTTTCCACTGGTGTGTGGTGCAAGATGAGGCACATTTTCCATGGATGGTGAA	30601736	chr7	30601677	-	FALSE	hs|7p14.3		401320	NR_038889	uncharacterized LOC401320	chr7:30601736-30601677
A_24_P376129	DFNB31	deafness, autosomal recessive 31 [Source:HGNC Symbol;Acc:16361] [ENST00000374057]	8.2434e-08	5.35307e-10	down	-3.07881	-1.62237	3.07881	up	down	1.14176	0.191255	1.14176	-5.58633	-2.4819	5.58633	771.107	838.878	136.9	278.209	-0.0204798	0.170775	-2.50238	-1.64285	Detected	Detected	Detected	Detected	Detected	Detected	Detected	Detected	Detected	Detected	Detected	Detected	TGTGTAGTGTATGTTATAATACAGGCTAAGCTGCCACAATAAAAGAGCTTAAATACTGTG	117240660	chr9	117240601	-	FALSE	hs|9q32	ENST00000374057	25861	AK056190	deafness, autosomal recessive 31	chr9:117240660-117240601	GO:0005515|GO:0005929|GO:0005737|GO:0060122|GO:0002142|GO:0001895|GO:0007605|GO:0005884|GO:0032420|GO:0050953|GO:0030426
A_24_P272313	KIAA1211L	Homo sapiens KIAA1211-like (KIAA1211L), mRNA [NM_207362]	3.28448e-06	2.96455e-07	down	-3.07713	-1.62159	3.07713	down	down	-1.06058	-0.0848595	1.06058	-2.67435	-1.41919	2.67435	1042.85	929.742	392.408	378.741	0.0845782	-0.000281334	-1.33461	-1.53701	Detected	Detected	Detected	Detected	Detected	Detected	Detected	Detected	Detected	Detected	Detected	Detected	ATCCTGGATGGAACTTGCCAGAAAGAAATCTCAAGCTTGGAGTGACATGCCCCAGATTAT	99411061	chr2	99411002	-	FALSE	hs|2q11.2	ENST00000397899	343990	NM_207362	KIAA1211-like	chr2:99411061-99411002
A_33_P3280603	PPP4R1L	Homo sapiens protein phosphatase 4, regulatory subunit 1-like (PPP4R1L), non-coding RNA [NR_003505]	7.32337e-06	9.22412e-07	down	-3.07248	-1.6194	3.07248	up	down	1.02506	0.0357094	1.02506	-1.91195	-0.935046	1.91195	158.13	149.913	81.6306	56.4561	-0.0384909	-0.00278155	-0.973537	-1.65789	Detected	Detected	Detected	Detected	Detected	Detected	Detected	Detected	Detected	Detected	Detected	Detected	CTACCCTGGATCAGATTCCTGGGCCTGCCCAGGGAACACTGAGGATGTGTTCAGTCATTT	56821086	chr20	56821027	-	FALSE	hs|20q13.32	ENST00000493688	55370	NR_003505	protein phosphatase 4, regulatory subunit 1-like	chr20:56821086-56821027	GO:0008150|GO:0003674|GO:0005575
A_33_P3293913	BICC1	Homo sapiens BicC family RNA binding protein 1 (BICC1), mRNA [NM_001080512]	0.00014928	4.46103e-05	down	-3.0713	-1.61885	3.0713	up	up	1.2143	0.280129	1.2143	2.4419	1.288	2.4419	39.0805	46.7748	94.4673	14.5258	-0.12044	0.15969	1.16756	-1.73929	Not Detected	Not Detected	Detected	Detected	Detected	Detected	Detected	Detected	Not Detected	Not Detected	Detected	Not Detected	TACTTTATGGCAAAAAGGAAGAAGAGAGAGAAGATGTTCTTATGATGTCATACAGAACAC	60588845	chr10	60588786	+	FALSE	hs|10q21.1	ENST00000373886	80114	NM_001080512	BicC family RNA binding protein 1	chr10:60588786-60588845	GO:0005737|GO:0007275|GO:0090090
A_33_P3378126	FBXO32	Homo sapiens F-box protein 32 (FBXO32), transcript variant 1, mRNA [NM_058229]	1.62715e-06	1.00812e-07	down	-3.07075	-1.61859	3.07075	up	down	1.13911	0.187908	1.13911	-1.84431	-0.883082	1.84431	8808.61	9478.55	4699.49	3163.61	0.0473455	0.235253	-0.835737	-1.57125	Detected	Detected	Detected	Detected	Detected	Detected	Detected	Detected	Detected	Detected	Detected	Detected	GACTGGGAATTTAAGAATGTGAACTTCTCACTAGAATTGGTATGGAAAAGCAAAATACTG	124515447	chr8	124515388	-	FALSE	hs|8q24.13	ENST00000287396	114907	NM_058229	F-box protein 32	chr8:124515447-124515388	GO:0005515|GO:0030018|GO:0016567|GO:0005730|GO:0014894
A_33_P3291619	LOC399715	Homo sapiens uncharacterized LOC399715 (LOC399715), long non-coding RNA [NR_040079]	2.13553e-05	3.88207e-06	down	-3.06811	-1.61735	3.06811	down	down	-1.01787	-0.0255527	1.01787	-4.23479	-2.08229	4.23479	103.753	98.4804	24.2488	37.4759	-0.00455046	-0.0301032	-2.08684	-1.6219	Detected	Detected	Not Detected	Detected	Detected	Detected	Not Detected	Not Detected	Not Detected	Detected	Detected	Detected	CTTAGGGGATTTCTGCAGATCTTGCTCATATTGTGCATAATAGGGTATAAAATATGGAAA	6377906	chr10	6377847	+	FALSE	hs|10p15.1	ENST00000399868	399715	NR_040079	uncharacterized LOC399715	chr10:6377847-6377906
A_33_P3272090	PDE4DIP	Homo sapiens phosphodiesterase 4D interacting protein (PDE4DIP), transcript variant 1, mRNA [NM_014644]	0.00321257	0.00159336	down	-3.06539	-1.61607	3.06539	down	down	-1.37059	-0.454802	1.37059	-2.11284	-1.07918	2.11284	61.5995	42.0836	28.8933	23.3975	0.051301	-0.403501	-1.02788	-1.56477	Detected	Not Detected	Not Detected	Detected	Detected	Detected	Not Detected	Not Detected	Not Detected	Not Detected	Not Detected	Detected	CCTTTCTGACAGCTATGGAATACCGTTAGCCAAGGTCCACTTGGCCCAGCACTAAGAAAA	144852259	chr1	144852200	-	FALSE	hs|1q21.1	ENST00000530062	9659	NM_014644	phosphodiesterase 4D interacting protein	chr1:144852259-144852200	GO:0005515|GO:0005813|GO:0005737|GO:0005794|GO:0005634|GO:0030016|GO:0019899|GO:0043623
A_23_P54996	TEX14	Homo sapiens testis expressed 14 (TEX14), transcript variant 1, mRNA [NM_198393]	0.00202611	0.000938955	down	-3.06365	-1.61525	3.06365	up	down	1.03108	0.0441513	1.03108	-1.68997	-0.757	1.68997	54.428	55.4396	31.9786	20.1161	0.0125516	0.0567029	-0.744449	-1.6027	Detected	Not Detected	Detected	Detected	Detected	Detected	Not Detected	Not Detected	Not Detected	Not Detected	Detected	Detected	CTGAAAAGTGAGAGGTAGTTTTGATAGTAAAAATTTTTGGTTGTGCCTAGAATGGCTTTG	56634169	chr17	56634110	-	FALSE	hs|17q22	ENST00000240361	56155	NM_198393	testis expressed 14	chr17:56634169-56634110	GO:0032091|GO:0005515|GO:0043063|GO:0007094|GO:0032466|GO:0019901|GO:0005623|GO:0030496|GO:0005524|GO:0045171|GO:0051306|GO:0005737|GO:0004672|GO:0000777|GO:0000776|GO:0006468|GO:0008608|GO:0007140
A_33_P3407469	MYH7B	Homo sapiens myosin, heavy chain 7B, cardiac muscle, beta (MYH7B), mRNA [NM_020884]	0.000240733	7.90186e-05	down	-3.06171	-1.61434	3.06171	down	down	-1.02622	-0.0373464	1.02622	-1.94362	-0.958745	1.94362	117.004	107.187	60.8525	43.2342	-0.00606314	-0.0434095	-0.964808	-1.6204	Detected	Detected	Detected	Detected	Detected	Detected	Detected	Detected	Not Detected	Not Detected	Detected	Detected	TCCTAGGGACAAAAGCCAGGTCCACAGCAGTCATTTTTAAAATAAAGTTATTTAATAGTC	33590236	chr20	33590177	+	FALSE	hs|20q11.22	ENST00000262873	57644	NM_020884	myosin, heavy chain 7B, cardiac muscle, beta	chr20:33590177-33590236	GO:0005515|GO:0032982|GO:0003774|GO:0016020|GO:0008152|GO:0003779|GO:0005524
A_21_P0011956	XLOC_l2_008221	BROAD Institute lincRNA (XLOC_l2_008221), lincRNA [TCONS_l2_00014844]	2.12757e-06	1.52323e-07	down	-3.06131	-1.61415	3.06131	down	down	-1.08391	-0.116246	1.08391	-1.63728	-0.7113	1.63728	390.089	337.852	233.931	141.114	0.0319719	-0.0842743	-0.679328	-1.58218	Detected	Detected	Detected	Detected	Detected	Detected	Detected	Detected	Detected	Detected	Detected	Detected	CATTACTCTTACAAAGGATACACCACGAGTTGTGCTCTCCTGCAGCGTTTTGCGGACGGC	114618877	chr2	114600898	-	FALSE	hs|2q14.1					chr2:114618877-114600898
A_24_P189739	DUSP16	Homo sapiens dual specificity phosphatase 16 (DUSP16), mRNA [NM_030640]	1.16013e-05	1.72229e-06	down	-3.06124	-1.61412	3.06124	down	down	-1.11172	-0.152797	1.11172	-5.58375	-2.48123	5.58375	179.257	152.024	32.1427	65.3153	-0.020901	-0.173698	-2.50213	-1.63502	Detected	Detected	Not Detected	Detected	Detected	Detected	Not Detected	Not Detected	Detected	Detected	Detected	Detected	TTGTGCTACTAAGAGATCTCAAATATTAGTCTTTGTCCGGACCCTTCCATAGTACACCTT	12629429	chr12	12629370	-	FALSE	hs|12p13.2	ENST00000228862	80824	NM_030640	dual specificity phosphatase 16	chr12:12629429-12629370	GO:0045209|GO:0005730|GO:0005634|GO:0045204|GO:0035335|GO:0000188|GO:0005737|GO:0006470|GO:0016311|GO:0016023|GO:0004721|GO:0008138|GO:0004725|GO:0017017
A_24_P10657	SLC44A2	Homo sapiens solute carrier family 44 (choline transporter), member 2 (SLC44A2), transcript variant 1, mRNA [NM_020428]	2.87113e-06	2.43082e-07	down	-3.05321	-1.61033	3.05321	down	down	-1.01583	-0.0226526	1.01583	-2.76101	-1.46519	2.76101	499.317	460.991	179.55	181.84	-0.0616395	-0.0842921	-1.52683	-1.67197	Detected	Detected	Detected	Detected	Detected	Detected	Detected	Detected	Detected	Detected	Detected	Detected	TGGACATGCATTAAAGGGTCTATTAGCTTTCTTTCCGTCTGTCTCAACAGCTGAGATGGG	10754617	chr19	10754558	+	FALSE	hs|19p13.2	ENST00000407327	57153	NM_020428	solute carrier family 44 (choline transporter), member 2	chr19:10754558-10754617	GO:0015220|GO:0005886|GO:0015871|GO:0044281|GO:0005765|GO:0055085|GO:0007165|GO:0004871|GO:0016021|GO:0006644|GO:0043123|GO:0070062|GO:0006656|GO:0046474
A_33_P3236177	ANG	Homo sapiens angiogenin, ribonuclease, RNase A family, 5 (ANG), transcript variant 1, mRNA [NM_001145]	8.94718e-08	6.4313e-10	down	-3.05184	-1.60968	3.05184	down	down	-1.04324	-0.0610711	1.04324	-3.14294	-1.65211	3.14294	6166.04	5577.47	1951.64	2250.39	0.0109479	-0.0501232	-1.64117	-1.59873	Detected	Detected	Detected	Detected	Detected	Detected	Detected	Detected	Detected	Detected	Detected	Detected	TTGCTTGTGAAAATGGCTTACCTGTCCACTTGGATCAGTCAATTTTCCGTCGTCCGTAAC	21162168	chr14	21162109	+	FALSE	hs|14q11.2	ENST00000336811	283	NM_001145	angiogenin, ribonuclease, RNase A family, 5	chr14:21162109-21162168	GO:0017148|GO:0005515|GO:0008219|GO:0090305|GO:0016892|GO:0009303|GO:0050714|GO:0005634|GO:0019843|GO:0001556|GO:0007202|GO:0005615|GO:0032431|GO:0030426|GO:0001541|GO:0007154|GO:0032311|GO:0032148|GO:0043025|GO:0030041|GO:0006651|GO:0009725|GO:0008201|GO:0070062|GO:0042277|GO:0001666|GO:0005507|GO:0005102|GO:0005605|GO:0005730|GO:0048662|GO:0042592|GO:0004540|GO:0003779|GO:0001890|GO:0001525|GO:…
A_21_P0011811	ANKRD36BP2	Homo sapiens ankyrin repeat domain 36B pseudogene 2 (ANKRD36BP2), non-coding RNA [NR_015424]	0.00153628	0.000684732	down	-3.04803	-1.60788	3.04803	down	down	-1.5401	-0.623027	1.5401	-3.6979	-1.88671	3.6979	56.2294	34.9652	15.5762	20.446	-0.00869179	-0.631719	-1.8954	-1.61657	Detected	Not Detected	Not Detected	Detected	Detected	Detected	Not Detected	Not Detected	Not Detected	Not Detected	Not Detected	Not Detected	TGTTCAAGAGCTAGATGAAGTGCTTGTCCTAGTACCTTAGCACATGGTTGCTGAATACAT	89105876	chr2	89104903	+	FALSE	hs|2p11.2	ENST00000393515	645784		ankyrin repeat domain 36B pseudogene 2	chr2:89104903-89105876
A_23_P408175	LINC00477	Homo sapiens long intergenic non-protein coding RNA 477 (LINC00477), long non-coding RNA [NR_029451]	0.00672616	0.00364836	down	-3.04758	-1.60767	3.04758	down	down	-1.02395	-0.0341476	1.02395	-3.86022	-1.94868	3.86022	55.2237	49.0463	13.9166	20.3236	-0.286884	-0.321031	-2.23557	-1.89455	Not Detected	Not Detected	Not Detected	Detected	Detected	Detected	Not Detected	Not Detected	Not Detected	Not Detected	Not Detected	Not Detected	GTCTCTGCTATTTTTAATGTATATGACCGAATAAATTCAAAATGAGCCTTATGAAAATAG	24719966	chr12	24719907	-	FALSE	hs|12p12.1	ENST00000483544	144360	NR_029451	long intergenic non-protein coding RNA 477	chr12:24719966-24719907	GO:0016021
A_32_P75792	FAM132A	Homo sapiens family with sequence similarity 132, member A (FAM132A), mRNA [NM_001014980]	7.18456e-05	1.81214e-05	down	-3.04746	-1.60761	3.04746	down	down	-1.05537	-0.0777482	1.05537	-1.37753	-0.462087	1.37753	249.62	220.471	179.939	90.7489	-0.133631	-0.211379	-0.595717	-1.74124	Detected	Detected	Detected	Detected	Detected	Detected	Detected	Detected	Detected	Detected	Detected	Detected	AGCTGCAGGCTGGACAGTACGCTTCTGTGTTTGTGGACAATGGCTCCGGGGCCGTCCTCA	1178222	chr1	1177975	-	FALSE	hs|1p36.33	ENST00000330388	388581	NM_001014980	family with sequence similarity 132, member A	chr1:1178222-1177975	GO:0045721|GO:0051897|GO:0035774|GO:0050728|GO:0046326|GO:0046628|GO:0005615
A_33_P3245484	LOC100131000	Homo sapiens cDNA FLJ42370 fis, clone UTERU2030280. [AK124361]	0.000707891	0.000279542	down	-3.0445	-1.60621	3.0445	down	down	-1.11101	-0.151875	1.11101	-2.86185	-1.51695	2.86185	114.263	97.6995	39.4577	42.2801	-0.119529	-0.271404	-1.63648	-1.72573	Detected	Detected	Not Detected	Detected	Detected	Detected	Not Detected	Detected	Detected	Not Detected	Detected	Detected	TAATTTTTATGACCAACGGTGACCAGGCCAAGAGCAGGATGAGGTGATGGAGAATACCTT	76841090	chr17	76841031	+	FALSE	hs|17q25.3		100131000	AK124361	uncharacterized LOC100131000	chr17:76841031-76841090
A_19_P00326532	RNF139-AS1	Homo sapiens RNF139 antisense RNA 1 (head to head) (RNF139-AS1), transcript variant 1, long non-coding RNA [NR_108047]	0.000434337	0.00015871	down	-3.04426	-1.60609	3.04426	down	down	-1.83313	-0.874312	1.83313	-3.10762	-1.63581	3.10762	101.93	51.0594	31.4595	37.0902	-0.0950235	-0.969336	-1.73083	-1.70111	Detected	Detected	Detected	Detected	Detected	Detected	Not Detected	Not Detected	Detected	Not Detected	Detected	Detected	CAGCTGCTTCATCATGGTGGGCTTTTTTCATATTAGGTTTTGTTACCTTTGAGTTTTTAA	125476618	chr8	125476559	-	FALSE	hs|8q24.13	ENST00000499418	101927612	NR_108047	RNF139 antisense RNA 1 (head to head)	chr8:125476618-125476559
A_33_P3310649	XLOC_002473	BROAD Institute lincRNA (XLOC_002473), lincRNA [TCONS_00003489]	6.72942e-05	1.66799e-05	down	-3.04127	-1.60468	3.04127	down	down	-1.09139	-0.126168	1.09139	-6.31687	-2.65921	6.31687	123.38	107.103	20.3384	44.9609	0.045053	-0.0811152	-2.61416	-1.55962	Detected	Detected	Not Detected	Detected	Detected	Detected	Not Detected	Not Detected	Not Detected	Detected	Detected	Detected	AATGCGTTTGACTTGAGCATATTGATTTCAGGCAGGTGAGAGTGGATGTAGCGATTCAGC	208104647	chr2	208104588	-	FALSE	hs|2q33.3					chr2:208104647-208104588
A_21_P0008667	LOC102724566	PREDICTED: Homo sapiens uncharacterized LOC102724566 (LOC102724566), ncRNA [XR_424667]	0.00766877	0.00423888	down	-3.03568	-1.60202	3.03568	down	down	-1.33237	-0.413993	1.33237	-1.71238	-0.776006	1.71238	63.5958	44.7678	36.8628	24.431	0.0935451	-0.320448	-0.682461	-1.50847	Detected	Detected	Detected	Detected	Detected	Detected	Not Detected	Detected	Not Detected	Not Detected	Detected	Detected	AAATAAAACAAACTTCTACATGGCAAAATAAACCTCTACATGGCAAAATAAACCTCTACA	89622750	chr15	89622671	+	FALSE	hs|15q26.1		102724566	XR_424667	uncharacterized LOC102724566	chr15:89622671-89622750
A_23_P215787	HBP1	Homo sapiens HMG-box transcription factor 1 (HBP1), transcript variant 2, mRNA [NM_012257]	2.0611e-06	1.43966e-07	down	-3.03453	-1.60147	3.03453	down	down	-1.12279	-0.167092	1.12279	-2.53494	-1.34195	2.53494	793.925	661.986	312.766	288.723	0.0465908	-0.120502	-1.29536	-1.55488	Detected	Detected	Detected	Detected	Detected	Detected	Detected	Detected	Detected	Detected	Detected	Detected	AAATTGATATCCTGTGGTGCTAAAGTACAGTAGAAAGAGAGGAGAAGTGTATACATGTTT	106842204	chr7	106842145	+	FALSE	hs|7q22.3	ENST00000468410	26959	NM_012257	HMG-box transcription factor 1	chr7:106842145-106842204	GO:0005515|GO:0006355|GO:0003723|GO:0005730|GO:0043268|GO:0007050|GO:0005634|GO:0016055|GO:0003677|GO:0006351
A_23_P259003	PEX5L	Homo sapiens peroxisomal biogenesis factor 5-like (PEX5L), transcript variant 1, mRNA [NM_016559]	1.28046e-05	1.96318e-06	down	-3.03268	-1.60059	3.03268	down	down	-1.14233	-0.191982	1.14233	-1.07635	-0.106145	1.07635	126.416	104.768	115.43	45.9703	0.050773	-0.141209	-0.0553718	-1.54982	Detected	Detected	Detected	Detected	Detected	Detected	Detected	Detected	Not Detected	Not Detected	Detected	Detected	GCAGTGGTGTTTTAATTGGTTGAATTCCACTTAGTTCTCCACAGTGTTTTGTATGTGTTT	179518364	chr3	179518305	-	FALSE	hs|3q26.33	ENST00000467460	51555	NM_016559	peroxisomal biogenesis factor 5-like	chr3:179518364-179518305	GO:0043235|GO:0031267|GO:0016560|GO:0043949|GO:0005052|GO:0000268|GO:0042391|GO:0016558|GO:0045185|GO:0030425|GO:0005778|GO:0005829
A_23_P94338	ENPP2	Homo sapiens ectonucleotide pyrophosphatase/phosphodiesterase 2 (ENPP2), transcript variant 1, mRNA [NM_006209]	1.04369e-06	4.88917e-08	down	-3.0317	-1.60013	3.0317	down	down	-1.16293	-0.217765	1.16293	-1.67289	-0.742342	1.67289	1441.2	1165.77	859.265	529.993	0.0413059	-0.176459	-0.701036	-1.55882	Detected	Detected	Detected	Detected	Detected	Detected	Detected	Detected	Detected	Detected	Detected	Detected	GGCCTGATGTCCGTGTTTCTCCGAGTTTCAGTCAGAACTGTTTGGCCTACAAAAATGATA	120581567	chr8	120581508	-	FALSE	hs|8q24.12	ENST00000522826	5168	NM_006209	ectonucleotide pyrophosphatase/phosphodiesterase 2	chr8:120581567-120581508	GO:0030334|GO:0090305|GO:0005886|GO:0005509|GO:0004551|GO:0006928|GO:0006796|GO:0003676|GO:0005615|GO:0006898|GO:0006955|GO:0004528|GO:0016787|GO:0007186|GO:0006935|GO:0005887|GO:0004622|GO:0047391|GO:0030247|GO:0008270|GO:0034638|GO:0009395|GO:0008134|GO:0005044
A_21_P0001582	XLOC_001045	BROAD Institute lincRNA (XLOC_001045), lincRNA [TCONS_00001690]	0.0424618	0.0289368	down	-3.03156	-1.60006	3.03156	down	down	-1.37335	-0.457697	1.37335	-1.34877	-0.431649	1.34877	99.7955	67.702	78.3927	40.5426	0.0633105	-0.394387	-0.368339	-1.53675	Detected	Detected	Detected	Detected	Detected	Detected	Detected	Detected	Detected	Not Detected	Detected	Detected	TCAGGTTCTTTGAGATCTAAGCCAGATGCCATCATTTCCTTACGCTCTTGGGAGAAAGCA	156475975	chr1	156471594	-	FALSE	hs|1q22					chr1:156475975-156471594
A_33_P3400374	HELZ2	Homo sapiens helicase with zinc finger 2, transcriptional coactivator (HELZ2), transcript variant 1, mRNA [NM_001037335]	5.04617e-08	2.39733e-10	down	-3.01988	-1.59449	3.01988	up	down	1.03807	0.0538998	1.03807	-3.20529	-1.68046	3.20529	5753.33	5606.75	1789.43	2117.28	-0.0180868	0.035813	-1.69854	-1.61258	Detected	Detected	Detected	Detected	Detected	Detected	Detected	Detected	Detected	Detected	Detected	Detected	GGGGCTTGCCCCACCTTCTACATTCCAATTTTTATATCTTTGAATTATGTGATTAGATAT	62189535	chr20	62189476	-	FALSE	hs|20q13.33	ENST00000427522	85441	NM_001037335	helicase with zinc finger 2, transcriptional coactivator	chr20:62189535-62189476	GO:0005515|GO:0030374|GO:0045944|GO:0004386|GO:0005654|GO:0044281|GO:0005524|GO:0003677|GO:0046872|GO:0044255|GO:0006351
A_19_P00321272	LINC00313	long intergenic non-protein coding RNA 313 [Source:HGNC Symbol;Acc:16416] [ENST00000427188]	6.29671e-05	1.53091e-05	down	-3.01959	-1.59435	3.01959	up	down	1.00995	0.014281	1.00995	-3.06661	-1.61664	3.06661	228.025	213.666	72.252	83.383	0.0117534	0.0260344	-1.60489	-1.5826	Detected	Detected	Detected	Detected	Detected	Detected	Detected	Detected	Detected	Detected	Detected	Detected	AGCTCGCTGACTGCCTGCACAGTGGAAGGAAGACCTGTTTCTTTTACTTTCCTTGAGGAG	44890399	chr21	44890340	-	FALSE	hs|21q22.3	ENST00000427188	114038	XR_425284	long intergenic non-protein coding RNA 313	chr21:44890399-44890340
A_33_P3339376	WIPF1	Homo sapiens WAS/WASL interacting protein family, member 1, mRNA (cDNA clone MGC:111041 IMAGE:5184105), complete cds. [BC110288]	2.60869e-07	4.59198e-09	down	-3.01671	-1.59297	3.01671	up	down	1.2095	0.274415	1.2095	-1.2197	-0.286524	1.2197	4571.99	5228.99	3714.14	1686.09	-0.0330893	0.241326	-0.319613	-1.62606	Detected	Detected	Detected	Detected	Detected	Detected	Detected	Detected	Detected	Detected	Detected	Detected	TTCATTCGCCAGGCTTTGAGGCCATTTCCCTATTCATTAAAGACTAATGTTTAAAAAGTC	175435956	chr2	175435897	-	FALSE	hs|2q31.1	ENST00000409415	7456	BC110288	WAS/WASL interacting protein family, member 1	chr2:175435956-175435897	GO:0005515|GO:0030048|GO:0005884|GO:0003779|GO:0015629|GO:0001726|GO:0005829|GO:0006461|GO:0008154|GO:0045087|GO:0016023|GO:0005522|GO:0038096|GO:0051707
A_21_P0002675	FLJ42351	Homo sapiens uncharacterized LOC400999 (FLJ42351), long non-coding RNA [NR_033871]	0.000237499	7.77049e-05	down	-3.01517	-1.59224	3.01517	down	down	-1.39715	-0.48249	1.39715	-4.06008	-2.02151	4.06008	77.7319	52.412	19.0426	29.7555	0.00398779	-0.478502	-2.01752	-1.58825	Detected	Not Detected	Not Detected	Detected	Detected	Detected	Not Detected	Not Detected	Not Detected	Detected	Detected	Not Detected	GGAAGAAATCCTTATCTTTCCAACACTGAGATGCTTCTGCCGAAGAGTAGAATGGGAGGT	113401676	chr2	113401536	-	FALSE	hs|2q13	ENST00000457336	400999		uncharacterized LOC400999	chr2:113401676-113401536
A_23_P156284	DBN1	Homo sapiens drebrin 1 (DBN1), transcript variant 2, mRNA [NM_080881]	1.84534e-05	3.20156e-06	down	-3.0136	-1.59149	3.0136	down	down	-1.0712	-0.0992241	1.0712	-2.44095	-1.28744	2.44095	365.823	324.838	148.16	135.756	-0.020984	-0.120208	-1.30843	-1.61247	Detected	Detected	Detected	Detected	Detected	Detected	Detected	Detected	Detected	Detected	Detected	Detected	TTGGGAAAATATCACTTTGTATTCTCTGTCCAGGGCTTCAGATATTTTGCACGAATTTTA	176884027	chr5	176883968	-	FALSE	hs|5q35.3	ENST00000472831	1627	NM_080881	drebrin 1	chr5:176884027-176883968	GO:0005515|GO:0042641|GO:0005886|GO:0003779|GO:0015629|GO:0030425|GO:0061351|GO:0005737|GO:0048168|GO:0050773|GO:0005921|GO:0007015|GO:0010643|GO:0032507|GO:0005522|GO:0005938|GO:0010644
A_32_P104518	LINC00476	Homo sapiens long intergenic non-protein coding RNA 476 (LINC00476), transcript variant 2, long non-coding RNA [NR_023389]	0.00802743	0.00446074	down	-3.0108	-1.59015	3.0108	up	down	1.37743	0.461975	1.37743	-1.11015	-0.150759	1.11015	51.3707	65.9857	47.3015	20.7502	0.0144437	0.476419	-0.136316	-1.5757	Detected	Not Detected	Detected	Detected	Detected	Detected	Detected	Not Detected	Not Detected	Not Detected	Detected	Detected	GCGAGAACGAAATCTTCCTTTCTGTGGGCGGAGCAATCTTCCCGATGTCTCTTCCCTCTG	98637886	chr9	98637827	-	FALSE	hs|9q22.32		100128782	NR_023389	long intergenic non-protein coding RNA 476	chr9:98637886-98637827
A_21_P0003212			2.48092e-07	4.27588e-09	down	-3.0069	-1.58828	3.0069	down	down	-1.38996	-0.475041	1.38996	-3.66046	-1.87203	3.66046	10020	6758.46	2699.93	3676.76	0.00388209	-0.471159	-1.86814	-1.58439	Detected	Detected	Detected	Detected	Detected	Detected	Detected	Detected	Detected	Detected	Detected	Detected	TGAAACCGCACTGAGAAGGTATTTGTGGCCCGTATGCTGATTGATTGATGAGACTTCTTT	195676209	chr3	195676150	-	FALSE	hs|3q29	ENST00000608379		TCONS_00006773		chr3:195676209-195676150
A_19_P00322409	STXBP5-AS1	Homo sapiens STXBP5 antisense RNA 1 (STXBP5-AS1), long non-coding RNA [NR_034115]	1.9612e-05	3.47305e-06	down	-3.0066	-1.58813	3.0066	down	down	-1.0412	-0.0582411	1.0412	-1.57594	-0.656213	1.57594	91.5289	83.254	57.7997	34.019	0.00113249	-0.0571086	-0.655081	-1.587	Detected	Detected	Detected	Detected	Detected	Detected	Detected	Detected	Not Detected	Not Detected	Detected	Detected	TTCAATTGAATGATTTTACACAGTGGCACAGTTTCAGGTATGTTGCTAAGCAGGAAAGTT	147163217	chr6	147163158	-	FALSE	hs|6q24.3		729178	NR_034115	STXBP5 antisense RNA 1	chr6:147163217-147163158
A_21_P0004567	XLOC_004924	BROAD Institute lincRNA (XLOC_004924), lincRNA [TCONS_00010989]	8.83238e-07	3.78402e-08	down	-3.00541	-1.58756	3.00541	down	down	-1.07383	-0.10276	1.07383	-11.4306	-3.51483	11.4306	99.4413	84.022	8.42479	35.6893	-0.114725	-0.217485	-3.62955	-1.70229	Detected	Not Detected	Not Detected	Detected	Detected	Detected	Not Detected	Not Detected	Not Detected	Not Detected	Detected	Detected	TGCAAACCAAGTATATCATTACTGAACCTGAATATCCTTACTTTTTCATAAGATACATGA	90607514	chr5	90606842	-	FALSE	hs|5q14.3					chr5:90607514-90606842
A_32_P63013	MIR4697HG	Homo sapiens MIR4697 host gene (non-protein coding) (MIR4697HG), long non-coding RNA [NR_024344]	1.23939e-07	1.18187e-09	down	-3.00386	-1.58682	3.00386	up	down	1.05313	0.0746797	1.05313	-4.56271	-2.18989	4.56271	602.298	590.553	130.426	220.887	-0.0252469	0.0494328	-2.21514	-1.61207	Detected	Detected	Detected	Detected	Detected	Detected	Detected	Detected	Detected	Detected	Detected	Detected	CCCGGGAGTGTTGCAAGTTAAACTGATGAAAAGACGTTTAGTATTTAATTGCTCCTCATG	133766453	chr11	133766394	-	FALSE	hs|11q25		283174	NR_024344	MIR4697 host gene (non-protein coding)	chr11:133766453-133766394
A_23_P115785	FANK1	Homo sapiens fibronectin type III and ankyrin repeat domains 1 (FANK1), mRNA [NM_145235]	0.00210755	0.000981775	down	-2.99878	-1.58437	2.99878	down	down	-1.11635	-0.158786	1.11635	-1.69297	-0.759554	1.69297	54.3217	44.7923	31.2912	20.0042	0.0962728	-0.0625129	-0.663281	-1.4881	Detected	Not Detected	Not Detected	Detected	Detected	Detected	Not Detected	Detected	Not Detected	Not Detected	Detected	Not Detected	TTCGGCAAAGGTGTCCTAGAAATGGCCAGAGTTTTTGACAGACAGAGTGTAGTCTCCTTA	127697956	chr10	127697791	+	FALSE	hs|10q26.2	ENST00000368693	92565	NM_145235	fibronectin type III and ankyrin repeat domains 1	chr10:127697791-127697956	GO:0005737|GO:0005730|GO:0005634
A_21_P0010689	XLOC_l2_000018	BROAD Institute lincRNA (XLOC_l2_000018), lincRNA [TCONS_l2_00001954]	7.89027e-08	4.83212e-10	down	-2.99698	-1.58351	2.99698	up	down	1.08286	0.114852	1.08286	-2.97111	-1.571	2.97111	1508.05	1532.15	502.887	558.866	-0.0269874	0.0878646	-1.59799	-1.6105	Detected	Detected	Detected	Detected	Detected	Detected	Detected	Detected	Detected	Detected	Detected	Detected	TGATGGGGAAGGTGGGGGCGGTTGTGCACCTCAAGCAGGTAGCTGAAGCAGAGAGAGAAG	1001231	chr1	999932	+	FALSE	hs|1p36.33					chr1:999932-1001231
A_33_P3691916	FAM13A	Homo sapiens family with sequence similarity 13, member A (FAM13A), transcript variant 1, mRNA [NM_014883]	3.13407e-06	2.77248e-07	down	-2.99626	-1.58316	2.99626	down	down	-1.00162	-0.00233428	1.00162	-6.87541	-2.78145	6.87541	425.473	393.147	59.9277	154.842	-0.00532309	-0.00765737	-2.78677	-1.58849	Detected	Detected	Detected	Detected	Detected	Detected	Detected	Detected	Detected	Detected	Detected	Detected	GTTTGGAATTCTTTGCTCTACTGTTTACATTGCAGATTGCTATAATTTCAAGGAGTGAGA	89647940	chr4	89647881	-	FALSE	hs|4q22.1	ENST00000264344	10144	NM_014883	family with sequence similarity 13, member A	chr4:89647940-89647881	GO:0043547|GO:0051056|GO:0007264|GO:0005829|GO:0005096
A_24_P309594	SLC48A1	Homo sapiens solute carrier family 48 (heme transporter), member 1 (SLC48A1), mRNA [NM_017842]	4.72681e-08	2.06563e-10	down	-2.99412	-1.58213	2.99412	up	down	1.0596	0.0835184	1.0596	-4.11737	-2.04172	4.11737	4283.44	4286.5	1027.67	1582.78	0.00366402	0.0871824	-2.03806	-1.57847	Detected	Detected	Detected	Detected	Detected	Detected	Detected	Detected	Detected	Detected	Detected	Detected	CGCACTGCTCACTTCTGGGGGGCCCTTTCAGAGGCACTTTTAAAGCAAATAAAACATTTA	48176527	chr12	48176468	+	FALSE	hs|12q13.11	ENST00000442892	55652	NM_017842	solute carrier family 48 (heme transporter), member 1	chr12:48176468-48176527	GO:0015886|GO:0015232|GO:0016021|GO:0005765|GO:0010008
A_23_P422981	FBXO36	Homo sapiens F-box protein 36 (FBXO36), mRNA [NM_174899]	0.00290721	0.00142363	down	-2.99106	-1.58066	2.99106	up	down	1.06252	0.0874861	1.06252	-1.57203	-0.65263	1.57203	64.3948	65.5104	41.3584	24.2428	0.100692	0.188178	-0.551938	-1.47996	Detected	Not Detected	Detected	Detected	Detected	Detected	Not Detected	Not Detected	Not Detected	Not Detected	Detected	Detected	AAGCTTATGGACATGCGCAATAGTTGATTCAGCTTCAATCAATAAGAACATAAATATGGC	230877624	chr2	230877565	+	FALSE	hs|2q36.3	ENST00000283946	130888	NM_174899	F-box protein 36	chr2:230877565-230877624
A_33_P3266928	LMTK3	Homo sapiens lemur tyrosine kinase 3 (LMTK3), mRNA [NM_001080434]	3.60607e-06	3.40651e-07	down	-2.99031	-1.58029	2.99031	down	down	-1.11802	-0.160951	1.11802	-2.02174	-1.0156	2.02174	301.529	256.25	150.28	112.906	0.0508423	-0.110109	-0.964759	-1.52945	Detected	Detected	Detected	Detected	Detected	Detected	Detected	Detected	Detected	Detected	Detected	Detected	CCTCTGGTTCAAACCTTCGCGTGGCATTTTCACATTATTTAAAAAAGACAAAAACAACTT	48988597	chr19	48988538	-	FALSE	hs|19q13.33	ENST00000600059	114783	NM_001080434	lemur tyrosine kinase 3	chr19:48988597-48988538	GO:0003674|GO:0004674|GO:0010923|GO:0018108|GO:0016021|GO:0005575|GO:0004713|GO:0005524
A_33_P3407049			6.14801e-07	2.10868e-08	down	-2.9855	-1.57797	2.9855	down	down	-1.45673	-0.542731	1.45673	-10.0336	-3.32677	10.0336	1543.09	1002.37	151.177	566.97	-0.0492659	-0.591997	-3.37604	-1.62724	Detected	Detected	Detected	Detected	Detected	Detected	Detected	Detected	Detected	Detected	Detected	Detected	AAGAGAAGCTCACTGCAGAATGGACTAGAAGCCAAAACTATGACACTTGAGTTTTTCACC	143342842	chr7	143342783	-	FALSE	hs|7q35					chr7:143342842-143342783
A_23_P36305	ATG16L2	Homo sapiens autophagy related 16-like 2 (S. cerevisiae) (ATG16L2), mRNA [NM_033388]	7.7662e-09	2.22027e-12	down	-2.97928	-1.57496	2.97928	down	down	-1.05075	-0.0714232	1.05075	-4.15201	-2.05381	4.15201	7018.86	6283.05	1676.61	2609.91	-0.00142288	-0.0728461	-2.05523	-1.57639	Detected	Detected	Detected	Detected	Detected	Detected	Detected	Detected	Detected	Detected	Detected	Detected	TGGCAGGACCTGGCCTGTTTGTTTAAAAATGAAGTATGGGTTGGGGGATTACGCTAGTTT	72540615	chr11	72540556	+	FALSE	hs|11q13.4	ENST00000536995	89849	NM_033388	autophagy related 16-like 2 (S. cerevisiae)	chr11:72540556-72540615	GO:0005737|GO:0006914|GO:0005730|GO:0005634|GO:0015031
A_23_P146922	GAS6	Homo sapiens growth arrest-specific 6 (GAS6), transcript variant 1, mRNA [NM_000820]	0.00493222	0.0025772	down	-2.97832	-1.5745	2.97832	down	down	-1.09509	-0.13105	1.09509	-1.12298	-0.167329	1.12298	80.1828	69.3981	70.7404	30.3576	-0.126259	-0.25731	-0.293589	-1.70076	Detected	Detected	Detected	Detected	Detected	Detected	Detected	Detected	Not Detected	Not Detected	Detected	Detected	GGGGACTTGTTCCAACCGGAGCGAGGACTGTATCATCTGAACCTGACCGTGGGAGGTATT	114531609	chr13	114531550	-	FALSE	hs|13q34	ENST00000327773	2621	NM_000820	growth arrest-specific 6	chr13:114531609-114531550	GO:0006909|GO:0005515|GO:0032715|GO:0005615|GO:0030296|GO:0018105|GO:0045860|GO:0006508|GO:0033159|GO:0032689|GO:0048018|GO:0043027|GO:0005796|GO:0005509|GO:0019064|GO:0031589|GO:0043277|GO:0030168|GO:0032720|GO:0032825|GO:0010804|GO:0010934|GO:0043491|GO:0035754|GO:0001786|GO:0005788|GO:0045892|GO:0044267|GO:0040008|GO:0043687|GO:0032008|GO:0008283|GO:0035457|GO:0031100|GO:0048146|GO:0046718|GO:…
A_21_P0001726	XLOC_000811	BROAD Institute lincRNA (XLOC_000811), lincRNA [TCONS_00002373]	7.37485e-05	1.87466e-05	down	-2.97375	-1.57228	2.97375	down	down	-2.16214	-1.11246	2.16214	-4.9361	-2.30337	4.9361	107.554	46.7728	22.2929	40.3649	-0.0158054	-1.12826	-2.31918	-1.58809	Detected	Detected	Not Detected	Detected	Detected	Detected	Not Detected	Not Detected	Not Detected	Not Detected	Not Detected	Detected	TTTGAAGGGAGCAAAGGCATCGAAATTTTTGGAGCATCTAGAACTGGGGCAGTGAATGCA	44404404	chr1	44404345	-	FALSE	hs|1p34.1					chr1:44404404-44404345
A_19_P00317127	LOC101929683	PREDICTED: Homo sapiens uncharacterized LOC101929683 (LOC101929683), ncRNA [XR_242023]	5.25095e-05	1.22175e-05	down	-2.97245	-1.57165	2.97245	down	down	-2.48841	-1.31522	2.48841	-7.40711	-2.88891	7.40711	71.8833	28.4249	9.71756	27.3094	0.0175592	-1.29766	-2.87135	-1.5541	Detected	Not Detected	Not Detected	Not Detected	Detected	Detected	Not Detected	Not Detected	Not Detected	Not Detected	Not Detected	Not Detected	GGTTGAGGTGGGGCGGTATTCTAAACCTTTGGAAATGGAATAGAACTACCTAAAGTATAT	44045569	chr6	44045510	+	FALSE	hs|6p21.1	ENST00000455005	101929683	XR_242023	uncharacterized LOC101929683	chr6:44045510-44045569
A_23_P160618	SH2D2A	Homo sapiens SH2 domain containing 2A (SH2D2A), transcript variant 2, mRNA [NM_003975]	1.69178e-07	1.93464e-09	down	-2.97034	-1.57063	2.97034	down	down	-1.01875	-0.0267967	1.01875	-3.04738	-1.60757	3.04738	5908.58	5439.83	1923.74	2215.6	-0.0424163	-0.0692129	-1.64999	-1.61304	Detected	Detected	Detected	Detected	Detected	Detected	Detected	Detected	Detected	Detected	Detected	Detected	AGTGTGCAAGGAGGGCCCTGTTAGCTCCCACTGTCCTGGTTTCTCCTCCTGGAGTCTAAT	156776243	chr1	156776184	-	FALSE	hs|1q23.1	ENST00000392306	9047	NM_003975	SH2 domain containing 2A	chr1:156776243-156776184	GO:0005515|GO:0007165|GO:0017124|GO:0005737|GO:0008283|GO:0005070|GO:0009967|GO:0001525|GO:0030154
A_33_P3210303		Synthetic construct Homo sapiens gateway clone IMAGE:100021983 3' read WFS1 mRNA. [CU688821]	0.000190756	5.96691e-05	down	-2.96933	-1.57014	2.96933	up	down	1.006	0.00862535	1.006	-8.23967	-3.04259	8.23967	151.859	143.638	20.1798	56.9062	0.0534183	0.0620437	-2.98917	-1.51672	Detected	Detected	Not Detected	Detected	Detected	Detected	Not Detected	Not Detected	Detected	Detected	Detected	Detected	ACATAGAACCAGCAGAACAGCACGATGGCCGTGAGCCACACCAGGATGAGCTTGACCATG	6303474	chr4	6303415	-	FALSE	hs|4p16.1			CU688821		chr4:6303474-6303415
A_33_P3392537	TK2	Homo sapiens thymidine kinase 2, mitochondrial (TK2), transcript variant 1, mRNA [NM_004614]	0.00506633	0.00265659	down	-2.9633	-1.5672	2.9633	down	down	-1.15115	-0.203073	1.15115	-1.28659	-0.363558	1.28659	97.0022	79.7685	74.5776	38.1768	0.049993	-0.15308	-0.313565	-1.51721	Detected	Not Detected	Detected	Detected	Detected	Detected	Detected	Detected	Not Detected	Detected	Detected	Detected	ATTTCAGCTTTTATTTAAGCTTTTTGACAGTACATGTAAAATATATGATTATAACCATTT	66543411	chr16	66543352	-	FALSE	hs|16q21	ENST00000451102	7084	NM_004614	thymidine kinase 2, mitochondrial	chr16:66543411-66543352	GO:0009157|GO:0046092|GO:0005743|GO:0046104|GO:0055086|GO:0044281|GO:0043097|GO:0005524|GO:0016310|GO:0006139|GO:0009262|GO:0005759|GO:0016773|GO:0004137|GO:0006264|GO:0006206|GO:0004797
A_24_P268729	HEMK1	Homo sapiens HemK methyltransferase family member 1 (HEMK1), mRNA [NM_016173]	0.00275492	0.00133915	down	-2.96302	-1.56707	2.96302	down	down	-1.5307	-0.614191	1.5307	-5.59413	-2.48391	5.59413	67.377	44.174	12.6773	26.0676	0.12355	-0.49064	-2.36036	-1.44352	Detected	Not Detected	Not Detected	Detected	Detected	Detected	Not Detected	Not Detected	Not Detected	Not Detected	Not Detected	Detected	TCTGGCATACCCAAGTTCAGTAAATGTCTATCAGTAAGCTGATGGTACATGCATTTTCTA	50621399	chr3	50621340	+	FALSE	hs|3p21.2	ENST00000448997	51409	NM_016173	HemK methyltransferase family member 1	chr3:50621340-50621399	GO:0006306|GO:0005739|GO:0006479|GO:0008276|GO:0008170|GO:0003677
A_21_P0013337	XLOC_l2_013931	BROAD Institute lincRNA (XLOC_l2_013931), lincRNA [TCONS_l2_00026766]	0.000343939	0.000120438	down	-2.95876	-1.56499	2.95876	down	down	-1.15374	-0.206321	1.15374	-2.11319	-1.07942	2.11319	86.8889	70.1413	40.2046	31.7964	-0.0896891	-0.29601	-1.16911	-1.65468	Detected	Not Detected	Detected	Detected	Detected	Detected	Not Detected	Not Detected	Not Detected	Not Detected	Detected	Detected	GGACACAGTATCCCTGAGGTTTCACATTCTGAGACATTTTAAAAATATTTTCTCTTCAGA	97574986	chr7	97574927	-	FALSE	hs|7q21.3					chr7:97574986-97574927
A_19_P00322407	STXBP5-AS1	Homo sapiens STXBP5 antisense RNA 1 (STXBP5-AS1), long non-coding RNA [NR_034115]	5.6181e-05	1.33162e-05	down	-2.95378	-1.56256	2.95378	up	down	1.04682	0.0660081	1.04682	-1.70173	-0.767001	1.70173	100.914	100.12	59.3411	38.3429	-0.0128117	0.0531964	-0.779813	-1.57538	Detected	Detected	Detected	Detected	Detected	Detected	Detected	Detected	Not Detected	Not Detected	Detected	Detected	GATTGCTGAGTGAGAAAGAGCAAGTTGCTGAGTATTATATAAGTATGATCTCACTTTTGT	147163096	chr6	147163037	-	FALSE	hs|6q24.3		729178	NR_034115	STXBP5 antisense RNA 1	chr6:147163096-147163037
A_23_P202810	OVOL1	Homo sapiens ovo-like zinc finger 1 (OVOL1), mRNA [NM_004561]	0.000162532	4.94467e-05	down	-2.95074	-1.56108	2.95074	down	up	-1.11212	-0.153315	1.11212	3.10081	1.63265	3.10081	30.9853	26.5114	96.4239	12.4485	0.073868	-0.079447	1.70651	-1.48721	Not Detected	Not Detected	Detected	Not Detected	Not Detected	Detected	Detected	Detected	Not Detected	Not Detected	Not Detected	Not Detected	CTGTATTCTGAAAGTCACATAGCACACAGTAATGTTATCTGGAAGCTCTGTTTTTGTTTA	65564578	chr11	65564519	+	FALSE	hs|11q13.1	ENST00000335987	5017	NM_004561	ovo-like zinc finger 1	chr11:65564519-65564578	GO:0006366|GO:0051729|GO:0001822|GO:0000981|GO:0005634|GO:0000122|GO:0007283|GO:0003677|GO:0046872|GO:0009913|GO:0001078|GO:0007010|GO:0007498
A_24_P357847		immunoglobulin kappa variable 3-15 [Source:HGNC Symbol;Acc:5816] [ENST00000390252]	0.0140276	0.0083696	down	-2.94899	-1.56022	2.94899	down	down	-1.15434	-0.207067	1.15434	-1.31015	-0.38973	1.31015	67.4969	55.4146	51.1685	27.6911	-0.0740272	-0.281094	-0.463757	-1.63425	Detected	Detected	Detected	Detected	Detected	Detected	Detected	Detected	Not Detected	Not Detected	Detected	Detected	CCATCAGCAGCCTGCAGTCTGAAGATTTTGCAGTTTATTACTGTCAGCAGTATAATAACT	89384737	chr2	89384678	-	FALSE	hs|2p11.2	ENST00000390252		XM_006725443		chr2:89384737-89384678
A_21_P0004569	LUCAT1	Homo sapiens lung cancer associated transcript 1 (non-protein coding) (LUCAT1), transcript variant 2, long non-coding RNA [NR_103549]	0.000102618	2.8237e-05	down	-2.94857	-1.56001	2.94857	down	down	-1.07357	-0.102418	1.07357	-3.38574	-1.75947	3.38574	225.211	199.97	64.7641	84.1612	0.00800927	-0.0944084	-1.75146	-1.552	Detected	Detected	Detected	Detected	Detected	Detected	Detected	Detected	Detected	Detected	Detected	Detected	TATTTCTGACTTGGCTTTCTTGTATTTCTCTCACGTTAACAAAATTGGTTCAGCATCTAC	90609980	chr5	90609921	-	FALSE	hs|5q14.3	ENST00000607854	100505994	NR_103549	lung cancer associated transcript 1 (non-protein coding)	chr5:90609980-90609921
A_23_P128967	ALDH6A1	Homo sapiens aldehyde dehydrogenase 6 family, member A1 (ALDH6A1), transcript variant 1, mRNA [NM_005589]	8.64871e-07	3.67382e-08	down	-2.94774	-1.55961	2.94774	down	down	-1.0154	-0.0220512	1.0154	-1.46007	-0.546038	1.46007	1506.63	1409.77	1024.46	569.032	-0.0313539	-0.0534051	-0.577392	-1.59096	Detected	Detected	Detected	Detected	Detected	Detected	Detected	Detected	Detected	Detected	Detected	Detected	AGGGAACTGCCTAGTGTAACAATGAAACCAGATTTCTCACTTGCTCTTCATACTTCTATT	74527189	chr14	74527130	-	FALSE	hs|14q24.3	ENST00000554501	4329	NM_005589	aldehyde dehydrogenase 6 family, member A1	chr14:74527189-74527130	GO:0006210|GO:0005730|GO:0005634|GO:0009083|GO:0019859|GO:0044281|GO:0005739|GO:0034641|GO:0050873|GO:0005759|GO:0018478|GO:0006574|GO:0006573|GO:0004491|GO:0000062|GO:0070062|GO:0055114
A_24_P83615	NLRP1	Homo sapiens NLR family, pyrin domain containing 1 (NLRP1), transcript variant 5, mRNA [NM_001033053]	1.45972e-05	2.34858e-06	down	-2.94704	-1.55927	2.94704	down	down	-1.06104	-0.0854813	1.06104	-1.37009	-0.454273	1.37009	205.056	181.864	150.198	77.5067	-0.0362856	-0.121767	-0.490559	-1.59555	Detected	Detected	Detected	Detected	Detected	Detected	Detected	Detected	Detected	Detected	Detected	Detected	CTTCATTCCCGTCACCTCTGTGGTGTTGCTTTACCACCGCGTCCATCCTGAGGAAGTCAC	5424946	chr17	5424887	-	FALSE	hs|17p13.2	ENST00000577119	22861	NM_001033053	NLR family, pyrin domain containing 1	chr17:5424946-5424887	GO:0005515|GO:0006919|GO:0072558|GO:0019904|GO:0050727|GO:0006915|GO:0005634|GO:0051402|GO:0005524|GO:0008656|GO:0035872|GO:0005829|GO:0005622|GO:0050718|GO:0045087|GO:0032495|GO:0019899|GO:0042742
A_24_P595717	FAM179A	Homo sapiens family with sequence similarity 179, member A (FAM179A), mRNA [NM_199280]	8.39625e-09	3.77205e-12	down	-2.94664	-1.55907	2.94664	up	down	1.00737	0.0105937	1.00737	-3.88235	-1.95693	3.88235	2138.51	2013.63	543.065	800.687	-0.0108763	-0.000282606	-1.96781	-1.56995	Detected	Detected	Detected	Detected	Detected	Detected	Detected	Detected	Detected	Detected	Detected	Detected	AGTTCCAGATGTACATGGTATATTTTGAAGTAGAAATAAAAGAATTACTTATTTTTCTAA	29275096	chr2	29275037	+	FALSE	hs|2p23.2	ENST00000475900	165186	NM_199280	family with sequence similarity 179, member A	chr2:29275037-29275096
A_23_P206806	ITGAL	Homo sapiens integrin, alpha L (antigen CD11A (p180), lymphocyte function-associated antigen 1; alpha polypeptide) (ITGAL), transcript variant 1, mRNA [NM_002209]	6.31335e-05	1.53547e-05	down	-2.94567	-1.5586	2.94567	up	down	1.05093	0.0716702	1.05093	-2.53246	-1.34054	2.53246	438.11	436.53	174.135	166.065	0.0467145	0.118385	-1.29382	-1.51188	Detected	Detected	Detected	Detected	Detected	Detected	Detected	Detected	Detected	Detected	Detected	Detected	TGTCAGGGCGTGGGACATCTAGTAGGTGCTTGACATAATTTCACTGAATTAATGACAGAG	30533967	chr16	30533908	+	FALSE	hs|16p11.2	ENST00000358164	3683	NM_002209	integrin, alpha L (antigen CD11A (p180), lymphocyte function-associated antigen 1; alpha polypeptide)	chr16:30533908-30533967	GO:0005515|GO:0005886|GO:0006928|GO:0050900|GO:0032403|GO:0046872|GO:0050850|GO:0006954|GO:0030198|GO:0042102|GO:0007159|GO:0007155|GO:0050839|GO:0007157|GO:0070062|GO:0001772|GO:0008305|GO:0022409|GO:0046982|GO:0007165|GO:0007596|GO:0007229|GO:0002291|GO:0050776|GO:0050798|GO:0009897
A_33_P3269218	BAI2	Homo sapiens brain-specific angiogenesis inhibitor 2 (BAI2), mRNA [NM_001703]	1.32364e-06	7.2449e-08	down	-2.94526	-1.55839	2.94526	down	down	-1.07013	-0.0977913	1.07013	-2.6545	-1.40844	2.6545	789.033	695.759	299.013	298.437	-0.00043424	-0.0982256	-1.40888	-1.55883	Detected	Detected	Detected	Detected	Detected	Detected	Detected	Detected	Detected	Detected	Detected	Detected	CCTGTCCCGGGCTGGGGAGGGGGGAGGGGAACTTTGTTGGGAATAAACTTCACTCTGTGG	32192778	chr1	32192719	-	FALSE	hs|1p35.2	ENST00000257070	576	NM_001703	brain-specific angiogenesis inhibitor 2	chr1:32192778-32192719	GO:0007186|GO:0005886|GO:0007218|GO:0004930|GO:0016525|GO:0007422|GO:0016021
A_33_P3221009		Homo sapiens cDNA FLJ45966 fis, clone PLACE7015647. [AK127863]	2.37752e-05	4.43557e-06	down	-2.94312	-1.55735	2.94312	down	down	-1.17203	-0.229011	1.17203	-2.29219	-1.19672	2.29219	94.8403	77.015	40.6124	35.5939	-0.00787846	-0.236889	-1.2046	-1.56522	Detected	Not Detected	Detected	Detected	Detected	Detected	Not Detected	Not Detected	Not Detected	Not Detected	Detected	Detected	GTGTGTGCGTACATAAAATCGTCGAAACTTCCTCAATAAATGAAGAGATGTCCTTTTTGT	8514337	chr4	8514278	+	FALSE	hs|4p16.1	ENST00000382488				chr4:8514278-8514337
A_23_P143935	PIGZ	Homo sapiens phosphatidylinositol glycan anchor biosynthesis, class Z (PIGZ), mRNA [NM_025163]	9.83887e-05	2.67902e-05	down	-2.93652	-1.55411	2.93652	down	down	-1.04252	-0.0600724	1.04252	-2.42668	-1.27898	2.42668	294.964	259.829	121.321	109.335	-0.0539497	-0.114022	-1.33293	-1.60806	Detected	Detected	Detected	Detected	Detected	Detected	Detected	Detected	Detected	Detected	Detected	Detected	GTTGTACTTCATGGCACTCTGATGCCTGCTGTCTCAGTGTTTGGTTATTATGCAAACAAG	196673315	chr3	196673256	-	FALSE	hs|3q29	ENST00000412723	80235	NM_025163	phosphatidylinositol glycan anchor biosynthesis, class Z	chr3:196673315-196673256	GO:0000030|GO:0005783|GO:0005789|GO:0000026|GO:0016021|GO:0006506
A_23_P29830	CBLB	Homo sapiens Cbl proto-oncogene B, E3 ubiquitin protein ligase (CBLB), mRNA [NM_170662]	0.00345395	0.00172596	down	-2.93548	-1.5536	2.93548	down	down	-1.56501	-0.646176	1.56501	-4.6615	-2.22079	4.6615	54.4024	32.9566	13.0917	21.0531	-0.0523286	-0.698505	-2.27312	-1.60593	Detected	Not Detected	Not Detected	Not Detected	Detected	Detected	Not Detected	Not Detected	Not Detected	Not Detected	Not Detected	Not Detected	ATGCTGAATGGAACACATGGTCCATCTTCAGAGAAGAAATCAAACATCCCTGACTTAAGC	105400640	chr3	105400581	-	FALSE	hs|3q13.11	ENST00000405772	868	NM_170662	Cbl proto-oncogene B, E3 ubiquitin protein ligase	chr3:105400640-105400581	GO:0005515|GO:0045732|GO:0004842|GO:0016567|GO:0005886|GO:0046642|GO:0016874|GO:0005509|GO:0005730|GO:0005634|GO:0006607|GO:0050860|GO:0005829|GO:0035556|GO:0007165|GO:0042110|GO:0005737|GO:0006955|GO:0002669|GO:0008270|GO:0001784|GO:0004871|GO:0007166
A_23_P41888	PHYKPL	Homo sapiens 5-phosphohydroxy-L-lysine phospho-lyase (PHYKPL), transcript variant 2, mRNA [NM_153373]	1.93171e-06	1.29464e-07	down	-2.93217	-1.55197	2.93217	down	down	-1.07627	-0.106039	1.07627	-1.55401	-0.635996	1.55401	1487.86	1308.52	959.107	565.931	0.0230109	-0.0830282	-0.612986	-1.52896	Detected	Detected	Detected	Detected	Detected	Detected	Detected	Detected	Detected	Detected	Detected	Detected	CCTGCTCTGCCTAAGTGTACTCCAGAAGAAACTCATCTCATCCAAATACACGCTATTGAG	177638915	chr5	177635882	-	FALSE	hs|5q35.3	ENST00000510991	85007	NM_153373	5-phosphohydroxy-L-lysine phospho-lyase	chr5:177638915-177635882	GO:0005739|GO:0030170|GO:0008152|GO:0008483|GO:0016829
A_23_P68846	MYO18B	Homo sapiens myosin XVIIIB (MYO18B), mRNA [NM_032608]	0.000601557	0.000231901	down	-2.93038	-1.55109	2.93038	down	down	-1.20937	-0.274259	1.20937	-1.51985	-0.603928	1.51985	67.1047	52.9481	44.3928	25.8588	0.0585771	-0.215682	-0.545351	-1.49251	Detected	Not Detected	Detected	Detected	Detected	Detected	Not Detected	Not Detected	Not Detected	Not Detected	Detected	Not Detected	AACCTCTAGGCAGTGACCCATTCAGCTGGAAACTCCCAAGCCTCGACTACGAACGCAAGA	26423249	chr22	26423190	+	FALSE	hs|22q12.1	ENST00000536101	84700	NM_032608	myosin XVIIIB	chr22:26423190-26423249	GO:0003774|GO:0016461|GO:0008152|GO:0005634|GO:0003779|GO:0030017|GO:0005524
A_33_P3413038	PLXNB3	Homo sapiens plexin B3 (PLXNB3), transcript variant 2, mRNA [NM_001163257]	1.13365e-06	5.60479e-08	down	-2.92258	-1.54724	2.92258	down	down	-1.13153	-0.178275	1.13153	-3.27289	-1.71056	3.27289	234.559	195.544	71.3687	89.2653	-0.0111337	-0.189409	-1.7217	-1.55838	Detected	Detected	Detected	Detected	Detected	Detected	Detected	Detected	Detected	Detected	Detected	Detected	CCCCATTGTATTTATTTGCCTGCTGGAAAATCACATCCGGAAATAAAATAGAAATATGTC	153044785	chrX	153044726	+	FALSE	hs|Xq28	ENST00000538776	5365	NM_001163257	plexin B3	chrX:153044726-153044785	GO:0005515|GO:0030336|GO:0005886|GO:0019904|GO:0050918|GO:0005622|GO:0007165|GO:0007162|GO:0010593|GO:0001938|GO:0007411|GO:0004872|GO:0016021|GO:0034260
A_23_P411922	PRPF40B	Homo sapiens PRP40 pre-mRNA processing factor 40 homolog B (S. cerevisiae) (PRPF40B), transcript variant 1, mRNA [NM_001031698]	1.68511e-05	2.83547e-06	down	-2.91979	-1.54587	2.91979	down	down	-1.20141	-0.264727	1.20141	-3.26664	-1.70781	3.26664	178.944	141.187	54.6171	68.8894	0.0429769	-0.22175	-1.66483	-1.50289	Detected	Detected	Detected	Detected	Detected	Detected	Detected	Detected	Detected	Detected	Detected	Detected	GGTGATGCCAGTAGATAAAAGTGTGAGAGAAGGGGTCTCCAGGGAAGAGTCACAGGCTGT	50038286	chr12	50038227	+	FALSE	hs|12q13.12	ENST00000548825	25766	NM_001031698	PRP40 pre-mRNA processing factor 40 homolog B (S. cerevisiae)	chr12:50038227-50038286	GO:0008380|GO:0006397|GO:0016607
A_21_P0011957	XLOC_l2_008221	BROAD Institute lincRNA (XLOC_l2_008221), lincRNA [TCONS_l2_00014845]	0.000434378	0.000158761	down	-2.91899	-1.54547	2.91899	down	down	-1.0074	-0.0106378	1.0074	-1.09742	-0.134122	1.09742	55.9252	49.642	48.3145	20.6416	-0.190252	-0.20089	-0.324374	-1.73572	Detected	Not Detected	Detected	Detected	Detected	Detected	Detected	Detected	Not Detected	Not Detected	Detected	Detected	CCTCTGTGTACCAAAAAGGAATGTACTGTTTATAGAGACTTCAAATCAGCAGAAAATTCA	114632833	chr2	114632774	-	FALSE	hs|2q14.1					chr2:114632833-114632774
A_21_P0013222	LOC101929381	PREDICTED: Homo sapiens uncharacterized LOC101929381 (LOC101929381), transcript variant X2, ncRNA [XR_426197]	4.06378e-06	4.04636e-07	down	-2.91768	-1.54482	2.91768	down	down	-1.15176	-0.203836	1.15176	-2.30381	-1.20402	2.30381	402.21	322.663	170.709	150.758	0.029391	-0.174445	-1.17463	-1.51543	Detected	Detected	Detected	Detected	Detected	Detected	Detected	Detected	Detected	Detected	Detected	Detected	CGCAAGGCTGGAAAACATCATTCAAGTGGGCAATCGAATTAAATTTCTTATTAAAAGGTT	64568629	chr7	64559154	+	FALSE	hs|7q11.21		101929381	XR_426197	uncharacterized LOC101929381	chr7:64559154-64568629
A_21_P0005370	GHRHR	growth hormone releasing hormone receptor [Source:HGNC Symbol;Acc:4266] [ENST00000461424]	0.000713758	0.000282326	down	-2.91688	-1.54442	2.91688	down	down	-1.03719	-0.0526843	1.03719	-1.5703	-0.651039	1.5703	142.243	129.59	90.1048	55.4924	-0.0234723	-0.0761566	-0.674511	-1.5679	Detected	Detected	Detected	Detected	Detected	Detected	Detected	Detected	Detected	Detected	Detected	Detected	CCCAGAGAGCCCCCAGGAATGTTGGGAAGATCTGCAAGGATGAGCCTGAACCTAGAGGAT	31024702	chr7	31023918	+	FALSE	hs|7p14.3	ENST00000461424	2692		growth hormone releasing hormone receptor	chr7:31023918-31024702	GO:0005515|GO:0060124|GO:0043627|GO:0008284|GO:0005886|GO:0030819|GO:0005637|GO:0016520|GO:0033143|GO:0008340|GO:0016363|GO:0005640|GO:0048609|GO:0007190|GO:0030104|GO:0005737|GO:0019838|GO:0048469|GO:0030252|GO:0040018|GO:0030141|GO:0051246|GO:0032868|GO:0032869|GO:0009986|GO:0060133|GO:0004930|GO:0051384|GO:0007595|GO:0043568|GO:0019933|GO:0042445|GO:0016021|GO:0007189|GO:0017046
A_33_P3209229	RAB26	Homo sapiens RAB26, member RAS oncogene family (RAB26), mRNA [NM_014353]	1.2019e-07	1.13882e-09	down	-2.91476	-1.54338	2.91476	down	down	-1.06976	-0.0972929	1.06976	-5.18576	-2.37456	5.18576	2706.6	2384.47	514.196	1023.88	-0.0198886	-0.117181	-2.39445	-1.56327	Detected	Detected	Detected	Detected	Detected	Detected	Detected	Detected	Detected	Detected	Detected	Detected	GGCCTTTTGATTGCACAAGCCTTTGTTTTCAGTCCTAGTGAATAAAGTTGTGTTTTCTGG	2204140	chr16	2204081	+	FALSE	hs|16p13.3	ENST00000564426	25837	NM_014353	RAB26, member RAS oncogene family	chr16:2204081-2204140	GO:0045055|GO:0000139|GO:0043001|GO:0007264|GO:0035272|GO:0017157|GO:0031226|GO:0005525|GO:0019002|GO:0030667|GO:0030658
A_24_P50950	CCDC88B	coiled-coil domain containing 88B [Source:HGNC Symbol;Acc:26757] [ENST00000492980]	8.16189e-06	1.08236e-06	down	-2.91473	-1.54336	2.91473	down	down	-1.03222	-0.0457557	1.03222	-4.67754	-2.22575	4.67754	185.121	174.831	39.7354	70.979	0.0339219	-0.0118338	-2.19183	-1.50944	Detected	Detected	Not Detected	Detected	Detected	Detected	Not Detected	Not Detected	Detected	Detected	Detected	Detected	TCAGGGAGCTCACAGGACAGTCAGGATAGAGGCAAGAAAACAGGTGACAATAACTAGGTG	64117593	chr11	64117534	+	FALSE	hs|11q13.1	ENST00000492980	283234	AK095289	coiled-coil domain containing 88B	chr11:64117534-64117593
A_33_P3415744	ANKRD36B	Homo sapiens ankyrin repeat domain 36B (ANKRD36B), mRNA [NM_025190]	6.3262e-06	7.58576e-07	down	-2.91433	-1.54316	2.91433	down	down	-1.00875	-0.012564	1.00875	-3.10962	-1.63674	3.10962	737.375	685.137	231.829	280.365	-0.00779597	-0.02036	-1.64453	-1.55096	Detected	Detected	Detected	Detected	Detected	Detected	Detected	Detected	Detected	Detected	Detected	Detected	CAACAGAGTGACTCCATCTCAAATGCAAAACAAAACAGAAAGAATACATGCTGACGAAAA	98121431	chr2	98121372	-	FALSE	hs|2q11.2	ENST00000357042	57730	NM_025190	ankyrin repeat domain 36B	chr2:98121431-98121372
A_33_P3299796	MAN1B1	mannosidase, alpha, class 1B, member 1 [Source:HGNC Symbol;Acc:6823] [ENST00000536349]	0.00192942	0.00088792	down	-2.91367	-1.54284	2.91367	up	down	1.03573	0.0506415	1.03573	-2.72423	-1.44585	2.72423	116.244	113.624	42.7686	46.9378	-0.0376	0.0130415	-1.48345	-1.58044	Detected	Detected	Not Detected	Detected	Detected	Detected	Not Detected	Detected	Not Detected	Detected	Detected	Detected	GGTCGGTGTTACACACATGCTGTTGCAGGCGTGCAGGTCGGTGGTACATTCATGCTGTTG	139997762	chr9	139997703	+	FALSE	hs|9q34.3	ENST00000536349	11253	XM_006717353	mannosidase, alpha, class 1B, member 1	chr9:139997703-139997762	GO:0009311|GO:0005783|GO:0004571|GO:0005509|GO:0044322|GO:0030433|GO:0016020|GO:0006457|GO:0005789|GO:0006487|GO:0016021|GO:0044267|GO:0018279|GO:0043687
A_23_P393645	ADAMTS13	Homo sapiens ADAM metallopeptidase with thrombospondin type 1 motif, 13 (ADAMTS13), transcript variant 1, mRNA [NM_139025]	5.27961e-07	1.64523e-08	down	-2.9134	-1.54271	2.9134	down	down	-1.03742	-0.0530043	1.03742	-2.02897	-1.02075	2.02897	1937.03	1757.89	946.179	733.996	0.0359402	-0.0170641	-0.984807	-1.50677	Detected	Detected	Detected	Detected	Detected	Detected	Detected	Detected	Detected	Detected	Detected	Detected	CTACTTTAGAGTCTTCTCCAATGTCCAAAAGGCTAGGGGGTTGGAGGTGGGGACTCTGGA	136324458	chr9	136324399	+	FALSE	hs|9q34.2	ENST00000371916	11093	NM_139025	ADAM metallopeptidase with thrombospondin type 1 motif, 13	chr9:136324399-136324458	GO:0005515|GO:0009986|GO:0005509|GO:0005578|GO:0030168|GO:0005615|GO:0009100|GO:0005178|GO:0007160|GO:0016485|GO:0007229|GO:0070670|GO:0006508|GO:0034612|GO:0008270|GO:0034341|GO:0004222|GO:0043171|GO:0008237
A_23_P160318	COL16A1	Homo sapiens collagen, type XVI, alpha 1 (COL16A1), mRNA [NM_001856]	2.45772e-07	4.20579e-09	down	-2.91041	-1.54122	2.91041	up	down	1.06413	0.08968	1.06413	-1.67497	-0.744132	1.67497	5440.16	5460.3	3213.11	2069.98	0.0230198	0.1127	-0.721112	-1.5182	Detected	Detected	Detected	Detected	Detected	Detected	Detected	Detected	Detected	Detected	Detected	Detected	TGGATGAAAGACTCCGTTGGGAATAAATGGCCAAAGCTTATAGGACTCTGTGACAGGTTG	32118234	chr1	32118175	-	FALSE	hs|1p35.2	ENST00000488128	1307	NM_001856	collagen, type XVI, alpha 1	chr1:32118234-32118175	GO:0005515|GO:0007565|GO:0005578|GO:0005576|GO:0005597|GO:0005178|GO:0022617|GO:0071230|GO:0007229|GO:0030198|GO:0030574|GO:0005788|GO:0007155
A_33_P3415944	TMEM244	Homo sapiens transmembrane protein 244 (TMEM244), mRNA [NM_001010876]	0.000683754	0.000268666	down	-2.91024	-1.54114	2.91024	down	down	-1.18758	-0.248023	1.18758	-3.06113	-1.61406	3.06113	291.594	228.884	93.3171	115.103	0.098554	-0.149469	-1.51551	-1.44258	Detected	Detected	Detected	Detected	Detected	Detected	Detected	Detected	Detected	Detected	Detected	Detected	GAATGGGTTTGGGATTATGCTATTTCAGTCACTATTCTTCATGTTGCCATCACTTCAACT	130154665	chr6	130154606	-	FALSE	hs|6q22.33	ENST00000438392	253582	NM_001010876	transmembrane protein 244	chr6:130154665-130154606	GO:0016021
A_21_P0002166	XLOC_001341	BROAD Institute lincRNA (XLOC_001341), lincRNA [TCONS_00003566]	3.66253e-07	8.4894e-09	down	-2.90763	-1.53984	2.90763	down	down	-1.04097	-0.0579236	1.04097	-1.99736	-0.998091	1.99736	8122.4	7387.56	4039.92	3108.31	-0.0132402	-0.0711638	-1.01133	-1.55308	Detected	Detected	Detected	Detected	Detected	Detected	Detected	Detected	Detected	Detected	Detected	Detected	CATGAAGAGCTAGCCCCTAGCATGACACTTGGCCTACTTTTGGTATTTAATAAACGTCTT	10178720	chr2	10178661	+	FALSE	hs|2p25.1					chr2:10178661-10178720
A_23_P41390	SH3TC1	Homo sapiens SH3 domain and tetratricopeptide repeats 1 (SH3TC1), mRNA [NM_018986]	5.13821e-06	5.61353e-07	down	-2.90686	-1.53946	2.90686	down	down	-1.07231	-0.100719	1.07231	-1.68355	-0.751503	1.68355	1059.14	929.494	629.302	406.935	-0.000841141	-0.10156	-0.752344	-1.5403	Detected	Detected	Detected	Detected	Detected	Detected	Detected	Detected	Detected	Detected	Detected	Detected	GCTGGAGTTTGACGAGGAGACCCTTTATACGTGAAGGTGTACCTGGTGCTCGGTGACATC	8239379	chr4	8239319	+	FALSE	hs|4p16.1	ENST00000502669	54436	NM_018986	SH3 domain and tetratricopeptide repeats 1	chr4:8239319-8239379	GO:0008150|GO:0005575
A_21_P0004423	XLOC_004924	BROAD Institute lincRNA (XLOC_004924), lincRNA [TCONS_00010404]	2.57766e-05	4.89305e-06	down	-2.90236	-1.53723	2.90236	down	down	-1.34783	-0.430634	1.34783	-6.49132	-2.69851	6.49132	344.995	241.81	53.7623	131.62	-0.00602595	-0.43666	-2.70454	-1.54325	Detected	Detected	Detected	Detected	Detected	Detected	Detected	Not Detected	Detected	Detected	Detected	Detected	TACGGACTAGCAATATCCATACCCGCTACTTATTTTGTAAATCTCCTTTCTAAAGTTAAC	90602415	chr5	90602356	-	FALSE	hs|5q14.3					chr5:90602415-90602356
A_33_P3783235		Homo sapiens cDNA FLJ37785 fis, clone BRHIP2028330. [AK095104]	9.2229e-07	4.04926e-08	down	-2.90051	-1.53631	2.90051	up	down	1.08078	0.112075	1.08078	-1.67547	-0.744566	1.67547	1786.86	1821.45	1053.96	680.598	0.040412	0.152486	-0.704154	-1.49589	Detected	Detected	Detected	Detected	Detected	Detected	Detected	Detected	Detected	Detected	Detected	Detected	CTACCAAAGAAACAAATACTCCTCAGTTTGACTTGACTTAGTAAATAAACTTGTGTTGGG	125318497	chr8	125318438	-	FALSE	hs|8q24.13	ENST00000607837		AK095104		chr8:125318497-125318438
A_33_P3514859	LOC100506342	Homo sapiens mRNA; cDNA DKFZp686L14188 (from clone DKFZp686L14188). [BX538329]	1.07746e-07	9.36184e-10	down	-2.89855	-1.53533	2.89855	up	down	1.02078	0.0296768	1.02078	-3.54942	-1.82758	3.54942	1352.62	1305	378.708	517.166	0.00992839	0.0396051	-1.81766	-1.5254	Detected	Detected	Detected	Detected	Detected	Detected	Detected	Detected	Detected	Detected	Detected	Detected	ATAGCAAAGCCACAGCAGACTTGTAGACCAATGAGCATGAAATAAATTGCATTGAAAGCT	90729687	chr8	90729628	-	FALSE	hs|8q21.3		100506342	BX538329	uncharacterized LOC100506342	chr8:90729687-90729628
A_24_P119545	ITPKB	inositol-trisphosphate 3-kinase B [Source:HGNC Symbol;Acc:6179] [ENST00000366784]	2.76573e-05	5.36445e-06	down	-2.89773	-1.53492	2.89773	up	down	1.12576	0.170899	1.12576	-3.44211	-1.78329	3.44211	64.3606	68.0806	18.5305	25.2879	0.0227666	0.193666	-1.76053	-1.51216	Detected	Not Detected	Not Detected	Detected	Detected	Detected	Not Detected	Not Detected	Not Detected	Not Detected	Detected	Detected	TGTAATTTGTAATTCTTTAGTTTTCAAGAGGGACTCTACATGTTTCCTTGTGATGATGGC	226895408	chr1	226895349	-	FALSE	hs|1q42.12	ENST00000366784	3707	XM_005273120	inositol-trisphosphate 3-kinase B	chr1:226895408-226895349	GO:0005515|GO:0046638|GO:0005516|GO:0008440|GO:0043647|GO:0046579|GO:0044281|GO:0005524|GO:0045059|GO:0005829|GO:0007165|GO:0000165|GO:0007166
A_33_P3303066	BTBD2	Homo sapiens BTB (POZ) domain containing 2 (BTBD2), mRNA [NM_017797]	0.000138212	4.06141e-05	down	-2.89593	-1.53402	2.89593	down	down	-1.0766	-0.106485	1.0766	-1.37358	-0.457937	1.37358	901.364	782.232	651.051	345.489	-0.0650403	-0.171526	-0.522977	-1.59907	Detected	Detected	Detected	Detected	Detected	Detected	Detected	Detected	Detected	Detected	Detected	Detected	AGACCTTGCGTTCCTTTTGTTCCTGTCCGTTTATCAGGACACGGGCCCCACCTGTCACGT	1986041	chr19	1985982	-	FALSE	hs|19p13.3	ENST00000592895	55643	NM_017797	BTB (POZ) domain containing 2	chr19:1986041-1985982	GO:0005515|GO:0000932
A_33_P3588134	PANX2	Homo sapiens pannexin 2 (PANX2), transcript variant 1, mRNA [NM_052839]	7.23761e-06	9.07473e-07	down	-2.89591	-1.53401	2.89591	down	down	-1.09607	-0.132336	1.09607	-1.6344	-0.708764	1.6344	249.844	214.756	152.89	96.5895	0.0704341	-0.061902	-0.638329	-1.46358	Detected	Detected	Detected	Detected	Detected	Detected	Detected	Detected	Detected	Detected	Detected	Detected	AGATCCTCATCGCCACCTTCGACGAGCCGAGAACGGTCGTGAGTACTGTGGAGTTTTGAG	50617707	chr22	50617648	+	FALSE	hs|22q13.33	ENST00000395842	56666	NM_052839	pannexin 2	chr22:50617648-50617707	GO:0005737|GO:0005886|GO:0002931|GO:0007268|GO:0005921|GO:0055077|GO:0016021|GO:0055085|GO:0034214|GO:0006811
A_23_P108835	YPEL5	Homo sapiens yippee-like 5 (Drosophila) (YPEL5), transcript variant 4, mRNA [NM_016061]	3.00391e-07	6.03604e-09	down	-2.8937	-1.53291	2.8937	down	down	-1.00933	-0.013402	1.00933	-1.56618	-0.647254	1.56618	2554.41	2386.08	1621.91	984.012	0.0376199	0.0242179	-0.609634	-1.49529	Detected	Detected	Detected	Detected	Detected	Detected	Detected	Detected	Detected	Detected	Detected	Detected	AAAGTGACTTCTGAGTACAGTTAAGTTCCTCCTATTTGCCACTGGGCTGTTGGTTAGAAG	30383187	chr2	30383128	+	FALSE	hs|2p23.1	ENST00000379520	51646	NM_016061	yippee-like 5 (Drosophila)	chr2:30383128-30383187
A_33_P3413808	PABPC1L	Homo sapiens poly(A) binding protein, cytoplasmic 1-like (PABPC1L), mRNA [NM_001124756]	0.0311835	0.0204715	down	-2.89329	-1.53271	2.89329	down	down	-1.92916	-0.947975	1.92916	-3.31918	-1.73083	3.31918	79.8967	38.2971	22.4006	30.8038	-0.117058	-1.06503	-1.84789	-1.64977	Detected	Not Detected	Not Detected	Detected	Detected	Detected	Not Detected	Not Detected	Not Detected	Detected	Not Detected	Not Detected	GCAGAATGAACTGAAGCGCAGGTTTGAGCAGATGAAGCAGGACCGGCTGAGGCGTTACCA	43550371	chr20	43550312	+	FALSE	hs|20q13.12	ENST00000217074	80336	NM_001124756	poly(A) binding protein, cytoplasmic 1-like	chr20:43550312-43550371	GO:0000166|GO:0003723
A_33_P3217704	FAM214B	Homo sapiens family with sequence similarity 214, member B (FAM214B), mRNA [NM_025182]	5.63652e-07	1.84853e-08	down	-2.88956	-1.53085	2.88956	up	down	1.01668	0.0238597	1.01668	-6.76636	-2.75838	6.76636	594.899	566.34	86.3002	227.1	-0.0477238	-0.0238641	-2.8061	-1.57857	Detected	Detected	Detected	Detected	Detected	Detected	Detected	Detected	Detected	Detected	Detected	Detected	TGGGCTGAGGGGAACAAGCATTTGCTGAAACTTGAAAAAACAAAGCAAATCAAAAACAGG	35104254	chr9	35104195	-	FALSE	hs|9p13.3	ENST00000378566	80256	NM_025182	family with sequence similarity 214, member B	chr9:35104254-35104195	GO:0005634
A_23_P212715	CBLB	Homo sapiens Cbl proto-oncogene B, E3 ubiquitin protein ligase (CBLB), mRNA [NM_170662]	7.28866e-07	2.81029e-08	down	-2.88721	-1.52968	2.88721	down	down	-1.17402	-0.231456	1.17402	-2.4405	-1.28718	2.4405	2900.03	2320.98	1179.8	1115.38	-0.064071	-0.295527	-1.35125	-1.59375	Detected	Detected	Detected	Detected	Detected	Detected	Detected	Detected	Detected	Detected	Detected	Detected	TTGAACTTTGAACCTGTGAAATGCTTTACCTTGTTTACAGTTTGGCAAAGTTGCAGTTTG	105377554	chr3	105377495	-	FALSE	hs|3q13.11	ENST00000394027	868	NM_170662	Cbl proto-oncogene B, E3 ubiquitin protein ligase	chr3:105377554-105377495	GO:0005515|GO:0045732|GO:0004842|GO:0016567|GO:0005886|GO:0046642|GO:0016874|GO:0005509|GO:0005730|GO:0005634|GO:0006607|GO:0050860|GO:0005829|GO:0035556|GO:0007165|GO:0042110|GO:0005737|GO:0006955|GO:0002669|GO:0008270|GO:0001784|GO:0004871|GO:0007166
A_33_P3733417	DRD2	Homo sapiens dopamine receptor D2 (DRD2), transcript variant 1, mRNA [NM_000795]	4.31331e-06	4.41812e-07	down	-2.8867	-1.52942	2.8867	up	down	1.07792	0.108249	1.07792	-3.04834	-1.60802	3.04834	183.53	183.856	59.3816	70.5837	0.0323596	0.140609	-1.57567	-1.49706	Detected	Detected	Detected	Detected	Detected	Detected	Detected	Detected	Detected	Detected	Detected	Detected	TGGGGCCTAGACTCTGTAACATCACTATCCATGCACCAAACTAATAAAACTTTGACGAGT	113280398	chr11	113280339	-	FALSE	hs|11q23.2	ENST00000362072	1813	NM_000795	dopamine receptor D2	chr11:113280398-113280339	GO:0005515|GO:0007608|GO:0001659|GO:0015459|GO:0043266|GO:0007409|GO:0042220|GO:0031223|GO:0042803|GO:0042802|GO:0010039|GO:0030672|GO:0009416|GO:0016055|GO:0008306|GO:0030336|GO:0007616|GO:0032467|GO:0035240|GO:0009636|GO:0014069|GO:0043278|GO:0007416|GO:0030432|GO:0032922|GO:0002031|GO:0007270|GO:0002027|GO:0005887|GO:0032228|GO:0008542|GO:0035815|GO:0002028|GO:0001591|GO:0035810|GO:0034776|GO:…
A_33_P3281572	CMAHP	Homo sapiens cytidine monophospho-N-acetylneuraminic acid hydroxylase, pseudogene (CMAHP), transcript variant 1, non-coding RNA [NR_002174]	1.7722e-06	1.13997e-07	down	-2.88379	-1.52796	2.88379	down	down	-1.06309	-0.0882594	1.06309	-2.61033	-1.38423	2.61033	966.36	855.128	368.017	371.734	0.027106	-0.0611534	-1.35713	-1.50086	Detected	Detected	Detected	Detected	Detected	Detected	Detected	Detected	Detected	Detected	Detected	Detected	TAGGAACAAATTCTCTGTGGAAAACAAAGCATAGCTGTAGTAGATACGAATCCAATCACA	25081857	chr6	25081798	-	FALSE	hs|6p22.3	ENST00000377989	8418	NR_002174	cytidine monophospho-N-acetylneuraminic acid hydroxylase, pseudogene	chr6:25081857-25081798	GO:0008150|GO:0005737|GO:0051537|GO:0046381|GO:0030338|GO:0055114
A_24_P283341	MICAL1	Homo sapiens microtubule associated monooxygenase, calponin and LIM domain containing 1 (MICAL1), transcript variant 1, mRNA [NM_022765]	6.43463e-05	1.57106e-05	down	-2.88362	-1.52788	2.88362	down	down	-1.08816	-0.121895	1.08816	-2.2081	-1.14281	2.2081	173.134	149.828	78.8637	67.8371	0.0552354	-0.0666594	-1.08757	-1.47265	Detected	Detected	Detected	Detected	Detected	Detected	Detected	Detected	Detected	Detected	Detected	Detected	CCCAGAACAGCAAAAGAAACTATGGGTAGGACAGCTGCTACAGCTCGTTGACAAGAAAAA	109766194	chr6	109766135	-	FALSE	hs|6q21	ENST00000465904	64780	NM_022765	microtubule associated monooxygenase, calponin and LIM domain containing 1	chr6:109766194-109766135	GO:0005515|GO:0005882|GO:0043066|GO:0017124|GO:0017137|GO:0019417|GO:0003779|GO:0071949|GO:0007165|GO:0005737|GO:0007010|GO:0016709|GO:0001933|GO:0030042|GO:0008270|GO:0043154|GO:0055114
A_23_P140725	IFT140	Homo sapiens intraflagellar transport 140 homolog (Chlamydomonas) (IFT140), mRNA [NM_014714]	9.05547e-08	6.69476e-10	down	-2.87948	-1.52581	2.87948	down	down	-1.15411	-0.206779	1.15411	-1.71849	-0.781145	1.71849	405.645	331.195	234.29	156.464	0.000501633	-0.206277	-0.780643	-1.52531	Detected	Detected	Detected	Detected	Detected	Detected	Detected	Detected	Detected	Detected	Detected	Detected	CTCCCAACTACACATTGTAAAGCCTGAGAAACTTCTAGAACCTCAGGAAGCTGCAGCTGG	1560669	chr16	1560610	-	FALSE	hs|16p13.3	ENST00000565298	9742	NM_014714	intraflagellar transport 140 homolog (Chlamydomonas)	chr16:1560669-1560610	GO:0042384|GO:0003674|GO:0005813|GO:0060041|GO:0005930|GO:0030991|GO:0048705|GO:0032391|GO:0072001|GO:0036064
A_33_P3405904			0.000110527	3.09198e-05	down	-2.87563	-1.52388	2.87563	down	down	-1.20021	-0.263288	1.20021	-3.19754	-1.67696	3.19754	131.665	105.041	42.2952	51.0268	0.0295405	-0.233748	-1.64742	-1.49434	Detected	Detected	Detected	Detected	Detected	Detected	Detected	Not Detected	Detected	Detected	Detected	Detected	AACTAGGCTGAAGAGAGAACTGGGCAGAGCCTTCTTCACACAGCCTTTTAAACATTTTTT	43551785	chr17	43551726	-	FALSE	hs|17q21.31					chr17:043551785-043551726
A_33_P3333507	SENP7	Homo sapiens SUMO1/sentrin specific peptidase 7 (SENP7), transcript variant 1, mRNA [NM_020654]	0.00551851	0.00292525	down	-2.87515	-1.52364	2.87515	down	down	-1.0468	-0.065992	1.0468	-2.10286	-1.07235	2.10286	91.6329	81.8689	42.8111	33.7344	-0.135306	-0.201298	-1.20766	-1.65894	Detected	Not Detected	Not Detected	Detected	Detected	Detected	Not Detected	Detected	Not Detected	Not Detected	Detected	Detected	TGACACAGATGTTCTCTAAGATTACTGGAAAGCCTCTTACCAGCATTTGTGTTAGCCAGC	101044770	chr3	101044711	-	FALSE	hs|3q12.3	ENST00000348610	57337	NM_020654	SUMO1/sentrin specific peptidase 7	chr3:101044770-101044711	GO:0005622|GO:0005515|GO:0006508|GO:0005634|GO:0008234
A_21_P0013610	LOC101928483	PREDICTED: Homo sapiens uncharacterized LOC101928483 (RP11-611D20.2), transcript variant X2, ncRNA [XR_252671]	4.04714e-05	8.78353e-06	down	-2.87328	-1.5227	2.87328	down	down	-1.08787	-0.121502	1.08787	-3.07172	-1.61905	3.07172	151.495	131.199	49.5028	58.6674	-0.0590321	-0.180534	-1.67808	-1.58173	Detected	Detected	Detected	Detected	Detected	Detected	Detected	Detected	Detected	Detected	Detected	Detected	AGAGACATCATGAGGATGCCAGCTCAAGGCCCAGCCAGGCCTTGGTCCTCAGCTGCTGTC	139443660	chr9	139443601	+	FALSE	hs|9q34.3		101928483	XR_252671	uncharacterized LOC101928483	chr9:139443601-139443660
A_33_P3372069	COX8C	Homo sapiens cytochrome c oxidase subunit VIIIC (COX8C), mRNA [NM_182971]	0.00137607	0.000603932	down	-2.87295	-1.52253	2.87295	up	down	1.22826	0.296621	1.22826	-1.90313	-0.928376	1.90313	48.7263	54.2683	26.1315	18.4179	-0.164497	0.132124	-1.09287	-1.68703	Detected	Not Detected	Not Detected	Detected	Detected	Not Detected	Not Detected	Not Detected	Not Detected	Not Detected	Detected	Detected	GAGTTGATGCAACCATTGTGGTATTCACTTTCCTCATGTTTATGATGAATATTTTGCACT	93814612	chr14	93814553	+	FALSE	hs|14q32.12	ENST00000342144	341947	NM_182971	cytochrome c oxidase subunit VIIIC	chr14:93814553-93814612	GO:0005739|GO:0004129|GO:0005743|GO:0016021
A_23_P134426	GPNMB	Homo sapiens glycoprotein (transmembrane) nmb (GPNMB), transcript variant 1, mRNA [NM_001005340]	0.0259843	0.016654	down	-2.87042	-1.52126	2.87042	down	down	-1.40821	-0.493858	1.40821	-2.1183	-1.08291	2.1183	66.6573	44.8388	34.5514	25.7996	-0.0130146	-0.506872	-1.09592	-1.53428	Detected	Not Detected	Detected	Detected	Detected	Detected	Not Detected	Not Detected	Not Detected	Not Detected	Not Detected	Detected	ACCAGGCATGATGCTGAGTGACACTCTTGTGTATATTTCCAAATTTTTGTACAGTCGCTG	23314555	chr7	23314496	+	FALSE	hs|7p15.3	ENST00000381990	10457	NM_001005340	glycoprotein (transmembrane) nmb	chr7:23314496-23314555	GO:0042470|GO:0008285|GO:0005178|GO:0005887|GO:0030282|GO:0016021|GO:0007155|GO:0008201|GO:0001649
A_32_P30831	RAD51-AS1	Homo sapiens RAD51 antisense RNA 1 (head to head) (RAD51-AS1), long non-coding RNA [NR_040058]	0.000376171	0.000133984	down	-2.87004	-1.52107	2.87004	down	down	-1.15849	-0.212242	1.15849	-2.64928	-1.4056	2.64928	163.319	132.829	60.0442	62.8486	-0.0430864	-0.255329	-1.44869	-1.56416	Detected	Detected	Detected	Detected	Detected	Detected	Detected	Detected	Detected	Detected	Detected	Detected	CATAACCTAAACCGTATCGTGGTTTACCAGAAAGTTTTGACCCGTGATTCCGGTTTTAAA	40986615	chr15	40986556	-	FALSE	hs|15q15.1		100505648	NR_040058	RAD51 antisense RNA 1 (head to head)	chr15:40986615-40986556
A_33_P3257568	CNTRL	centriolin [Source:HGNC Symbol;Acc:1858] [ENST00000373851]	9.87711e-05	2.69191e-05	down	-2.86697	-1.51953	2.86697	down	down	-1.40597	-0.491567	1.40597	-3.485	-1.80116	3.485	219.393	146.244	61.5707	85.4062	0.0324693	-0.459098	-1.76869	-1.48706	Detected	Detected	Detected	Detected	Detected	Detected	Detected	Detected	Detected	Detected	Detected	Detected	GCAAAGTGTGTTTGTAAGGCTGATGTTTAGAACTGTGCAAGCATTCTCTTATTAAAATTC	123912922	chr9	123912863	+	FALSE	hs|9q33.2	ENST00000373851	11064	AK097636	centriolin	chr9:123912863-123912922	GO:0005515|GO:0005813|GO:0005737|GO:0000086|GO:0000278|GO:0051301|GO:0005829
A_24_P362904	PFKFB4	Homo sapiens 6-phosphofructo-2-kinase/fructose-2,6-biphosphatase 4 (PFKFB4), mRNA [NM_004567]	2.32076e-08	4.39766e-11	down	-2.85917	-1.5156	2.85917	down	down	-1.09852	-0.13556	1.09852	-19.7505	-4.30382	19.7505	12466.8	10717.5	628.946	4866.47	0.00643921	-0.129121	-4.29738	-1.50916	Detected	Detected	Detected	Detected	Detected	Detected	Detected	Detected	Detected	Detected	Detected	Detected	GACACACTCATTTGTTAGCCATAGTGGGTTCCCTTGGTCAGCAACAGTGCATGTACCTCT	48555513	chr3	48555454	-	FALSE	hs|3p21.31	ENST00000232375	5210	NM_004567	6-phosphofructo-2-kinase/fructose-2,6-biphosphatase 4	chr3:48555513-48555454	GO:0005975|GO:0004331|GO:0016311|GO:0046835|GO:0006006|GO:0044281|GO:0006003|GO:0005524|GO:0006096|GO:0003873|GO:0006000|GO:0005829
A_33_P3422968	DNAH6	Homo sapiens dynein, axonemal, heavy chain 6 (DNAH6), mRNA [NM_001370]	0.0209263	0.0130515	down	-2.85884	-1.51543	2.85884	down	down	-1.198	-0.260628	1.198	-2.66232	-1.41268	2.66232	47.5817	38.2689	18.9696	18.5725	0.019206	-0.241422	-1.39348	-1.49622	Detected	Not Detected	Not Detected	Detected	Detected	Detected	Not Detected	Not Detected	Not Detected	Not Detected	Detected	Not Detected	GAACCGATTTCAGTTAATGACTGCAGGAATCATTAAACGTCCAGTAAGCATAGCAAAAAA	84752801	chr2	84752742	+	FALSE	hs|2p11.2	ENST00000468661	1768	NM_001370	dynein, axonemal, heavy chain 6	chr2:84752742-84752801	GO:0006200|GO:0001539|GO:0008152|GO:0005874|GO:0005858|GO:0003777|GO:0016887|GO:0005524|GO:0007018
A_33_P3400147	TLE6	Homo sapiens transducin-like enhancer of split 6 (TLE6), transcript variant 1, mRNA [NM_001143986]	2.32814e-06	1.74479e-07	down	-2.85603	-1.51401	2.85603	down	down	-1.14626	-0.196932	1.14626	-2.73578	-1.45195	2.73578	297.521	244.461	108.562	116.177	0.0130011	-0.183931	-1.43895	-1.50101	Detected	Detected	Detected	Detected	Detected	Detected	Detected	Detected	Detected	Detected	Detected	Detected	AAGCGTTGGAATGGACGACTTCCTTGGCGTCTACAGCATGCCGGCGGGGACAAAAGTGTT	2994089	chr19	2994030	+	FALSE	hs|19p13.3	ENST00000497878	79816	NM_001143986	transducin-like enhancer of split 6	chr19:2994030-2994089	GO:0043234|GO:0006355|GO:0005634|GO:0005938
A_33_P3312676	MYT1	myelin transcription factor 1 [Source:HGNC Symbol;Acc:7622] [ENST00000360149]	0.00438912	0.00226277	down	-2.85486	-1.51342	2.85486	down	down	-1.07318	-0.101885	1.07318	-1.64088	-0.71447	1.64088	55.3193	49.2892	33.6544	22.44	-0.028664	-0.130549	-0.743134	-1.54208	Detected	Not Detected	Detected	Detected	Detected	Detected	Not Detected	Not Detected	Not Detected	Not Detected	Not Detected	Detected	GTTGGGCCATGCTGGCTCTTTCATTGCATTGCGGAATTGAGATTTTCGTGTGTTTTATAA	62859388	chr20	62859329	+	FALSE	hs|20q13.33	ENST00000360149	4661	BC062313	myelin transcription factor 1	chr20:62859329-62859388	GO:0006355|GO:0003700|GO:0008270|GO:0005634|GO:0001158|GO:0030154|GO:0006351|GO:0007399
A_33_P3269233		TRI43_HUMAN (Q96BQ3) Tripartite motif protein 43, partial (22%) [THC2696107]	0.0103525	0.00594513	down	-2.84947	-1.51069	2.84947	up	down	1.17103	0.227778	1.17103	-1.25836	-0.331548	1.25836	43.9927	48.1095	35.5427	18.431	0.0691133	0.296892	-0.262434	-1.44158	Detected	Not Detected	Not Detected	Detected	Detected	Not Detected	Not Detected	Not Detected	Not Detected	Not Detected	Not Detected	Detected	TTAACTTATATGCACTCATCACAATGCAAGAAATCCTCTGACTGCTCCTACCATCATGGC	39055050	chr10	39054991	-	FALSE	hs|10p11.1					chr10:039055050-039054991
A_24_P262127	RRAD	Homo sapiens Ras-related associated with diabetes (RRAD), transcript variant 2, mRNA [NM_004165]	4.51741e-05	1.00994e-05	down	-2.84875	-1.51033	2.84875	up	down	1.04218	0.0596113	1.04218	-1.30335	-0.382228	1.30335	320.403	316.23	246.59	126.79	0.0229546	0.0825659	-0.359274	-1.48737	Detected	Detected	Detected	Detected	Detected	Detected	Detected	Detected	Detected	Detected	Detected	Detected	CTTTGACTGCAAGTTCATTGAGACATCAGCGGCATTGCACCACAATGTCCAGGCGCTGTT	66956234	chr16	66956175	-	FALSE	hs|16q22.1	ENST00000567791	6236	NM_004165	Ras-related associated with diabetes	chr16:66956234-66956175	GO:0006184|GO:0005515|GO:0005516|GO:0005886|GO:0007264|GO:0003924|GO:0005525
A_21_P0000615	LINC00184	Homo sapiens long intergenic non-protein coding RNA 184 (LINC00184), long non-coding RNA [NR_033927]	9.51877e-08	7.54594e-10	down	-2.84801	-1.50995	2.84801	up	down	1.04354	0.0614821	1.04354	-6.65351	-2.73412	6.65351	20691.3	20465.5	3099.89	8070.07	-0.0230716	0.0384105	-2.75719	-1.53303	Detected	Detected	Detected	Detected	Detected	Detected	Detected	Detected	Detected	Detected	Detected	Detected	CTCCACATCCCTCCGTGCCTGAAAATCAGAAATGCTCAATTAAATGTTGAAAATGTCAAT	234770508	chr1	234770449	+	FALSE	hs|1q42.3	ENST00000429269	100302691		long intergenic non-protein coding RNA 184	chr1:234770449-234770508
A_21_P0000628	LGALS8-AS1	Homo sapiens LGALS8 antisense RNA 1 (LGALS8-AS1), long non-coding RNA [NR_034040]	2.9573e-05	5.86629e-06	down	-2.84231	-1.50707	2.84231	down	down	-1.22953	-0.298112	1.22953	-5.62723	-2.49243	5.62723	92.645	72.0328	16.5252	36.3713	-0.078146	-0.376258	-2.57057	-1.58521	Detected	Not Detected	Not Detected	Detected	Detected	Detected	Not Detected	Not Detected	Not Detected	Not Detected	Detected	Detected	CTGTAAACACACCAGCCAGAAATACAAATAAAGTTAAACAAAGTCATGTCAGCCACTTGG	236686430	chr1	236686371	-	FALSE	hs|1q43		100287902	NR_034040	LGALS8 antisense RNA 1	chr1:236686430-236686371
A_19_P00318715	LINC-PINT	Homo sapiens long intergenic non-protein coding RNA, p53 induced transcript (LINC-PINT), transcript variant 7, long non-coding RNA [NR_109854]	1.40538e-06	8.0127e-08	down	-2.84185	-1.50683	2.84185	down	down	-1.04606	-0.0649643	1.04606	-1.56362	-0.644892	1.56362	658.076	593.264	417.465	258.719	0.0169067	-0.0480576	-0.627986	-1.48993	Detected	Detected	Detected	Detected	Detected	Detected	Detected	Detected	Detected	Detected	Detected	Detected	ATAATTTGCCATCTGGAGTTTCTCTGCCTTGCTGATCTGAGCTCAGACCTGCCAATTTAC	130737276	chr7	130737217	-	FALSE	hs|7q32.3		378805	NR_109854	long intergenic non-protein coding RNA, p53 induced transcript	chr7:130737276-130737217
A_21_P0010812	XLOC_l2_001529	BROAD Institute lincRNA (XLOC_l2_001529), lincRNA [TCONS_l2_00002953]	0.00227486	0.00107402	down	-2.84106	-1.50643	2.84106	down	down	-1.19305	-0.25465	1.19305	-1.60568	-0.683187	1.60568	113.486	90.2003	69.7043	44.8272	-0.170483	-0.425133	-0.85367	-1.67691	Detected	Detected	Detected	Detected	Detected	Detected	Detected	Detected	Not Detected	Detected	Detected	Detected	TGGGACCTGAAGCTGGACAGGCTGGAAACCTTTCTAAGAAGACTGAATAACAAAATTGGC					FALSE
A_19_P00320101	MIR4697HG	Homo sapiens MIR4697 host gene (non-protein coding) (MIR4697HG), long non-coding RNA [NR_024344]	7.04863e-08	3.79996e-10	down	-2.84043	-1.50611	2.84043	down	down	-1.1888	-0.249503	1.1888	-3.46288	-1.79197	3.46288	2274.68	1803.59	651.972	888.173	-0.0189266	-0.26843	-1.8109	-1.52503	Detected	Detected	Detected	Detected	Detected	Detected	Detected	Detected	Detected	Detected	Detected	Detected	GAGTGTGAACTTGAATGGCAACTAGAGGCTTACTTTTTGAACTTCAGGTATGTAACTCAA	133767694	chr11	133767635	-	FALSE	hs|11q25		283174	NR_024344	MIR4697 host gene (non-protein coding)	chr11:133767694-133767635
A_23_P158096	COL27A1	collagen, type XXVII, alpha 1 [Source:HGNC Symbol;Acc:22986] [ENST00000468565]	3.89884e-05	8.40595e-06	down	-2.83908	-1.50542	2.83908	up	down	1.05725	0.0803119	1.05725	-1.52112	-0.605132	1.52112	98.3506	98.7917	63.7576	38.5077	0.0129835	0.0932954	-0.592149	-1.49244	Detected	Detected	Detected	Detected	Detected	Detected	Detected	Detected	Detected	Detected	Detected	Detected	GACAAAGTTTGGGGAATTTTTGAATTTTCCTAGCATCGCCCTTGTGCTCATCAGGTAATC	117073797	chr9	117073738	+	FALSE	hs|9q32	ENST00000468565	85301	XM_006717308	collagen, type XXVII, alpha 1	chr9:117073738-117073797	GO:0030198|GO:0005788|GO:0005576|GO:0005583|GO:0046872|GO:0005201
A_33_P3323803	PDE4DIP	Homo sapiens phosphodiesterase 4D interacting protein (PDE4DIP), transcript variant 1, mRNA [NM_014644]	1.76749e-05	3.02607e-06	down	-2.83747	-1.50461	2.83747	down	down	-1.15321	-0.205655	1.15321	-2.53492	-1.34194	2.53492	223.181	182.72	87.7524	87.3667	-0.023886	-0.229541	-1.36582	-1.52849	Detected	Detected	Detected	Detected	Detected	Detected	Detected	Detected	Detected	Detected	Detected	Detected	GCACCTGTGTTCTTTGAGTTCACATCATGAATGTGGTGATTTCCCAGATACCATCTCAGG	144851887	chr1	144851828	-	FALSE	hs|1q21.1	ENST00000585156	9659	NM_014644	phosphodiesterase 4D interacting protein	chr1:144851887-144851828	GO:0005515|GO:0005813|GO:0005737|GO:0005794|GO:0005634|GO:0030016|GO:0019899|GO:0043623
A_23_P35796	PPP2R5B	Homo sapiens protein phosphatase 2, regulatory subunit B', beta (PPP2R5B), mRNA [NM_006244]	3.69586e-07	8.80244e-09	down	-2.83506	-1.50338	2.83506	down	down	-1.05079	-0.071476	1.05079	-2.98638	-1.5784	2.98638	1956.8	1756.93	650.698	767.782	-0.0490586	-0.120535	-1.62746	-1.55244	Detected	Detected	Detected	Detected	Detected	Detected	Detected	Detected	Detected	Detected	Detected	Detected	CCTGCCTTGGCCAATGCGAGGTCCTTCCTTATCCCCACCATGGGGTCCATGGTCTATTTA	64701722	chr11	64701663	+	FALSE	hs|11q13.1	ENST00000164133	5526	NM_006244	protein phosphatase 2, regulatory subunit B', beta	chr11:64701663-64701722	GO:0005515|GO:0005737|GO:0008601|GO:0000159|GO:0006987|GO:0044267|GO:0030968|GO:0005829
A_23_P405873	C9orf72	Homo sapiens chromosome 9 open reading frame 72 (C9orf72), transcript variant 1, mRNA [NM_145005]	0.00661542	0.00357965	down	-2.83278	-1.50222	2.83278	down	down	-1.20409	-0.267937	1.20409	-3.03142	-1.59999	3.03142	95.0797	77.6938	32.7935	39.1407	-0.0125701	-0.280508	-1.61256	-1.51479	Detected	Not Detected	Not Detected	Detected	Detected	Detected	Not Detected	Not Detected	Not Detected	Detected	Detected	Not Detected	GAGAATGGAAGATCAGGGTCAGAGTATTATTCCAATGCTTACTGGAGAAGTGATTCCTGT	27565544	chr9	27562431	-	FALSE	hs|9p21.2	ENST00000461679	203228	NM_145005	chromosome 9 open reading frame 72	chr9:27565544-27562431	GO:0005515|GO:0008219|GO:0017137|GO:0005776|GO:0006914|GO:0005634|GO:0031410|GO:0005764|GO:0005615|GO:0006897|GO:0005768
A_19_P00320759	FLJ32255	Homo sapiens uncharacterized LOC643977 (FLJ32255), long non-coding RNA [NR_104643]	1.07746e-07	9.43066e-10	down	-2.82948	-1.50054	2.82948	down	down	-1.07888	-0.109538	1.07888	-3.45409	-1.7883	3.45409	1144.63	997.316	328.885	449.91	-0.033102	-0.14264	-1.82141	-1.53364	Detected	Detected	Detected	Detected	Detected	Detected	Detected	Detected	Detected	Detected	Detected	Detected	ATCCTTTTCTGGGGGATCCTAGGCAGAAGCGATGGCAGGACAAAGGCAGAGAAGGCACTG	42991004	chr5	42990945	-	FALSE	hs|5p12		643977		uncharacterized LOC643977	chr5:42991004-42990945
A_21_P0002350	XLOC_001857	BROAD Institute lincRNA (XLOC_001857), lincRNA [TCONS_00004020]	9.12527e-06	1.26416e-06	down	-2.82789	-1.49973	2.82789	down	down	-1.02172	-0.0310001	1.02172	-1.56006	-0.641603	1.56006	128.894	119.629	81.3957	50.4805	0.0393729	0.00837278	-0.60223	-1.46035	Detected	Detected	Detected	Detected	Detected	Detected	Detected	Detected	Detected	Detected	Detected	Detected	TTCCAGAAACTAGCTTTGCAAACAGTCTTTTCAGATGTGTACATTTTGTGTATTTGAGGC	217443873	chr2	217443814	+	FALSE	hs|2q35					chr2:217443814-217443873
A_21_P0014516	LOC100507406		1.16189e-05	1.72539e-06	down	-2.8273	-1.49942	2.8273	up	down	1.22904	0.297533	1.22904	-2.20543	-1.14106	2.20543	177.4	208.022	80.6973	70.0833	-0.0540775	0.243456	-1.19514	-1.5535	Detected	Detected	Detected	Detected	Detected	Detected	Detected	Detected	Detected	Detected	Detected	Detected	ATCCTATCAAAAATAAAACTCCTAGCCAGAGGGTCAGAACTAGAGGTGGTGGAGTGAACG	138052377	chr6	138051704	-	FALSE	hs|6q23.3	ENST00000411615	100507406		uncharacterized LOC100507406	chr6:138052377-138051704
A_21_P0009368	LOC100507520	PREDICTED: Homo sapiens uncharacterized LOC100507520 (LOC100507520), transcript variant 1, ncRNA [XR_109439]	0.000235965	7.69429e-05	down	-2.82455	-1.49802	2.82455	down	down	-1.36021	-0.443834	1.36021	-4.6117	-2.2053	4.6117	134.812	96.1159	30.8315	53.1473	-0.0212469	-0.465081	-2.22654	-1.51927	Detected	Detected	Not Detected	Detected	Detected	Detected	Not Detected	Not Detected	Detected	Detected	Detected	Detected	ATAGCCCTCCAGTGAGTTATTCCTCGGAGTTCTCACAGAGCAGCATGCGCCTGCGGCAAA	79362104	chr17	79362045	-	FALSE	hs|17q25.3	ENST00000608155	100507520	XR_109439	uncharacterized LOC100507520	chr17:79362104-79362045
A_33_P3398096	ZPLD1	Homo sapiens zona pellucida-like domain containing 1 (ZPLD1), mRNA [NM_175056]	0.000862333	0.000351941	down	-2.82428	-1.49788	2.82428	down	down	-1.27751	-0.353335	1.27751	-2.30392	-1.20409	2.30392	68.3538	50.0485	29.7598	26.8991	-0.0592496	-0.412584	-1.26334	-1.55713	Detected	Not Detected	Detected	Detected	Detected	Detected	Not Detected	Not Detected	Not Detected	Not Detected	Detected	Detected	CTGACTATAACAGATTCCTGCTCTCTGGAGAAGGCTTCACTGACTAAACTATGTGTGACT	102196518	chr3	102196459	+	FALSE	hs|3q12.3	ENST00000491959	131368	NM_175056	zona pellucida-like domain containing 1	chr3:102196459-102196518	GO:0016021
A_23_P107336	ACAP1	Homo sapiens ArfGAP with coiled-coil, ankyrin repeat and PH domains 1 (ACAP1), mRNA [NM_014716]	7.07325e-06	8.79073e-07	down	-2.82346	-1.49747	2.82346	down	down	-1.10377	-0.142441	1.10377	-2.73934	-1.45383	2.73934	1269.64	1085.67	464.888	502.445	0.0150696	-0.127371	-1.43876	-1.4824	Detected	Detected	Detected	Detected	Detected	Detected	Detected	Detected	Detected	Detected	Detected	Detected	GTTCACTTCTCCAAAGTCCGGTCTCTGACCCTTGACTCATGGGAGCCAGAACTAGTGAAG	7251310	chr17	7251251	+	FALSE	hs|17p13.1	ENST00000576594	9744	NM_014716	ArfGAP with coiled-coil, ankyrin repeat and PH domains 1	chr17:7251251-7251310	GO:0043547|GO:0008060|GO:0032312|GO:0008270|GO:0015031|GO:0055038
A_33_P3280597			9.87607e-06	1.39379e-06	down	-2.82316	-1.49731	2.82316	up	down	1.34741	0.430184	1.34741	-1.3164	-0.396593	1.3164	422.126	539.301	317.674	168.1	-0.0412305	0.388953	-0.437824	-1.53854	Detected	Detected	Detected	Detected	Detected	Detected	Detected	Detected	Detected	Detected	Detected	Detected	GATGAATGATCCAGATGTTCAAGGTAAATGTTGTTCATTGTCATTAAAGAGAAGATGGGA	56820861	chr20	56820802	-	FALSE	hs|20q13.32					chr20:056820861-056820802
A_19_P00315826	MIR181A1HG	MIR181A1 host gene (non-protein coding) [Source:HGNC Symbol;Acc:48659] [ENST00000436880]	0.0016502	0.000742641	down	-2.8223	-1.49687	2.8223	down	down	-1.02728	-0.038829	1.02728	-4.21468	-2.07542	4.21468	98.2638	90.3308	24.3387	39.7414	0.0435751	0.00474612	-2.03185	-1.45329	Detected	Detected	Not Detected	Detected	Detected	Detected	Not Detected	Not Detected	Not Detected	Not Detected	Detected	Detected	GATTACCCAGAAGAAAAGAAGGTAAGCTATTTCATCAGTTTTGGTGGAAATCAGAAGTTT	198867710	chr1	198867651	-	FALSE	hs|1q32.1	ENST00000436880	100131234		MIR181A1 host gene (non-protein coding)	chr1:198867710-198867651
A_23_P117662	HDC	Homo sapiens histidine decarboxylase (HDC), mRNA [NM_002112]	2.01134e-07	2.73699e-09	down	-2.82198	-1.49671	2.82198	up	down	1.01153	0.0165348	1.01153	-2.38154	-1.2519	2.38154	1683.39	1607.58	698.407	660.865	0.000618935	0.0171537	-1.25128	-1.49609	Detected	Detected	Detected	Detected	Detected	Detected	Detected	Detected	Detected	Detected	Detected	Detected	CCGAGGGTAGACAGGCAGCTTCTGTGGTTCAGCTTGTGACATGATATATAACACAGAAAT	50534229	chr15	50534170	-	FALSE	hs|15q21.2	ENST00000267845	3067	NM_002112	histidine decarboxylase	chr15:50534229-50534170	GO:0001694|GO:0034641|GO:0006547|GO:0030170|GO:0006548|GO:0044281|GO:0004398|GO:0042423|GO:0005829
A_23_P78108	ALDOC	Homo sapiens aldolase C, fructose-bisphosphate (ALDOC), mRNA [NM_005165]	1.58304e-06	9.65278e-08	down	-2.82109	-1.49625	2.82109	down	down	-1.01122	-0.0160977	1.01122	-1.57683	-0.657025	1.57683	3581.05	3338.95	2272.31	1417.74	0.0314585	0.0153608	-0.625567	-1.46479	Detected	Detected	Detected	Detected	Detected	Detected	Detected	Detected	Detected	Detected	Detected	Detected	TGGCCAGGGCCAAATAGCTATGCAGAGCAGAGATGCCTTCACCTGGCACCAACTTGTCTT	26900482	chr17	26900423	-	FALSE	hs|17q11.2	ENST00000226253	230	NM_005165	aldolase C, fructose-bisphosphate	chr17:26900482-26900423	GO:0008092|GO:0005515|GO:0030424|GO:0014070|GO:0001666|GO:0005975|GO:0031100|GO:0007568|GO:0006094|GO:0010243|GO:0006915|GO:0051290|GO:0044281|GO:0006096|GO:0005829|GO:0005739|GO:0004332|GO:0030388|GO:0051289|GO:0030855|GO:0006006|GO:0005856|GO:0070062|GO:0006000
A_21_P0014921	TBC1D3P1-DHX40P1	Homo sapiens TBC1D3P1-DHX40P1 readthrough transcribed pseudogene (TBC1D3P1-DHX40P1), non-coding RNA [NR_002924]	9.81417e-05	2.66989e-05	down	-2.82006	-1.49573	2.82006	down	down	-1.21973	-0.286562	1.21973	-3.37285	-1.75397	3.37285	200.2	154.139	60.1907	79.7208	-0.113383	-0.399946	-1.86735	-1.60911	Detected	Detected	Detected	Detected	Detected	Detected	Detected	Detected	Detected	Detected	Detected	Detected	TGGACGTAAGCGGGACATTAAGGAGGCATATATTCTTCAGGGATCGATACGGAACCAAAA	58091718	chr17	58079727	-	FALSE	hs|17q23.1	ENST00000407042	653645	NR_002924	TBC1D3P1-DHX40P1 readthrough transcribed pseudogene	chr17:58091718-58079727
A_33_P3295056	PTPRCAP	Homo sapiens protein tyrosine phosphatase, receptor type, C-associated protein (PTPRCAP), mRNA [NM_005608]	1.35404e-06	7.54302e-08	down	-2.81882	-1.49509	2.81882	down	down	-1.07022	-0.0979137	1.07022	-3.10894	-1.63642	3.10894	1185.79	1038.69	381.53	467.674	-0.0680056	-0.165919	-1.70443	-1.5631	Detected	Detected	Detected	Detected	Detected	Detected	Detected	Detected	Detected	Detected	Detected	Detected	AATGACCTTGAGCGACAGGAGGATGAGCAGGACACAGACTATGACCACGTCGCGGATGGT	67203521	chr11	67203462	-	FALSE	hs|11q13.2	ENST00000326294	5790	NM_005608	protein tyrosine phosphatase, receptor type, C-associated protein	chr11:67203521-67203462	GO:0005886|GO:0006952|GO:0016021
A_23_P214743	SIM1	Homo sapiens single-minded family bHLH transcription factor 1 (SIM1), mRNA [NM_005068]	1.02704e-06	4.78613e-08	down	-2.81844	-1.4949	2.81844	up	down	1.00428	0.00615978	1.00428	-3.36542	-1.75079	3.36542	339.797	323.779	99.7495	134.207	0.0129512	0.019111	-1.73783	-1.48195	Detected	Detected	Detected	Detected	Detected	Detected	Detected	Detected	Detected	Detected	Detected	Detected	AAGTTTAGATGCTTTGTGACTTAAGCAGGTGTGTGGGCTCCTTTAGGCAGGTTACAGTTA	100836819	chr6	100836760	-	FALSE	hs|6q16.3	ENST00000262901	6492	NM_005068	single-minded family bHLH transcription factor 1	chr6:100836819-100836760	GO:0007165|GO:0001657|GO:0006355|GO:0003700|GO:0046982|GO:0005634|GO:0004871|GO:0003677|GO:0030154|GO:0006351|GO:0007399
A_24_P234732	MXD4	Homo sapiens MAX dimerization protein 4 (MXD4), mRNA [NM_006454]	6.49568e-06	7.84734e-07	down	-2.81726	-1.49429	2.81726	down	up	-1.04799	-0.0676301	1.04799	1.37422	0.45861	1.37422	404.55	365.554	556.085	160.379	0.0713129	0.00368277	0.529923	-1.42298	Detected	Detected	Detected	Detected	Detected	Detected	Detected	Detected	Detected	Detected	Detected	Detected	CTGCAGGGACCAAGAGGCCATCACCGTGTCTATAGAGAGCAGACAGAAGCAGAACAGAGC	2249818	chr4	2249759	-	FALSE	hs|4p16.3	ENST00000337190	10608	NM_006454	MAX dimerization protein 4	chr4:2249818-2249759	GO:0008285|GO:0003714|GO:0046983|GO:0005634|GO:0000122|GO:0003677|GO:0006351
A_33_P3324980	ARID5B	Homo sapiens AT rich interactive domain 5B (MRF1-like) (ARID5B), transcript variant 1, mRNA [NM_032199]	0.000209012	6.66346e-05	down	-2.81012	-1.49063	2.81012	up	down	1.31902	0.399467	1.31902	-3.77332	-1.91584	3.77332	91.0352	113.366	25.7397	36.0837	-0.0610064	0.338461	-1.97684	-1.55164	Detected	Detected	Not Detected	Detected	Detected	Detected	Not Detected	Not Detected	Not Detected	Detected	Detected	Detected	TTTGCATAACAGCATTTACCCTTTAGCTGCTATAAATCCTCAAGCTGCCTTTCCATCTTC	63852752	chr10	63852693	+	FALSE	hs|10q21.2	ENST00000309334	84159	NM_032199	AT rich interactive domain 5B (MRF1-like)	chr10:63852693-63852752	GO:0005515|GO:0030325|GO:0044212|GO:0048705|GO:0005634|GO:0009791|GO:0010761|GO:0048644|GO:0051091|GO:0035264|GO:0045444|GO:0060021|GO:0048468|GO:0001822|GO:0003713|GO:0003677|GO:0006351|GO:0001889|GO:0008585|GO:0060325|GO:0060613|GO:0048008|GO:0045892|GO:0060612|GO:0008584
A_33_P3446495	FRMD4B	Homo sapiens FERM domain containing 4B (FRMD4B), mRNA [NM_015123]	6.03867e-07	2.04217e-08	down	-2.80985	-1.49049	2.80985	up	down	1.07759	0.107805	1.07759	-2.8535	-1.51273	2.8535	2755.17	2783.58	950.824	1080.58	0.0567404	0.164546	-1.45599	-1.43375	Detected	Detected	Detected	Detected	Detected	Detected	Detected	Detected	Detected	Detected	Detected	Detected	CTACCTCATACTTTCCTTGGAAGAACTAATTAGCTATGGTTTATTGTAGGGTTTTGTTTG	69219901	chr3	69219842	-	FALSE	hs|3p14.1	ENST00000542259	23150	NM_015123	FERM domain containing 4B	chr3:69219901-69219842	GO:0090162|GO:0005737|GO:0005856|GO:0005615|GO:0001726
A_21_P0010692	MST1P2	Homo sapiens macrophage stimulating 1 (hepatocyte growth factor-like) pseudogene 2 (MST1P2), non-coding RNA [NR_027504]	0.00049596	0.000185461	down	-2.80971	-1.49042	2.80971	up	down	1.00569	0.00817935	1.00569	-1.58073	-0.66059	1.58073	115.533	109.465	73.8348	46.4935	-0.00310802	0.00507132	-0.663698	-1.49353	Detected	Detected	Detected	Detected	Detected	Detected	Detected	Detected	Not Detected	Detected	Detected	Detected	CAAATCCCGCATCAGCACCGATTTACGCCAGAAAAATACGCGTGCAAGTGAGGTGGGGGG	16974460	chr1	16974401	+	FALSE	hs|1p36.13	ENST00000492370	11209	NR_027504	macrophage stimulating 1 (hepatocyte growth factor-like) pseudogene 2	chr1:16974401-16974460
A_23_P390518	TNFRSF11A	Homo sapiens tumor necrosis factor receptor superfamily, member 11a, NFKB activator (TNFRSF11A), transcript variant 1, mRNA [NM_003839]	0.0173438	0.010577	down	-2.80908	-1.4901	2.80908	down	down	-1.04142	-0.0585578	1.04142	-2.8079	-1.48949	2.8079	65.5698	60.9852	26.6983	25.8489	-0.0646022	-0.12316	-1.55409	-1.5547	Detected	Not Detected	Not Detected	Detected	Detected	Detected	Not Detected	Not Detected	Not Detected	Not Detected	Not Detected	Detected	TGTGTCGTTCCTTAAGCAGAACTAAGCTCAGTATGTGACCTTACCCGCTAGGTGGTTAAT	60053317	chr18	60053258	+	FALSE	hs|18q21.33	ENST00000586569	8792	NM_003839	tumor necrosis factor receptor superfamily, member 11a, NFKB activator	chr18:60053258-60053317	GO:0005515|GO:0008284|GO:0071848|GO:0007267|GO:0060086|GO:0046872|GO:0048535|GO:0051091|GO:0051092|GO:0032496|GO:0071847|GO:0004872|GO:0043507|GO:0034097|GO:0043123|GO:0070555|GO:0009314|GO:0071812|GO:0030316|GO:0033209|GO:0002548|GO:0002250|GO:0007165|GO:0005031|GO:0019955|GO:0001503|GO:0034612|GO:0016021|GO:0060749|GO:0009897|GO:0004888
A_33_P3363645	MGAT1	Homo sapiens mannosyl (alpha-1,3-)-glycoprotein beta-1,2-N-acetylglucosaminyltransferase (MGAT1), transcript variant 1, mRNA [NM_001114618]	4.16968e-06	4.18075e-07	down	-2.8078	-1.48944	2.8078	down	down	-1.12998	-0.176292	1.12998	-2.21203	-1.14537	2.21203	259.507	216.828	117.894	102.254	-0.0103563	-0.186648	-1.15572	-1.4998	Detected	Detected	Detected	Detected	Detected	Detected	Detected	Detected	Detected	Detected	Detected	Detected	ATAGTATCTGGGATCTGTCCATCACCAGACTCTGAGCTTAATAAGGCAGCTGAATGAAGG	180235948	chr5	180235889	-	FALSE	hs|5q35.3	ENST00000504385	4245	NM_001114618	mannosyl (alpha-1,3-)-glycoprotein beta-1,2-N-acetylglucosaminyltransferase	chr5:180235948-180235889	GO:0008375|GO:0003827|GO:0005975|GO:0001701|GO:0006049|GO:0046872|GO:0000139|GO:0006486|GO:0016021|GO:0044267|GO:0018279|GO:0043687|GO:0070062
A_23_P500892	TUB	Homo sapiens tubby bipartite transcription factor (TUB), transcript variant 1, mRNA [NM_003320]	1.15542e-06	5.74759e-08	down	-2.80579	-1.4884	2.80579	down	down	-1.18185	-0.241045	1.18185	-2.80575	-1.48839	2.80575	658.831	519.29	232.581	257.791	-0.0311241	-0.272169	-1.51951	-1.51953	Detected	Detected	Detected	Detected	Detected	Detected	Detected	Detected	Detected	Detected	Detected	Detected	CTCTAGGTCCATTTTCCTAACCACAAGATAAAGATGTTACATTGTCAAAGCTTGCCGTAG	8127199	chr11	8127140	+	FALSE	hs|11p15.4	ENST00000305253	7275	NM_003320	tubby bipartite transcription factor	chr11:8127140-8127199	GO:0006909|GO:0060041|GO:0005886|GO:0007605|GO:0005576|GO:0005634|GO:0032403|GO:0008020|GO:0005829|GO:0009584|GO:0050766|GO:0005737|GO:0044259|GO:0009725|GO:0007602
A_23_P411723	PLAG1	Homo sapiens pleiomorphic adenoma gene 1 (PLAG1), transcript variant 1, mRNA [NM_002655]	2.73842e-06	2.25248e-07	down	-2.8044	-1.48769	2.8044	down	down	-1.06245	-0.0873976	1.06245	-2.83649	-1.50411	2.83649	945.754	840.478	329.313	371.728	-0.029452	-0.11685	-1.53356	-1.51714	Detected	Detected	Detected	Detected	Detected	Detected	Detected	Detected	Detected	Detected	Detected	Detected	TCCATTAGGAAACGGATTGCATCATACCTGAACATAAGCTGGACTGCTGAAATTGTATTT	57074013	chr8	57073954	-	FALSE	hs|8q12.1	ENST00000316981	5324	NM_002655	pleiomorphic adenoma gene 1	chr8:57074013-57073954	GO:0060736|GO:0003700|GO:0006357|GO:0006366|GO:0000981|GO:0005634|GO:0060252|GO:0000978|GO:0046872|GO:0001077|GO:0035264|GO:0035265|GO:0045944|GO:0010629|GO:0022612
A_23_P76823	ADSSL1	Homo sapiens adenylosuccinate synthase like 1 (ADSSL1), transcript variant 1, mRNA [NM_199165]	3.45184e-05	7.19191e-06	down	-2.80419	-1.48758	2.80419	down	down	-1.03977	-0.0562644	1.03977	-1.01399	-0.0200472	1.01399	142.16	128.867	140.164	56.8456	0.075572	0.0193076	0.0555248	-1.41201	Detected	Detected	Detected	Detected	Detected	Detected	Detected	Detected	Detected	Detected	Detected	Detected	GGGTTGGTGTTGGCAAGTCAAGAGAGTCGATGATCCAGCTGTTTTAGTCGCAGACTGAGC	105213353	chr14	105213294	+	FALSE	hs|14q32.33	ENST00000557582	122622	NM_199165	adenylosuccinate synthase like 1	chr14:105213294-105213353	GO:0046040|GO:0000287|GO:0006531|GO:0009168|GO:0014850|GO:0003924|GO:0004019|GO:0055086|GO:0044281|GO:0044208|GO:0005525|GO:0035690|GO:0042803|GO:0005829|GO:0006184|GO:0071257|GO:0005737|GO:0006167|GO:0051015|GO:0042594|GO:0006144|GO:0042301|GO:0002376|GO:0006541
A_33_P3332215	MUC1	Homo sapiens mucin 1, cell surface associated (MUC1), transcript variant 7, mRNA [NM_001044392]	0.000535214	0.000202326	down	-2.80362	-1.48729	2.80362	down	down	-1.01458	-0.0208774	1.01458	-1.31745	-0.397748	1.31745	142.351	133.647	107.83	57.6374	0.0568954	0.0360181	-0.340853	-1.4304	Detected	Detected	Detected	Detected	Detected	Detected	Detected	Detected	Detected	Detected	Detected	Detected	AGAAAAGGAGACTTCGGCTACCCAGAGAAGTTCAGTGCCCAGCTCTACTGAGAAGAATGC	155162034	chr1	155161975	-	FALSE	hs|1q22	ENST00000368396	4582	NM_001044392	mucin 1, cell surface associated	chr1:155162034-155161975	GO:0090240|GO:0003712|GO:0005515|GO:0000790|GO:0009986|GO:0005796|GO:0016266|GO:0043618|GO:0000978|GO:0005615|GO:0002039|GO:0016324|GO:0005737|GO:0010944|GO:0005887|GO:0006978|GO:0044267|GO:0070062|GO:0043687|GO:0036003|GO:0006977
A_21_P0008975	LOC101928248		0.00961022	0.0054643	down	-2.80279	-1.48686	2.80279	up	down	1.12033	0.163921	1.12033	-1.88519	-0.914712	1.88519	50.5817	54.2516	29.5663	20.5264	0.0155781	0.179499	-0.899134	-1.47128	Detected	Not Detected	Not Detected	Detected	Detected	Detected	Not Detected	Not Detected	Not Detected	Not Detected	Detected	Detected	GGAGTCAACATTTCACACTAGAAAGCCCTTGGTTCAAGTTTTGTCTCTGCCACCTACAGA	79710091	chr16	79710032	+	FALSE	hs|16q23.2	ENST00000563360	101928248	TCONS_00024477	uncharacterized LOC101928248	chr16:79710032-79710091
A_24_P120537	SH3RF2	Homo sapiens SH3 domain containing ring finger 2 (SH3RF2), mRNA [NM_152550]	2.83828e-05	5.56295e-06	down	-2.79933	-1.48508	2.79933	down	down	-1.18394	-0.243598	1.18394	-2.85807	-1.51504	2.85807	1127.96	915.93	395.762	448.541	-0.0112365	-0.254835	-1.52628	-1.49632	Detected	Detected	Detected	Detected	Detected	Detected	Detected	Detected	Detected	Detected	Detected	Detected	CCCACCATCCATCCTGGTGAAACCAGAAAACTCAAGAAATGGCATCGAAAAGCAAGTCAA	145441996	chr5	145439736	+	FALSE	hs|5q32	ENST00000511705	153769	NM_152550	SH3 domain containing ring finger 2	chr5:145439736-145441996	GO:0005515|GO:0016567|GO:0019902|GO:0016874|GO:0010923|GO:0004864|GO:0008270|GO:0008157
A_33_P3227556			1.6921e-07	1.95582e-09	down	-2.79855	-1.48468	2.79855	down	down	-1.00431	-0.00620683	1.00431	-3.42579	-1.77644	3.42579	2223.65	2089.88	645.416	884.628	-0.0036033	-0.00981013	-1.78004	-1.48828	Detected	Detected	Detected	Detected	Detected	Detected	Detected	Detected	Detected	Detected	Detected	Detected	TCCCGTTCCTGGGTCCTTGCTCAAGAGAAATGAAAACAGAGGCTCACACATAAACGCAAA	668847	chr5	668788	+	FALSE	hs|5p15.33					chr5:000668788-000668847
A_33_P3418218	SEC16B	Homo sapiens SEC16 homolog B (S. cerevisiae) (SEC16B), mRNA [NM_033127]	0.000236282	7.70752e-05	down	-2.79515	-1.48292	2.79515	down	down	-1.14288	-0.192676	1.14288	-1.55966	-0.641228	1.55966	137.569	114.162	88.3363	55.5349	0.104809	-0.0878673	-0.53642	-1.37812	Detected	Detected	Detected	Detected	Detected	Detected	Detected	Detected	Detected	Detected	Detected	Detected	AAACTCTCCCCGAAATACTGCCCAGAGAGGCAAGCTCGGAGATGGGAAGGAGCATACAAA	177902679	chr1	177902620	-	FALSE	hs|1q25.2	ENST00000327037	89866	NM_033127	SEC16 homolog B (S. cerevisiae)	chr1:177902679-177902620	GO:0010628|GO:0070863|GO:0000139|GO:0005789|GO:0007031|GO:0048208|GO:0070972|GO:0015031|GO:0007029|GO:0043231|GO:0016559
A_23_P103110	MAFF	Homo sapiens v-maf avian musculoaponeurotic fibrosarcoma oncogene homolog F (MAFF), transcript variant 1, mRNA [NM_012323]	2.55032e-08	5.96046e-11	down	-2.79377	-1.48221	2.79377	up	down	1.05642	0.0791809	1.05642	-3.42234	-1.77498	3.42234	286.963	285.779	83.3877	114.29	0.00318193	0.0823628	-1.7718	-1.47903	Detected	Detected	Detected	Detected	Detected	Detected	Detected	Detected	Detected	Detected	Detected	Detected	CTCCCTGGGAAAAGTGGCGTATGGCCCTGAGCTGGGCTTTATATTTTATATCTGCAAATA	38612043	chr22	38611984	+	FALSE	hs|22q13.1	ENST00000538320	23764	NM_012323	v-maf avian musculoaponeurotic fibrosarcoma oncogene homolog F	chr22:38611984-38612043	GO:0043565|GO:0006355|GO:0003700|GO:0007567|GO:0006366|GO:0007596|GO:0005654|GO:0045604|GO:0035914|GO:0001701
A_33_P3424577		T cell receptor beta constant 1 [Source:HGNC Symbol;Acc:12156] [ENST00000570538]	9.35889e-07	4.15484e-08	down	-2.79174	-1.48117	2.79174	down	down	-1.03824	-0.0541433	1.03824	-1.30603	-0.385183	1.30603	26528.6	24084.2	20251.3	10595.9	0.00419776	-0.0499455	-0.380985	-1.47697	Detected	Detected	Detected	Detected	Detected	Detected	Detected	Detected	Detected	Detected	Detected	Detected	TTTACCTCGGTGTCCTACCAGCAAGGGGTCCTGTCTGCCACCATCCTCTATGAGATCCTG					FALSE		ENST00000570538		A23747
A_33_P3276713	HGF	Homo sapiens hepatocyte growth factor (hepapoietin A; scatter factor) (HGF), transcript variant 2, mRNA [NM_001010931]	9.05547e-08	6.85834e-10	down	-2.79171	-1.48115	2.79171	down	down	-1.06558	-0.091644	1.06558	-1.78743	-0.837886	1.78743	2899.4	2569.04	1618.85	1157.32	0.0374018	-0.0542421	-0.800485	-1.44375	Detected	Detected	Detected	Detected	Detected	Detected	Detected	Detected	Detected	Detected	Detected	Detected	TTATCGAGGTCTCATGGATCATACAGAATCAGGCAAGATTTGTCAGCGCTGGGATCATCA	81374408	chr7	81374349	-	FALSE	hs|7q21.11	ENST00000453411	3082	NM_001010931	hepatocyte growth factor (hepapoietin A; scatter factor)	chr7:81374408-81374349	GO:0005515|GO:0004252|GO:2000573|GO:0031100|GO:0050731|GO:0001837|GO:0005615|GO:0042802|GO:0000187|GO:0090201|GO:0060665|GO:0035729|GO:0045944|GO:0006508|GO:0031093|GO:0043154|GO:0043066|GO:0048012|GO:0030335|GO:0046982|GO:0030168|GO:0014068|GO:0005576|GO:0042056|GO:0050918|GO:0001889|GO:0045669|GO:0007067|GO:0060326|GO:0007596|GO:0002576|GO:0030212|GO:0051450|GO:0008083
A_23_P131825	TNNC2	Homo sapiens troponin C type 2 (fast) (TNNC2), mRNA [NM_003279]	0.00201511	0.000932622	down	-2.7916	-1.48109	2.7916	down	down	-1.03511	-0.0497821	1.03511	-1.16352	-0.218492	1.16352	95.5293	87.2918	82.5081	37.967	-0.00213957	-0.0519217	-0.220631	-1.48323	Detected	Detected	Detected	Detected	Detected	Detected	Detected	Detected	Not Detected	Detected	Detected	Detected	GACTTCGACGAGTTCCTGAAGATGATGGAGGACGTGCAGTAAGGAGTGGACAGTCGCCTC	44452639	chr20	44451969	-	FALSE	hs|20q13.12	ENST00000372557	7125	NM_003279	troponin C type 2 (fast)	chr20:44452639-44451969	GO:0006937|GO:0030049|GO:0005861|GO:0003009|GO:0005509|GO:0003779|GO:0005829
A_33_P3220470	SMAD6	Homo sapiens SMAD family member 6 (SMAD6), transcript variant 1, mRNA [NM_005585]	2.85948e-06	2.41978e-07	down	-2.79116	-1.48087	2.79116	up	down	1.06032	0.0844979	1.06032	-2.76299	-1.46623	2.76299	279.697	279.947	101.257	112.048	0.00486946	0.0893674	-1.46136	-1.476	Detected	Detected	Detected	Detected	Detected	Detected	Detected	Detected	Detected	Detected	Detected	Detected	GAGATATTAATGCCCAGACAAAAAGCTAATACCAGTCACTCGATAATAAAGTATTCGCAT	67074322	chr15	67074263	+	FALSE	hs|15q22.31	ENST00000338426	4091	NM_005585	SMAD family member 6	chr15:67074263-67074322	GO:0005515|GO:0001657|GO:0043627|GO:0008285|GO:0003700|GO:0010991|GO:0030617|GO:0044212|GO:0005634|GO:0060394|GO:0046872|GO:0005829|GO:0030514|GO:0035556|GO:0070698|GO:0006955|GO:0005737|GO:0045444|GO:0007179|GO:0030512|GO:0031625|GO:0005667|GO:0043066|GO:0031589|GO:0070410|GO:0070411|GO:0070412|GO:0007352|GO:0030509|GO:0006351|GO:0043234|GO:0034713|GO:0003682|GO:0034616
A_33_P3342081	PRDM1	Homo sapiens PR domain containing 1, with ZNF domain (PRDM1), transcript variant 1, mRNA [NM_001198]	1.85336e-08	2.07832e-11	down	-2.78922	-1.47986	2.78922	down	down	-1.17417	-0.231636	1.17417	-4.87168	-2.28442	4.87168	13818.2	11017.3	2807.29	5491.84	-0.00317732	-0.234814	-2.2876	-1.48304	Detected	Detected	Detected	Detected	Detected	Detected	Detected	Detected	Detected	Detected	Detected	Detected	CCTCTACTCAAAGTTAAAACTGACCAAAGTTACTGGCTTTTTACTTTGCTAGAACAACAA	106557721	chr6	106557662	+	FALSE	hs|6q21	ENST00000369096	639	NM_001198	PR domain containing 1, with ZNF domain	chr6:106557662-106557721	GO:0005515|GO:0003700|GO:0042826|GO:0060707|GO:0045579|GO:0008168|GO:0001893|GO:0030889|GO:0005634|GO:0000122|GO:0007281|GO:0032259|GO:0046872|GO:0006351|GO:0043565|GO:0010628|GO:0005737|GO:0045165|GO:0031665|GO:0042462
A_23_P132027	SPAG4	Homo sapiens sperm associated antigen 4 (SPAG4), mRNA [NM_003116]	3.82352e-07	9.32262e-09	down	-2.78711	-1.47877	2.78711	down	down	-1.06327	-0.0885019	1.06327	-2.35099	-1.23327	2.35099	1403.15	1248.45	592.108	560.097	-0.0345103	-0.123012	-1.26778	-1.51328	Detected	Detected	Detected	Detected	Detected	Detected	Detected	Detected	Detected	Detected	Detected	Detected	CGATTTCGCGGTCTTTGGCCTCCAGGTTTATGATGAAACTGAAGTTTCCTTGGGGAAATT	34208649	chr20	34207653	+	FALSE	hs|20q11.22	ENST00000498203	6676	NM_003116	sperm associated antigen 4	chr20:34207653-34208649	GO:0005929|GO:0005737|GO:0005198|GO:0016021|GO:0007283|GO:0005856
A_23_P56659	DQX1	Homo sapiens DEAQ box RNA-dependent ATPase 1 (DQX1), mRNA [NM_133637]	1.16984e-05	1.74342e-06	down	-2.78568	-1.47803	2.78568	down	down	-1.01734	-0.0247974	1.01734	-1.94148	-0.957159	1.94148	497.581	455.895	250.876	197.319	-0.0473076	-0.0721051	-1.00447	-1.52534	Detected	Detected	Detected	Detected	Detected	Detected	Detected	Detected	Detected	Detected	Detected	Detected	TGGGGTAAACCACAGTCTACATAGGGAAGGACTCTTTCCTTAGCCTTCTCTTATTGATTG	74745410	chr2	74745351	-	FALSE	hs|2p13.1	ENST00000404568	165545	NM_133637	DEAQ box RNA-dependent ATPase 1	chr2:74745410-74745351	GO:0008152|GO:0004386|GO:0005634|GO:0003676|GO:0005524
A_21_P0001784	LINC00299	Homo sapiens long intergenic non-protein coding RNA 299 (LINC00299), long non-coding RNA [NR_034135]	7.78362e-07	3.13453e-08	down	-2.78011	-1.47514	2.78011	down	down	-1.04017	-0.0568161	1.04017	-1.62591	-0.701245	1.62591	879.635	800.08	542.211	353.673	0.0581808	0.00136471	-0.643064	-1.41696	Detected	Detected	Detected	Detected	Detected	Detected	Detected	Detected	Detected	Detected	Detected	Detected	TCAAGTTTTATTTTCCGACGGCTGTAATGTTCCAGGACACCTGCCATCATGGAGGGTTAT	8427554	chr2	8427495	-	FALSE	hs|2p25.1	ENST00000442956	339789	NR_034135	long intergenic non-protein coding RNA 299	chr2:8427554-8427495
A_23_P120973	FAM118A	Homo sapiens family with sequence similarity 118, member A (FAM118A), transcript variant 2, mRNA [NM_017911]	1.94346e-06	1.30728e-07	down	-2.77987	-1.47502	2.77987	down	down	-1.1241	-0.168765	1.1241	-1.93609	-0.953146	1.93609	845.969	714.209	436.704	339.534	0.0451008	-0.123665	-0.908045	-1.42992	Detected	Detected	Detected	Detected	Detected	Detected	Detected	Detected	Detected	Detected	Detected	Detected	TGTTTTGACCACTTTCCAGGATATGTGCAAGACCTTGCCACTCAGATCTGCAAACAGCAA	45728584	chr22	45728525	+	FALSE	hs|22q13.31	ENST00000487732	55007	NM_017911	family with sequence similarity 118, member A	chr22:45728525-45728584	GO:0016021
A_23_P39799	LOXL3	Homo sapiens lysyl oxidase-like 3 (LOXL3), transcript variant 1, mRNA [NM_032603]	1.99454e-06	1.3622e-07	down	-2.77966	-1.47491	2.77966	down	down	-1.11658	-0.159089	1.11658	-2.87767	-1.5249	2.87767	2054.5	1733.89	710.235	825.395	0.0400162	-0.119073	-1.48489	-1.43489	Detected	Detected	Detected	Detected	Detected	Detected	Detected	Detected	Detected	Detected	Detected	Detected	GAGTGACTTTACCAACAATGCAATGAAATGTAACTGCAAATATGATGGACATAGAATCTG	74761088	chr2	74761029	-	FALSE	hs|2p13.1	ENST00000409549	84695	NM_032603	lysyl oxidase-like 3	chr2:74761088-74761029	GO:0005515|GO:0005507|GO:0004720|GO:0005576|GO:0005634|GO:0001837|GO:0005615|GO:0006898|GO:0005737|GO:0016020|GO:0045892|GO:0005044|GO:0055114
A_33_P3309551	PTPRD	Homo sapiens protein tyrosine phosphatase, receptor type, D (PTPRD), transcript variant 1, mRNA [NM_002839]	3.14152e-07	6.53066e-09	down	-2.77686	-1.47346	2.77686	up	down	1.00823	0.0118208	1.00823	-2.15261	-1.10609	2.15261	1418.72	1349.05	654.114	566.85	0.00115617	0.012977	-1.10493	-1.4723	Detected	Detected	Detected	Detected	Detected	Detected	Detected	Detected	Detected	Detected	Detected	Detected	CGAAAGAAGTCTGTATGAAAATCAGTTCTTTGCTGACACAAGTTCCATTTGTTACAAATG	8314334	chr9	8314275	-	FALSE	hs|9p24.1	ENST00000356435	5789	NM_002839	protein tyrosine phosphatase, receptor type, D	chr9:8314334-8314275	GO:0005515|GO:0005102|GO:0006796|GO:0035335|GO:0006470|GO:0097105|GO:0005001|GO:0005887|GO:0030182|GO:0050775|GO:0007185|GO:0050839|GO:0007157
A_33_P3228072	NPHP3	Homo sapiens nephronophthisis 3 (adolescent) (NPHP3), mRNA [NM_153240]	3.84731e-06	3.74282e-07	down	-2.7745	-1.47223	2.7745	down	down	-1.12272	-0.166998	1.12272	-3.38826	-1.76054	3.38826	305.154	253.609	87.5051	120.121	0.01861	-0.148388	-1.74193	-1.45362	Detected	Detected	Detected	Detected	Detected	Detected	Detected	Detected	Detected	Detected	Detected	Detected	GATGGCCTAAATCTGTCTCTTCATTTACCTCAAACTCAAATTAGTATGCCATTTTCATAC	132399705	chr3	132399646	-	FALSE	hs|3q22.1	ENST00000326682	27031	NM_153240	nephronophthisis 3 (adolescent)	chr3:132399705-132399646	GO:0006629|GO:0005515|GO:0007368|GO:0003283|GO:2000167|GO:0030324|GO:2000095|GO:0045494|GO:0048496|GO:0001947|GO:0060287|GO:0060027|GO:0030198|GO:0060993|GO:0030814|GO:0016055|GO:0071909|GO:0090090|GO:0071908|GO:0035469|GO:0001822|GO:0071910|GO:0072372|GO:0005929|GO:0007163|GO:0072189|GO:0060271
A_24_P865226	CDIPT-AS1	Homo sapiens CDIPT antisense RNA 1 (head to head) (CDIPT-AS1), transcript variant 1, long non-coding RNA [NR_015396]	1.62526e-05	2.71021e-06	down	-2.7734	-1.47166	2.7734	down	down	-1.0563	-0.0790256	1.0563	-1.1621	-0.21674	1.1621	302.779	270.379	257.429	120.797	-0.0723686	-0.151394	-0.289109	-1.54402	Detected	Detected	Detected	Detected	Detected	Detected	Detected	Detected	Detected	Detected	Detected	Detected	AAAGCAGTCACAAGACCAAGCGACTCAGATATCCAAACGCGCATTCTTCACCAAGACCTG	29876499	chr16	29876156	+	FALSE	hs|16p11.2		440356	NR_015396	CDIPT antisense RNA 1 (head to head)	chr16:29876156-29876499
A_33_P3265956	CBFA2T2	core-binding factor, runt domain, alpha subunit 2; translocated to, 2 [Source:HGNC Symbol;Acc:1536] [ENST00000397798]	3.69586e-07	8.83507e-09	down	-2.77094	-1.47038	2.77094	down	down	-1.29975	-0.378229	1.29975	-5.32797	-2.41359	5.32797	1362.18	982.06	253.077	541.595	-0.0416533	-0.419882	-2.45524	-1.51203	Detected	Detected	Detected	Detected	Detected	Detected	Detected	Detected	Detected	Detected	Detected	Detected	TAGAGAATTTATGGGTCGACTGTTCCAGAAGCCTCAGGAGTACAGTTCTGCCTTTTCCTT	32211736	chr20	32211677	+	FALSE	hs|20q11.22	ENST00000397798	9139	JF432662	core-binding factor, runt domain, alpha subunit 2; translocated to, 2	chr20:32211677-32211736	GO:0005515|GO:0003700|GO:0045944|GO:0003714|GO:0030855|GO:0010976|GO:0010977|GO:0005634|GO:0045892|GO:0046872
A_21_P0006091		Q369Z4_9GAMM (Q369Z4) MSHA pilin protein MshA precursor, partial (11%) [THC2648833]	2.55371e-06	2.00563e-07	down	-2.77003	-1.4699	2.77003	up	down	1.02559	0.0364504	1.02559	-2.36173	-1.23984	2.36173	496.017	476.939	207.1	198.11	-0.018062	0.0183884	-1.25791	-1.48797	Detected	Detected	Detected	Detected	Detected	Detected	Detected	Detected	Detected	Detected	Detected	Detected	TCAGCCTCTTTGGGGTTTGGGTTCTGACCAAGTAAATCGGGAATGTTGTTAACATATCAA	93881479	chr9	93881420	-	FALSE	hs|9q22.2	ENST00000457976				chr9:93881479-93881420
A_33_P3256303	SELPLG	Homo sapiens selectin P ligand (SELPLG), transcript variant 1, mRNA [NM_001206609]	1.81832e-06	1.18077e-07	down	-2.76257	-1.46601	2.76257	up	down	1.01148	0.0164701	1.01148	-3.29274	-1.71929	3.29274	229.757	219.45	69.9975	92.9838	0.0550858	0.0715559	-1.6642	-1.41093	Detected	Detected	Detected	Detected	Detected	Detected	Detected	Detected	Detected	Detected	Detected	Detected	TGAAGCAGTGCCTGCTGGCCATCCTAATCTTGGCGCTGGTGGCCACTATCTTCTTCGTGT	109017134	chr12	109017075	-	FALSE	hs|12q24.11	ENST00000388962	6404	NM_001206609	selectin P ligand	chr12:109017134-109017075	GO:0005515|GO:0016020|GO:0005886|GO:0007596|GO:0005887|GO:0005102|GO:0071354|GO:0016021|GO:0050900|GO:0007155|GO:0050901|GO:0050902
A_21_P0012015	LINC01125	Homo sapiens long intergenic non-protein coding RNA 1125 (LINC01125), long non-coding RNA [NR_038386]	8.28412e-05	2.17177e-05	down	-2.76053	-1.46495	2.76053	down	down	-1.25339	-0.325833	1.25339	-1.45091	-0.536961	1.45091	211.518	159.235	145.592	84.9465	0.0387387	-0.287095	-0.498222	-1.42621	Detected	Detected	Detected	Detected	Detected	Detected	Detected	Detected	Detected	Detected	Detected	Detected	TGTCTGTTCGACAGGGATTTAAGAGAGCAGTTAACTACTATAGATAAAGAAACACTTCAA	98315583	chr2	98315524	+	FALSE	hs|2q11.2		728537	NR_038386	long intergenic non-protein coding RNA 1125	chr2:98315524-98315583
A_21_P0013657	XLOC_l2_015213	BROAD Institute lincRNA (XLOC_l2_015213), lincRNA [TCONS_l2_00029362]	1.90444e-07	2.48118e-09	down	-2.75509	-1.4621	2.75509	up	down	1.11518	0.157273	1.11518	-1.1744	-0.23192	1.1744	1549.43	1625.56	1303.68	623.186	-0.0149943	0.142279	-0.246915	-1.47709	Detected	Detected	Detected	Detected	Detected	Detected	Detected	Detected	Detected	Detected	Detected	Detected	GGAGCTACCTTGTCATTATCTCCATGGATTAGTATATTTTTCTGGTAGTTCCACATGCTC	68433256	chr9	68433197	-	FALSE	hs|9q13					chr9:68433256-68433197
A_33_P3365193	AMY1C	Homo sapiens amylase, alpha 1C (salivary) (AMY1C), mRNA [NM_001008219]	1.75463e-05	2.99831e-06	down	-2.75469	-1.46189	2.75469	down	down	-1.11609	-0.158452	1.11609	-1.77378	-0.826827	1.77378	467.576	395.192	263.813	188.819	0.0251277	-0.133324	-0.801699	-1.43676	Detected	Detected	Detected	Detected	Detected	Detected	Detected	Detected	Detected	Detected	Detected	Detected	TTCATGCCTTCTGACAGAGCGCTTGTCTTTGTGGATAACCATGACAATCAACGAGGACAT	104203063	chr1	104203004	+	FALSE	hs|1p21.1	ENST00000330330	278	NM_001008219	amylase, alpha 1C (salivary)	chr1:104203004-104203063	GO:0005515|GO:0005975|GO:0007586|GO:0005615|GO:0004556|GO:0046872|GO:0070062
A_23_P47340	DSCAML1	Homo sapiens Down syndrome cell adhesion molecule like 1 (DSCAML1), mRNA [NM_020693]	4.88482e-07	1.41647e-08	down	-2.75035	-1.45961	2.75035	up	down	1.06055	0.0848103	1.06055	-2.25488	-1.17305	2.25488	746.334	739.57	329.038	301.748	-0.0131667	0.0716435	-1.18622	-1.47278	Detected	Detected	Detected	Detected	Detected	Detected	Detected	Detected	Detected	Detected	Detected	Detected	CCAGTCTAGGTGGTTTTGACAAAGACCAAAATCCCAACTCAGAGACACTGCATGCGATTT	117298657	chr11	117298598	-	FALSE	hs|11q23.3	ENST00000321322	57453	NM_020693	Down syndrome cell adhesion molecule like 1	chr11:117298657-117298598	GO:0005886|GO:0009986|GO:0001709|GO:0048704|GO:0007409|GO:0009953|GO:0007417|GO:0005615|GO:0042803|GO:0070593|GO:0007162|GO:0007420|GO:0016021|GO:0007156
A_33_P3357199	SH2D6	Homo sapiens SH2 domain containing 6 (SH2D6), mRNA [NM_198482]	0.00339253	0.00169328	down	-2.7479	-1.45833	2.7479	down	down	-1.12568	-0.170801	1.12568	-2.16587	-1.11495	2.16587	80.9978	68.0227	40.2852	33.2335	-0.0503736	-0.221175	-1.16532	-1.5087	Detected	Detected	Detected	Detected	Detected	Detected	Detected	Not Detected	Not Detected	Not Detected	Detected	Detected	ACCCTGAGAGGGACTGGCCTACCTTGCACAAGTTCACATTCAATAAACATTTGTTGATTG	85664150	chr2	85664091	+	FALSE	hs|2p11.2	ENST00000389938	284948	NM_198482	SH2 domain containing 6	chr2:85664091-85664150
A_23_P211493	TMPRSS6	Homo sapiens transmembrane protease, serine 6 (TMPRSS6), transcript variant 2, mRNA [NM_153609]	4.99212e-06	5.37187e-07	down	-2.74314	-1.45583	2.74314	down	down	-1.09444	-0.130193	1.09444	-1.68389	-0.751798	1.68389	4061.89	3503.42	2417.01	1653.88	0.0148487	-0.115344	-0.736949	-1.44098	Detected	Detected	Detected	Detected	Detected	Detected	Detected	Detected	Detected	Detected	Detected	Detected	AGCAAGAATGCTGGTTCTACATCCCGAGGAGTGTCTGAGGTGCGCCCCACTCTGTACAGA	37461812	chr22	37461753	-	FALSE	hs|22q12.3	ENST00000406725	164656	NM_153609	transmembrane protease, serine 6	chr22:37461812-37461753	GO:0035556|GO:0005515|GO:0005886|GO:0004252|GO:0030198|GO:0006508|GO:0016021|GO:0001525|GO:0055072|GO:0042730
A_33_P3280385	COL6A3	Homo sapiens collagen, type VI, alpha 3 (COL6A3), transcript variant 3, mRNA [NM_057165]	7.37424e-07	2.88826e-08	down	-2.7431	-1.45581	2.7431	up	down	1.04704	0.0663131	1.04704	-1.05035	-0.0708647	1.05035	620.089	618.122	587.846	252.252	-0.0109062	0.0554069	-0.0817709	-1.46671	Detected	Detected	Detected	Detected	Detected	Detected	Detected	Detected	Detected	Detected	Detected	Detected	CTTGGAGCATTTTCCATATGAAAAATAACAGGCTCAAAGGCCATGGTACTCATAATAAAT	238280348	chr2	238280289	-	FALSE	hs|2q37.3		1293	NM_057165	collagen, type VI, alpha 3	chr2:238280348-238280289	GO:0004867|GO:0005578|GO:0005576|GO:0005589|GO:0005615|GO:0042383|GO:0031012|GO:0010951|GO:0007517|GO:0022617|GO:0007411|GO:0030198|GO:0030574|GO:0005788|GO:0007155|GO:0070062
A_23_P255672	ABLIM2	Homo sapiens actin binding LIM protein family, member 2 (ABLIM2), transcript variant 6, mRNA [NM_032432]	0.000958321	0.000396792	down	-2.74037	-1.45437	2.74037	up	up	1.07315	0.101856	1.07315	2.15103	1.10503	2.15103	55.588	53.9759	112.879	22.0958	-0.200815	-0.0989591	0.904211	-1.65519	Detected	Not Detected	Detected	Detected	Detected	Not Detected	Detected	Detected	Not Detected	Not Detected	Detected	Detected	AACTGGAAACCCCCATTTCTCATTAGTGCAATGTCATATCTGATCCCAGGAAGCCTGGAA	7967135	chr4	7967076	-	FALSE	hs|4p16.1	ENST00000514025	84448	NM_032432	actin binding LIM protein family, member 2	chr4:7967135-7967076	GO:0030036|GO:0007411|GO:0045944|GO:0008270|GO:0003779|GO:0030016|GO:0015629|GO:0006351
A_23_P428298	UNC5CL	Homo sapiens unc-5 homolog C (C. elegans)-like (UNC5CL), mRNA [NM_173561]	2.62943e-05	5.0226e-06	down	-2.74026	-1.45432	2.74026	down	down	-1.06314	-0.0883328	1.06314	-2.76342	-1.46646	2.76342	341.495	300.049	123.199	136.749	0.0166547	-0.0716782	-1.4498	-1.43766	Detected	Detected	Detected	Detected	Detected	Detected	Detected	Detected	Detected	Detected	Detected	Detected	GGGGATATTTTCCCCATGGATCAAGATCCAGTTTAGGGTTGGGAAATAAAGGATAGGGAT	40994949	chr6	40994890	-	FALSE	hs|6p21.1	ENST00000244565	222643	NM_173561	unc-5 homolog C (C. elegans)-like	chr6:40994949-40994890	GO:0007165|GO:0005737|GO:0016021
A_33_P3691168	IL31RA	Homo sapiens interleukin 31 receptor A (IL31RA), transcript variant 4, mRNA [NM_001242638]	6.48085e-06	7.82678e-07	down	-2.73776	-1.453	2.73776	down	down	-1.00157	-0.00226847	1.00157	-2.42183	-1.2761	2.42183	188.631	178.077	78.3479	76.9865	-0.0376021	-0.0398706	-1.3137	-1.4906	Detected	Detected	Detected	Detected	Detected	Detected	Detected	Detected	Detected	Detected	Detected	Detected	TATAATTCTCTTGGGAAGTCTCCAGTGGCCACCCTGAGGATTCCAGCTATTCAAGAAAAA	55195959	chr5	55195900	+	FALSE	hs|5q11.2	ENST00000354961	133396	NM_001242638	interleukin 31 receptor A	chr5:55195900-55195959	GO:0043066|GO:0008284|GO:0004896|GO:0005886|GO:0019901|GO:0043031|GO:0042517|GO:0003713|GO:0019221|GO:0042523|GO:0042592|GO:0006952|GO:0007259|GO:0019955|GO:0000165|GO:0030225|GO:0030224|GO:0016021|GO:0045893|GO:0007169
A_23_P251499	PCOLCE	Homo sapiens procollagen C-endopeptidase enhancer (PCOLCE), mRNA [NM_002593]	5.54936e-06	6.30518e-07	down	-2.73762	-1.45292	2.73762	up	down	1.00039	0.000564575	1.00039	-2.32217	-1.21548	2.32217	598.464	563.046	256.37	244.366	-0.0575584	-0.0569938	-1.27303	-1.51048	Detected	Detected	Detected	Detected	Detected	Detected	Detected	Detected	Detected	Detected	Detected	Detected	CTCGTCCAGTTCGTCTCAGATCTCAGTGTCACCGCTGATGGCTTCTCAGCCTCCTACAAG	100204126	chr7	100204067	+	FALSE	hs|7q22.1	ENST00000486440	5118	NM_002593	procollagen C-endopeptidase enhancer	chr7:100204067-100204126	GO:0031012|GO:0016504|GO:0005515|GO:0010952|GO:0005518|GO:0006508|GO:0007275|GO:0008201|GO:0005615|GO:0070062
A_21_P0009287	XLOC_012338	BROAD Institute lincRNA (XLOC_012338), lincRNA [TCONS_00025524]	3.90902e-07	9.67476e-09	down	-2.73616	-1.45216	2.73616	down	down	-2.11722	-1.08217	2.11722	-4.99313	-2.31994	4.99313	700.542	310.689	138.845	281.998	-0.0125653	-1.09474	-2.33251	-1.46472	Detected	Detected	Detected	Detected	Detected	Detected	Detected	Detected	Detected	Detected	Detected	Detected	TAAATGAAACGATGGACCCTGAACAGAAAAAGGAACAGTGGTGGAAGAACTAGCAAAGCC	79483252	chr17	79483193	+	FALSE	hs|17q25.3					chr17:79483193-79483252
A_21_P0013510		SDA1 domain containing 1 pseudogene 1 [Source:HGNC Symbol;Acc:31403] [ENST00000519902]	0.0101461	0.00580835	down	-2.73426	-1.45115	2.73426	down	down	-1.12429	-0.169016	1.12429	-3.51455	-1.81334	3.51455	55.6285	44.2085	16.7978	21.3487	0.0955947	-0.0734215	-1.71775	-1.35555	Detected	Not Detected	Not Detected	Detected	Detected	Detected	Not Detected	Not Detected	Not Detected	Not Detected	Not Detected	Detected	GCTAGTTACTCTTCAGATGAACTTAAAAATGGACTTGTCCAAGATTGACCTTGTGTTGGT	26239373	chr8	26239314	-	FALSE	hs|8p21.2	ENST00000519902		XR_426294		chr8:26239373-26239314
A_19_P00318517	MIATNB	Homo sapiens uncharacterized LOC102724827 (LOC102724827), long non-coding RNA [NR_110543]	0.0199334	0.0123541	down	-2.73401	-1.45102	2.73401	down	down	-1.24257	-0.313332	1.24257	-1.92573	-0.945402	1.92573	76.001	57.8483	42.6752	32.0311	-0.0441268	-0.357458	-0.989529	-1.49515	Detected	Not Detected	Not Detected	Detected	Detected	Detected	Detected	Detected	Not Detected	Not Detected	Detected	Detected	TTTGCTGCAAGAGGATGGAAAGGATCACTGTGATTTTGTTTTTCTCCTGCTGCTCTGTCT	27172917	chr22	27172858	+	FALSE	hs|22q12.1	ENST00000435162	102724827	NR_110543	MIAT neighbor (non-protein coding)	chr22:27172858-27172917
A_23_P93360	AGER	Homo sapiens advanced glycosylation end product-specific receptor (AGER), transcript variant 1, mRNA [NM_001136]	4.67638e-07	1.31262e-08	down	-2.73322	-1.4506	2.73322	down	down	-1.16147	-0.215947	1.16147	-3.34491	-1.74197	3.34491	1698.65	1381.63	506.537	691.331	-0.0398013	-0.255748	-1.78177	-1.4904	Detected	Detected	Detected	Detected	Detected	Detected	Detected	Detected	Detected	Detected	Detected	Detected	CCCTTGAACTGTTCTGGCCTCAGACCAACTCTCTCCTGTATAATCTCTCTCCTGTATAAC	32148875	chr6	32148816	-	FALSE	hs|6p21.32	ENST00000375070	177	NM_001136	advanced glycosylation end product-specific receptor	chr6:32148875-32148816	GO:0005515|GO:0005886|GO:0009611|GO:0005576|GO:0031175|GO:0042802|GO:0050930|GO:0044548|GO:0051092|GO:0006954|GO:0005887|GO:0045087|GO:0004872|GO:0007166|GO:0004888
A_32_P352358	LOC650293	Homo sapiens seven transmembrane helix receptor (LOC650293), mRNA [NM_001040071]	1.51656e-06	9.09255e-08	down	-2.73285	-1.4504	2.73285	down	down	-1.1289	-0.17492	1.1289	-2.45328	-1.29471	2.45328	394.553	330.65	161.28	161.277	0.0330296	-0.141891	-1.26168	-1.41737	Detected	Detected	Detected	Detected	Detected	Detected	Detected	Detected	Detected	Detected	Detected	Detected	TCTCAAACTTGCCTGTTCTGACAGCGTCATCAATAACATATTCATATATTTCGATAGTAC	8951988	chr4	8951929	+	FALSE	hs|4p16.1		650293	NM_001040071	seven transmembrane helix receptor	chr4:8951929-8951988
A_23_P166823	TNNC1	Homo sapiens troponin C type 1 (slow) (TNNC1), mRNA [NM_003280]	0.000560632	0.0002134	down	-2.72556	-1.44655	2.72556	down	down	-1.09534	-0.131375	1.09534	-1.40394	-0.489482	1.40394	77.4013	67.2462	54.996	32.7231	0.0589668	-0.0724082	-0.430515	-1.38758	Detected	Not Detected	Detected	Detected	Detected	Detected	Detected	Detected	Detected	Not Detected	Detected	Detected	CAGCGGCACGGTGGACTTTGATGAGTTCCTGGTCATGATGGTTCGGTGCATGAAGGACGA	52485873	chr3	52485814	-	FALSE	hs|3p21.1	ENST00000461086	7134	NM_003280	troponin C type 1 (slow)	chr3:52485873-52485814	GO:0005515|GO:0005861|GO:0030049|GO:0055010|GO:0005509|GO:0005730|GO:0005634|GO:0015629|GO:0060048|GO:0042803|GO:0005829|GO:0005739|GO:0032972|GO:0031014|GO:0006937|GO:0051015|GO:0002086|GO:0031013|GO:0010038|GO:0043462|GO:0048306
A_23_P79247	PGAP1	Homo sapiens post-GPI attachment to proteins 1 (PGAP1), mRNA [NM_024989]	4.83143e-05	1.09968e-05	down	-2.72203	-1.44468	2.72203	up	down	1.20513	0.269193	1.20513	-2.12071	-1.08455	2.12071	153.351	171.911	70.1242	60.6611	-0.0597822	0.209411	-1.14433	-1.50446	Detected	Detected	Detected	Detected	Detected	Detected	Detected	Detected	Detected	Detected	Detected	Detected	GAACTTTGGACAGATATACCAAGCTTTTAAAATCAACGTGGTAAGCAAGTGCTCAGCAGT	197738421	chr2	197738257	-	FALSE	hs|2q33.1	ENST00000482051	80055	NM_024989	post-GPI attachment to proteins 1	chr2:197738421-197738257	GO:0006501|GO:0090305|GO:0005783|GO:0007605|GO:0016255|GO:0006886|GO:0015798|GO:0021871|GO:0009880|GO:0042578|GO:0004518|GO:0009948|GO:0005789|GO:0060322|GO:0016021|GO:0044267|GO:0043687
A_23_P433218	OR7E91P	Homo sapiens olfactory receptor, family 7, subfamily E, member 91 pseudogene (OR7E91P), non-coding RNA [NR_002185]	1.97642e-07	2.62338e-09	down	-2.7191	-1.44313	2.7191	down	down	-1.10553	-0.144737	1.10553	-2.41328	-1.271	2.41328	853.401	721.764	350.567	348.315	0.0160262	-0.12871	-1.25497	-1.4271	Detected	Detected	Detected	Detected	Detected	Detected	Detected	Detected	Detected	Detected	Detected	Detected	GTGAATCCTCACCTCTGTGTCTTCTTAGTTTCGGTGTCCTTTTCCTTAGCCTGTTGGATT	71256523	chr2	71256464	+	FALSE	hs|2p13.3		79315		olfactory receptor, family 7, subfamily E, member 91 pseudogene	chr2:71256464-71256523
A_21_P0010669	XLOC_l2_001302	BROAD Institute lincRNA (XLOC_l2_001302), lincRNA [TCONS_l2_00001761]	0.0110122	0.00637973	down	-2.71832	-1.44272	2.71832	down	down	-1.29695	-0.375127	1.29695	-3.9062	-1.96577	3.9062	75.09	54.3088	19.7878	34.8986	0.00895882	-0.366169	-1.95681	-1.43376	Detected	Detected	Not Detected	Detected	Detected	Detected	Not Detected	Not Detected	Detected	Not Detected	Detected	Detected	TTTCACAGTGATGAAAATTGACACTAAAGAGCTGTTCAGCCCTGTTCATCTCACCTGCTG	212826582	chr1	212826523	-	FALSE	hs|1q32.3					chr1:212826582-212826523
A_23_P329956	SPATA3	Homo sapiens spermatogenesis associated 3 (SPATA3), mRNA [NM_139073]	0.00465004	0.0024138	down	-2.71244	-1.43959	2.71244	up	up	1.13581	0.183717	1.13581	1.17551	0.233293	1.17551	66.8324	72.0554	77.9533	28.3642	0.1644	0.348117	0.397693	-1.27519	Detected	Not Detected	Detected	Detected	Detected	Detected	Detected	Detected	Not Detected	Not Detected	Detected	Detected	CACCTTCTACAGAAAATCTTCAAGAAAACCCTCCAGTCATCGTAACGCGTGTCCTCCAAG	231867446	chr2	231865241	+	FALSE	hs|2q37.1	ENST00000454918	130560	NM_139073	spermatogenesis associated 3	chr2:231865241-231867446	GO:0003674|GO:0005575
A_23_P16469	PLAUR	Homo sapiens plasminogen activator, urokinase receptor (PLAUR), transcript variant 3, mRNA [NM_001005377]	0.000200844	6.35219e-05	down	-2.71	-1.43829	2.71	down	down	-1.07906	-0.109776	1.07906	-8.29718	-3.05262	8.29718	128.347	111.025	16.959	52.7426	-0.0442169	-0.153993	-3.09684	-1.48251	Detected	Detected	Not Detected	Detected	Detected	Detected	Not Detected	Not Detected	Detected	Detected	Detected	Detected	ACAGGACCCTGAGCTATCGGACTGGCTTGAAGATCACCAGCCTTACCGAGGTTGTGTGTG	44169557	chr19	44169498	-	FALSE	hs|19q13.31	ENST00000598875	5329	NM_001005377	plasminogen activator, urokinase receptor	chr19:44169557-44169498	GO:0005515|GO:0006501|GO:0005886|GO:0016255|GO:0006928|GO:0031225|GO:0030162|GO:0007165|GO:0006935|GO:0005887|GO:0007596|GO:0030377|GO:0005789|GO:0005788|GO:0004872|GO:0016021|GO:0019899|GO:0044267|GO:0042730|GO:0070062|GO:0043687|GO:0019898
A_21_P0010076	XLOC_013431	BROAD Institute lincRNA (XLOC_013431), lincRNA [TCONS_00028475]	0.0105434	0.00607071	down	-2.70995	-1.43827	2.70995	up	up	1.34934	0.432255	1.34934	1.36599	0.449947	1.36599	44.1683	55.2617	59.1599	20.4502	0.0973986	0.529654	0.547346	-1.34087	Detected	Not Detected	Detected	Detected	Detected	Not Detected	Detected	Detected	Not Detected	Not Detected	Detected	Detected	TTAAGATGAGTCCAGCGAAGTGCCTAGAGTACCAAATTCATGGAGACGTTTCCTCTTTGG	1167051	chr20	1166992	+	FALSE	hs|20p13					chr20:1166992-1167051
A_21_P0003748	LOC101928864	PREDICTED: Homo sapiens uncharacterized LOC101928864 (LOC101928864), ncRNA [XR_244659]	0.000967658	0.000401528	down	-2.70677	-1.43657	2.70677	down	down	-1.02212	-0.0315685	1.02212	-2.2156	-1.1477	2.2156	107.187	98.6344	48.4879	44.332	-0.108909	-0.140478	-1.2566	-1.54548	Detected	Detected	Detected	Detected	Detected	Detected	Not Detected	Detected	Detected	Not Detected	Detected	Detected	TGAGAGTAAGACAAGAAAGCTTTGTAAATGGCGTTGAATTTCCTGCTCTTGGCAGGCCCT	78076091	chr4	78076032	-	FALSE	hs|4q21.1		101928864	XR_244659	uncharacterized LOC101928864	chr4:78076091-78076032
A_19_P00809440	MIR4697HG	Homo sapiens MIR4697 host gene (non-protein coding) (MIR4697HG), long non-coding RNA [NR_024344]	3.04958e-05	6.1141e-06	down	-2.70478	-1.43551	2.70478	down	down	-1.15223	-0.204434	1.15223	-3.28168	-1.71444	3.28168	348.538	280.725	106.447	142.094	0.026542	-0.177892	-1.68789	-1.40897	Detected	Detected	Detected	Detected	Detected	Detected	Detected	Detected	Detected	Detected	Detected	Detected	CAAAAATGGAGTGACACCCCAGACTCAGTCAGGAAGAGAACCTGCAGCCTGCCTCAGCTC	133766698	chr11	133766639	-	FALSE	hs|11q25		283174	NR_024344	MIR4697 host gene (non-protein coding)	chr11:133766698-133766639
A_23_P23611	AMY1C	Homo sapiens amylase, alpha 1C (salivary) (AMY1C), mRNA [NM_001008219]	2.82794e-05	5.53922e-06	down	-2.70371	-1.43494	2.70371	down	down	-1.02966	-0.0421708	1.02966	-1.82377	-0.866927	1.82377	903.694	840.321	493.498	372.081	0.0118475	-0.0303233	-0.855079	-1.42309	Detected	Detected	Detected	Detected	Detected	Detected	Detected	Detected	Detected	Detected	Detected	Detected	AAATTAATGGCAACTGCACAGGCATTAAAATCTACGTTTCTGATGATGGCAAAGCTCATT	104207080	chr1	104207021	+	FALSE	hs|1p21.1	ENST00000494409	278	NM_001008219	amylase, alpha 1C (salivary)	chr1:104207021-104207080	GO:0005515|GO:0005975|GO:0007586|GO:0005615|GO:0004556|GO:0046872|GO:0070062
A_21_P0010418	LOC101927344	PREDICTED: Homo sapiens uncharacterized LOC101927344 (LOC101927344), ncRNA [XR_244438]	2.06172e-06	1.44325e-07	down	-2.69914	-1.4325	2.69914	down	down	-1.05767	-0.0808873	1.05767	-3.59851	-1.8474	3.59851	149.473	133.193	41.1869	61.3624	0.00853634	-0.072351	-1.83886	-1.42396	Detected	Detected	Detected	Detected	Detected	Detected	Detected	Detected	Detected	Detected	Detected	Detected	CAATGATCCTCAAACTGGATGATCGAATCCCGAATAATTGGGAATCAACAGTAAAGGCCA	42844828	chr22	42844769	+	FALSE	hs|22q13.2		101927344	XR_244438	uncharacterized LOC101927344	chr22:42844769-42844828
A_21_P0007223			1.27354e-05	1.94893e-06	down	-2.68894	-1.42704	2.68894	down	down	-1.02583	-0.0367854	1.02583	-1.38458	-0.469451	1.38458	419.863	386.914	298.389	172.355	0.0351486	-0.00163682	-0.434303	-1.39189	Detected	Detected	Detected	Detected	Detected	Detected	Detected	Detected	Detected	Detected	Detected	Detected	ATACTTTGTGTTTTTCTTAGTCAAACATGTGCAATTAAGCATGTGATAAATGATATGATG	67661561	chr11	67661502	+	FALSE	hs|11q13.2	ENST00000529069				chr11:67661502-67661561
A_23_P160567	ZMYND12	Homo sapiens zinc finger, MYND-type containing 12 (ZMYND12), transcript variant 1, mRNA [NM_032257]	0.0018732	0.000858452	down	-2.68799	-1.42653	2.68799	down	down	-1.078	-0.108362	1.078	-1.39251	-0.47769	1.39251	100.543	87.8817	71.6045	42.8721	-0.111577	-0.219938	-0.589267	-1.53811	Detected	Detected	Detected	Detected	Detected	Detected	Detected	Detected	Not Detected	Detected	Detected	Detected	ATATATTCCAGCCTTGCACAACTGCTTTGAGGTACTGTAGACTGCTGAAGTTTCCACCCT	42896355	chr1	42896296	-	FALSE	hs|1p34.2	ENST00000433602	84217	NM_032257	zinc finger, MYND-type containing 12	chr1:42896355-42896296	GO:0005622|GO:0046872
A_23_P86283	LAPTM5	Homo sapiens lysosomal protein transmembrane 5 (LAPTM5), mRNA [NM_006762]	5.1824e-06	5.6872e-07	down	-2.6876	-1.42632	2.6876	down	down	-1.08333	-0.115479	1.08333	-1.42037	-0.506268	1.42037	5243.89	4540.89	3681.76	2173.47	0.00778516	-0.107694	-0.498483	-1.41853	Detected	Detected	Detected	Detected	Detected	Detected	Detected	Detected	Detected	Detected	Detected	Detected	CATCATAAAACAGTCCCTTCAAACACACAATTGTTCTGCTGAAGAGTTGTCATCAACAAT	31205902	chr1	31205843	-	FALSE	hs|1p35.2	ENST00000294507	7805	NM_006762	lysosomal protein transmembrane 5	chr1:31205902-31205843	GO:0005887|GO:0006810|GO:0005765|GO:0005764
A_24_P173823	PBX1	Homo sapiens pre-B-cell leukemia homeobox 1 (PBX1), transcript variant 1, mRNA [NM_002585]	0.0290685	0.0189071	down	-2.68704	-1.42602	2.68704	down	down	-1.17003	-0.22654	1.17003	-1.23559	-0.305199	1.23559	74.6991	63.381	60.245	34.1982	0.0723712	-0.154169	-0.232828	-1.35365	Detected	Not Detected	Detected	Detected	Detected	Detected	Detected	Detected	Detected	Not Detected	Detected	Not Detected	ATGATACTAACACGGTGTAGGTTTTACAGTCTCCTAATTTGTACTGGTAATGCATATTCC	164821035	chr1	164820976	+	FALSE	hs|1q23.3	ENST00000420696	5087	NM_002585	pre-B-cell leukemia homeobox 1	chr1:164820976-164821035	GO:0005515|GO:0006694|GO:0001658|GO:0008284|GO:0003700|GO:0030325|GO:0048706|GO:0048538|GO:0005634|GO:0009954|GO:0030326|GO:0048536|GO:0009952|GO:0043433|GO:0005737|GO:0030278|GO:0045944|GO:0009887|GO:0007548|GO:0035162|GO:0005667|GO:0046982|GO:0005730|GO:0003677|GO:0006351|GO:0043565|GO:0001077|GO:0010971|GO:0045665|GO:0008134
A_33_P3326992	PDE4DIP	Homo sapiens phosphodiesterase 4D interacting protein (PDE4DIP), transcript variant 1, mRNA [NM_014644]	2.70993e-05	5.20848e-06	down	-2.68451	-1.42466	2.68451	down	down	-1.23167	-0.300614	1.23167	-2.77178	-1.47081	2.77178	179.84	137.066	65.8814	74.2501	-0.00085783	-0.301472	-1.47167	-1.42552	Detected	Detected	Detected	Detected	Detected	Detected	Detected	Detected	Detected	Detected	Detected	Detected	TCCCAGATACCATTTCAGGCTTAACCTAGCACATCCTATTTCTTTTCTTCTATGATATCC	144851846	chr1	144851787	-	FALSE	hs|1q21.1	ENST00000585156	9659	NM_014644	phosphodiesterase 4D interacting protein	chr1:144851846-144851787	GO:0005515|GO:0005813|GO:0005737|GO:0005794|GO:0005634|GO:0030016|GO:0019899|GO:0043623
A_33_P3330549	SLC44A2	Homo sapiens solute carrier family 44 (choline transporter), member 2 (SLC44A2), transcript variant 1, mRNA [NM_020428]	0.000189698	5.93072e-05	down	-2.68295	-1.42382	2.68295	down	down	-1.11302	-0.154479	1.11302	-2.66904	-1.41632	2.66904	294.014	247.953	112.513	122.932	-0.0130305	-0.16751	-1.42935	-1.43685	Detected	Detected	Detected	Detected	Detected	Detected	Detected	Detected	Detected	Detected	Detected	Detected	ATTGCACACGGTTTCTTCAGCGTCTATGGCATGTGTGTGGACACGCTGTTCCTCTGCTTC	10753126	chr19	10753067	+	FALSE	hs|19p13.2	ENST00000590475	57153	NM_020428	solute carrier family 44 (choline transporter), member 2	chr19:10753067-10753126	GO:0015220|GO:0005886|GO:0015871|GO:0044281|GO:0005765|GO:0055085|GO:0007165|GO:0004871|GO:0016021|GO:0006644|GO:0043123|GO:0070062|GO:0006656|GO:0046474
A_33_P3305571	TNFRSF6B	Homo sapiens tumor necrosis factor receptor superfamily, member 6b, decoy (TNFRSF6B), mRNA [NM_003823]	7.01989e-05	1.75949e-05	down	-2.68227	-1.42346	2.68227	up	down	1.1238	0.168391	1.1238	-1.69986	-0.76542	1.69986	117.989	123.71	68.4959	48.8849	-0.021997	0.146394	-0.787417	-1.44545	Detected	Detected	Detected	Detected	Detected	Detected	Detected	Detected	Not Detected	Detected	Detected	Detected	TACACGCAGTTCTGGAACTACCTAGAGCGCTGCCGCTACTGCAACGTCCTCTGCGGGGAG	62328411	chr20	62328352	+	FALSE	hs|20q13.33	ENST00000318100	8771	NM_003823	tumor necrosis factor receptor superfamily, member 6b, decoy	chr20:62328352-62328411	GO:0005515|GO:0043066|GO:0006915|GO:0004872|GO:0005615
A_21_P0010308	LINC00649	Homo sapiens long intergenic non-protein coding RNA 649 (LINC00649), long non-coding RNA [NR_038883]	3.8504e-06	3.75054e-07	down	-2.68069	-1.42261	2.68069	down	down	-1.02802	-0.0398741	1.02802	-1.54897	-0.63131	1.54897	1427.23	1296.86	916.38	588.334	-0.016929	-0.0568031	-0.648239	-1.43953	Detected	Detected	Detected	Detected	Detected	Detected	Detected	Detected	Detected	Detected	Detected	Detected	TCTGTCACCTCTTTCTAAAAGCTGGGAAATGGTTATTGTCAACGCCAGCCCCATTTTGGA	35304017	chr21	35303958	+	FALSE	hs|21q22.11		100506334	NR_038883	long intergenic non-protein coding RNA 649	chr21:35303958-35304017
A_23_P101905	APC2	Homo sapiens adenomatosis polyposis coli 2 (APC2), mRNA [NM_005883]	5.14898e-06	5.62951e-07	down	-2.67933	-1.42187	2.67933	up	down	1.00247	0.00355911	1.00247	-1.05264	-0.0740167	1.05264	96.2522	91.3488	91.5163	39.8708	-0.00753069	-0.00397158	-0.0815474	-1.4294	Detected	Detected	Detected	Detected	Detected	Detected	Detected	Detected	Detected	Detected	Detected	Detected	TAAGGACGACACCGTCAGCTGTCCGACTCGCACACATTTAATAAACTGAGCTCTTGCATT	1473240	chr19	1473181	+	FALSE	hs|19p13.3	ENST00000233607	10297	NM_005883	adenomatosis polyposis coli 2	chr19:1473181-1473240	GO:0005515|GO:0008017|GO:0005881|GO:0048471|GO:0005794|GO:0008013|GO:0031258|GO:0005884|GO:0016342|GO:0035414|GO:0005737|GO:0000139|GO:0015630|GO:0016055|GO:0090090
A_21_P0011373	RAD51-AS1	Homo sapiens RAD51 antisense RNA 1 (head to head) (RAD51-AS1), long non-coding RNA [NR_040058]	7.23767e-05	1.82885e-05	down	-2.67895	-1.42166	2.67895	down	down	-1.17219	-0.229211	1.17219	-3.12597	-1.64431	3.12597	568.528	458.021	181.672	231.97	0.0411142	-0.188097	-1.60319	-1.38055	Detected	Detected	Detected	Detected	Detected	Detected	Detected	Detected	Detected	Detected	Detected	Detected	GCCGAAACTGGAAGGTTACATTTAGTTCAGGATATGAAGATCATATAAGGCCTGCACGGT	40986121	chr15	40986062	-	FALSE	hs|15q15.1		100505648	NR_040058	RAD51 antisense RNA 1 (head to head)	chr15:40986121-40986062
A_19_P00317054	LOC101927777	PREDICTED: Homo sapiens uncharacterized LOC101927777 (LOC101927777), transcript variant X1, ncRNA [XR_245191]	3.5923e-05	7.5734e-06	down	-2.67779	-1.42104	2.67779	down	down	-1.11173	-0.152811	1.11173	-1.32695	-0.408109	1.32695	199.785	173.49	150.793	83.8182	0.0522472	-0.100564	-0.355861	-1.36879	Detected	Detected	Detected	Detected	Detected	Detected	Detected	Detected	Detected	Detected	Detected	Detected	GACCTCTACATTCTTGAAATGCTCTTCTCATGGGAGACATTAAATAAGCTTTGAATTAAC	18568817	chr3	18568758	+	FALSE	hs|3p24.3		101927777	XR_245191	uncharacterized LOC101927777	chr3:18568758-18568817
A_23_P168965	C8orf44	Homo sapiens chromosome 8 open reading frame 44 (C8orf44), mRNA [NM_019607]	4.76548e-07	1.36824e-08	down	-2.67745	-1.42086	2.67745	down	down	-1.02209	-0.031517	1.02209	-2.57246	-1.36315	2.57246	1055.56	982.242	407.962	437.316	-0.00659911	-0.0381161	-1.36975	-1.42746	Detected	Detected	Detected	Detected	Detected	Detected	Detected	Detected	Detected	Detected	Detected	Detected	CCTTTCACTTATTCATCTGTCCAGCATGACTCATCCCCGGGAGTGTTGAGTAAGTGAAAT	67592270	chr8	67592211	+	FALSE	hs|8q13.1	ENST00000390159	56260	NM_019607	chromosome 8 open reading frame 44	chr8:67592211-67592270	GO:0005730|GO:0005634
A_19_P00321973		MIR4435-1 host gene (non-protein coding) [Source:HGNC Symbol;Acc:35163] [ENST00000609902]	1.06619e-06	5.06423e-08	down	-2.6771	-1.42067	2.6771	up	down	1.05479	0.0769548	1.05479	-2.35139	-1.23352	2.35139	388.506	388.851	164.699	161	-0.0102727	0.0666822	-1.24379	-1.43094	Detected	Detected	Detected	Detected	Detected	Detected	Detected	Detected	Detected	Detected	Detected	Detected	GAGCTGCAACTGCTGTTGTCATTAATACCATTGTGTCTATTTTTTGAGAGAGATAAACTT	111954669	chr2	111954610	-	FALSE	hs|2q13	ENST00000609902		XR_249188		chr2:111954669-111954610
A_23_P340848	PTGIR	Homo sapiens prostaglandin I2 (prostacyclin) receptor (IP) (PTGIR), mRNA [NM_000960]	1.74968e-05	2.982e-06	down	-2.67604	-1.4201	2.67604	down	down	-1.08396	-0.116317	1.08396	-7.85565	-2.97373	7.85565	295.395	257.734	38.1189	122.925	-0.0114187	-0.127735	-2.98515	-1.43152	Detected	Detected	Detected	Detected	Detected	Detected	Not Detected	Detected	Detected	Detected	Detected	Detected	ATTGTGGGTGATGACGTAGGACATGTGCTTGGTACAAAAAGGGCCTGAGACATTCCACCT	47123962	chr19	47123903	-	FALSE	hs|19q13.32	ENST00000291294	5739	NM_000960	prostaglandin I2 (prostacyclin) receptor (IP)	chr19:47123962-47123903	GO:0005886|GO:0004930|GO:0030819|GO:0007267|GO:0048662|GO:0043087|GO:0005829|GO:0005085|GO:0005887|GO:0007187|GO:0007596|GO:0032496|GO:0043950|GO:0007189|GO:0010642
A_24_P156576	GEMIN8	Homo sapiens gem (nuclear organelle) associated protein 8 (GEMIN8), transcript variant 3, mRNA [NM_017856]	3.01793e-05	6.03162e-06	down	-2.6718	-1.41781	2.6718	down	down	-1.03943	-0.0557969	1.03943	-1.39367	-0.478893	1.39367	461.763	422.311	332.798	193.469	0.00558122	-0.0502157	-0.473312	-1.41223	Detected	Detected	Detected	Detected	Detected	Detected	Detected	Detected	Detected	Detected	Detected	Detected	CATCCACAAAAGAAGACCAAGCTTTGTCCAAAGAGGAAGAGATGGAGACTGAGTCAGATG	14038346	chrX	14038287	-	FALSE	hs|Xp22.2	ENST00000477386	54960	NM_017856	gem (nuclear organelle) associated protein 8	chrX:14038346-14038287	GO:0005515|GO:0005737|GO:0032797|GO:0005730|GO:0005634|GO:0000387|GO:0034719|GO:0005829
A_21_P0014465	LOC101928173	PREDICTED: Homo sapiens uncharacterized LOC101928173 (LOC101928173), transcript variant X2, ncRNA [XR_245039]	8.20149e-07	3.38309e-08	down	-2.66973	-1.41669	2.66973	up	down	1.07858	0.109128	1.07858	-1.55139	-0.633562	1.55139	10358.5	10553.2	6582.16	4293.52	0.0284856	0.137614	-0.605077	-1.38821	Detected	Detected	Detected	Detected	Detected	Detected	Detected	Detected	Detected	Detected	Detected	Detected	GACCCATTATCCTCTGGATTTCTTTTATGTGAAACAATAAAATGTCTTGTATTCGAGCCT	87739097	chr2	87739038	-	FALSE	hs|2p11.2		101928173	XR_245039	uncharacterized LOC101928173	chr2:87739097-87739038
A_19_P00318191	LOC401320	Homo sapiens uncharacterized LOC401320 (LOC401320), long non-coding RNA [NR_038889]	1.93607e-06	1.29915e-07	down	-2.6673	-1.41538	2.6673	down	down	-1.09362	-0.129113	1.09362	-2.60893	-1.38346	2.60893	146.002	124.978	55.3069	61.216	0.00651296	-0.1226	-1.37694	-1.40887	Detected	Detected	Detected	Detected	Detected	Detected	Detected	Detected	Detected	Detected	Detected	Detected	GGACCATTGTTTCCGTAACCTCGTTTTCTGTGTCCAGCTGACACACCTTCAAAGTGGCAT	30601561	chr7	30601502	-	FALSE	hs|7p14.3		401320	NR_038889	uncharacterized LOC401320	chr7:30601561-30601502
A_33_P3407835	PPM1M	Homo sapiens protein phosphatase, Mg2+/Mn2+ dependent, 1M (PPM1M), transcript variant 1, mRNA [NM_144641]	0.000145397	4.31946e-05	down	-2.66691	-1.41517	2.66691	down	down	-1.37174	-0.456005	1.37174	-2.82708	-1.49931	2.82708	76.9833	52.6429	27.2095	32.0422	-0.0103405	-0.466346	-1.50965	-1.42551	Detected	Not Detected	Not Detected	Detected	Detected	Detected	Not Detected	Not Detected	Not Detected	Not Detected	Detected	Detected	GACGTCTCTGTGTTCGTGATTCCCTTGCACAGTCAGGGCCAAGAGAGCAGTGACCACTGA	52283830	chr3	52283771	+	FALSE	hs|3p21.2	ENST00000296487	132160	NM_144641	protein phosphatase, Mg2+/Mn2+ dependent, 1M	chr3:52283771-52283830	GO:0030145|GO:0006470|GO:0005634|GO:0008420
A_21_P0013236	GTF2I	Homo sapiens general transcription factor IIi (GTF2I), transcript variant 1, mRNA [NM_032999]	4.98994e-06	5.36595e-07	down	-2.66557	-1.41444	2.66557	down	down	-1.10798	-0.147937	1.10798	-2.33006	-1.22037	2.33006	686.203	583.49	295.496	285.276	-0.0183967	-0.166334	-1.23877	-1.43284	Detected	Detected	Detected	Detected	Detected	Detected	Detected	Detected	Detected	Detected	Detected	Detected	TATGGAATCCCAAGGCTGGAAAACATCATTCAAGTGGGCAATCGAATTAAATTTCTTATT	74151020	chr7	74150961	+	FALSE	hs|7q11.23	ENST00000483301	2969	NM_032999	general transcription factor IIi	chr7:74150961-74151020	GO:0005515|GO:0006355|GO:0003700|GO:0006367|GO:0006366|GO:0051481|GO:0005730|GO:0005634|GO:0009790|GO:0042995|GO:0003677|GO:0007165|GO:0005737|GO:0016525|GO:0043025|GO:0051019
A_33_P3309526	PTPRC	Homo sapiens protein tyrosine phosphatase, receptor type, C (PTPRC), transcript variant 1, mRNA [NM_002838]	1.89992e-06	1.25704e-07	down	-2.66514	-1.41421	2.66514	up	down	1.02599	0.0370124	1.02599	-2.10985	-1.07714	2.10985	1230.96	1174.27	571.508	507.003	0.0406389	0.0776513	-1.0365	-1.37357	Detected	Detected	Detected	Detected	Detected	Detected	Detected	Detected	Detected	Detected	Detected	Detected	AACTTCTTTGTAATCGTTATGTGTGTATATGTATGTGTGTATGGGTGTGTGTTTGTGTGA	198725600	chr1	198725541	+	FALSE	hs|1q32.1	ENST00000442510	5788	NM_002838	protein tyrosine phosphatase, receptor type, C	chr1:198725541-198725600	GO:0050853|GO:0005515|GO:0050852|GO:0050857|GO:0005886|GO:0030890|GO:0048539|GO:0048864|GO:0035335|GO:0002378|GO:0051607|GO:0006470|GO:0001960|GO:0005001|GO:0002244|GO:0007411|GO:0042100|GO:0006933|GO:0042102|GO:0045860|GO:0051726|GO:0004725|GO:0070062|GO:0051209|GO:0019901|GO:2000648|GO:0030217|GO:0005887|GO:0016311|GO:0001915|GO:0045121|GO:0006469|GO:2000473|GO:0005925|GO:0007166|GO:0009897
A_23_P98786	MYO7A	Homo sapiens myosin VIIA (MYO7A), transcript variant 1, mRNA [NM_000260]	5.5458e-07	1.77567e-08	down	-2.6644	-1.41381	2.6644	down	down	-1.08686	-0.120165	1.08686	-1.92901	-0.947859	1.92901	10312	8937.84	5326.84	4308.01	-0.0130221	-0.133187	-0.960882	-1.42683	Detected	Detected	Detected	Detected	Detected	Detected	Detected	Detected	Detected	Detected	Detected	Detected	ATACCAACTGGGCCTCTGATGTTCTTCCAGTGAGGCATCTCTCTGGGATGCAGAACTTCC	76925936	chr11	76925877	+	FALSE	hs|11q13.5	ENST00000409709	4647	NM_000260	myosin VIIA	chr11:76925877-76925936	GO:0005515|GO:0005516|GO:0006200|GO:0007605|GO:0060088|GO:0045202|GO:0005765|GO:0006886|GO:0030898|GO:0042803|GO:0005829|GO:0005737|GO:0000146|GO:0016324|GO:0051015|GO:0051904|GO:0046983|GO:0005938|GO:0031477|GO:0030048|GO:0042470|GO:0019904|GO:0048563|GO:0030507|GO:0032420|GO:0001845|GO:0005524|GO:0001917|GO:0043531|GO:0008152|GO:0032391|GO:0050957|GO:0042462|GO:0007040|GO:0007601|GO:0050953|GO:…
A_33_P3308872	POM121L1P	Homo sapiens POM121 transmembrane nucleoporin-like 1, pseudogene (POM121L1P), non-coding RNA [NR_024591]	0.000222834	7.18419e-05	down	-2.66431	-1.41376	2.66431	down	down	-1.17065	-0.227306	1.17065	-2.841	-1.5064	2.841	106.566	85.4155	38.1317	44.9001	-0.00310294	-0.230409	-1.5095	-1.41686	Detected	Detected	Not Detected	Detected	Detected	Detected	Not Detected	Not Detected	Detected	Detected	Detected	Detected	TTCCAATACCTCCACACAGGACACTAGAGTAAGAATCCTTCACAGTTAGAACGCAGTGCT	22974270	chr22	22974211	-	FALSE	hs|22q11.22	ENST00000420508	25812	NR_024591	POM121 transmembrane nucleoporin-like 1, pseudogene	chr22:22974270-22974211
A_21_P0001902	LOC101928173	PREDICTED: Homo sapiens uncharacterized LOC101928173 (LOC101928173), transcript variant X2, ncRNA [XR_245039]	5.32386e-07	1.67206e-08	down	-2.66218	-1.41261	2.66218	up	down	1.09734	0.134005	1.09734	-1.53442	-0.617694	1.53442	13432.2	13950.7	8665.04	5613.75	-0.00405407	0.129951	-0.621748	-1.41666	Detected	Detected	Detected	Detected	Detected	Detected	Detected	Detected	Detected	Detected	Detected	Detected	TAACCCCAGACCCACTATCCTCTGGATTTCTTTTATGTGAAACAATAAAATGTCTTGTAT	112268567	chr2	112268508	+	FALSE	hs|2q13	ENST00000455309	101928173	XR_245039	uncharacterized LOC101928173	chr2:112268508-112268567
A_21_P0001723		chromosome 1 open reading frame 63 [Source:HGNC Symbol;Acc:25234] [ENST00000450820]	0.000101321	2.77913e-05	down	-2.66076	-1.41184	2.66076	down	down	-1.29183	-0.369411	1.29183	-3.1207	-1.64187	3.1207	122.931	89.896	39.9973	51.7338	0.00754182	-0.361869	-1.63433	-1.4043	Detected	Detected	Detected	Detected	Detected	Detected	Not Detected	Not Detected	Detected	Detected	Detected	Detected	TGAAAAAACTGGAAACCATATGCATGTCCATGAATAAAAAATGGGGCATAGGCCGGGCGC	25580200	chr1	25580141	-	FALSE	hs|1p36.11	ENST00000450820		TCONS_00002308		chr1:25580200-25580141
A_32_P104746	ZFYVE28	Homo sapiens zinc finger, FYVE domain containing 28 (ZFYVE28), transcript variant 2, mRNA [NM_020972]	7.13951e-05	1.79676e-05	down	-2.65928	-1.41103	2.65928	down	down	-1.09037	-0.124818	1.09037	-1.32848	-0.409776	1.32848	162.325	141	121.85	67.8649	-0.0286978	-0.153516	-0.438474	-1.43973	Detected	Detected	Detected	Detected	Detected	Detected	Detected	Detected	Detected	Detected	Detected	Detected	TTTTGGAGATGACACACCTACTGCTTCTTTTCTAGGATAAATCTAATTACTGTTTACTGG	2271519	chr4	2271460	-	FALSE	hs|4p16.3	ENST00000290974	57732	NM_020972	zinc finger, FYVE domain containing 28	chr4:2271519-2271460	GO:0005515|GO:0031901|GO:0007175|GO:0042059|GO:0032266|GO:0046872|GO:0005829
A_33_P3353552	SLC48A1	Homo sapiens solute carrier family 48 (heme transporter), member 1 (SLC48A1), mRNA [NM_017842]	2.13903e-06	1.53493e-07	down	-2.65652	-1.40954	2.65652	down	down	-1.10115	-0.139015	1.10115	-2.66604	-1.4147	2.66604	1258.85	1072.48	468.963	524.669	-0.0284821	-0.167497	-1.44318	-1.43802	Detected	Detected	Detected	Detected	Detected	Detected	Detected	Detected	Detected	Detected	Detected	Detected	TAACTTGGGAGGGAAGGGGCTGTTGGTACAAGGATGATTTTCTGTTAGACTGCCATTTTG	48175353	chr12	48175294	+	FALSE	hs|12q13.11	ENST00000442218	55652	NM_017842	solute carrier family 48 (heme transporter), member 1	chr12:48175294-48175353	GO:0015886|GO:0015232|GO:0016021|GO:0005765|GO:0010008
A_24_P245838	MGAT3	Homo sapiens mannosyl (beta-1,4-)-glycoprotein beta-1,4-N-acetylglucosaminyltransferase (MGAT3), transcript variant 1, mRNA [NM_002409]	7.04863e-08	3.76355e-10	down	-2.65557	-1.40902	2.65557	down	down	-1.17395	-0.23137	1.17395	-5.62407	-2.49162	5.62407	1736.73	1397.3	307.861	728.644	0.0302362	-0.201134	-2.46138	-1.37879	Detected	Detected	Detected	Detected	Detected	Detected	Detected	Detected	Detected	Detected	Detected	Detected	ACATTCTGAAATCATTTTCTCTGTAAATGGTTGGATTTCATTTCACCCTTAAAGGGATGC	39888151	chr22	39888092	+	FALSE	hs|22q13.1	ENST00000341184	4248	NM_002409	mannosyl (beta-1,4-)-glycoprotein beta-1,4-N-acetylglucosaminyltransferase	chr22:39888092-39888151	GO:0000139|GO:0016021|GO:0003830|GO:0044267|GO:0043687|GO:0018279
A_33_P3321130	DENND3	DENN/MADD domain containing 3 [Source:HGNC Symbol;Acc:29134] [ENST00000520482]	1.22e-06	6.25822e-08	down	-2.65522	-1.40883	2.65522	down	down	-1.17281	-0.229973	1.17281	-6.65095	-2.73356	6.65095	689.945	550.431	103.637	288.026	0.0103655	-0.219608	-2.7232	-1.39846	Detected	Detected	Detected	Detected	Detected	Detected	Detected	Detected	Detected	Detected	Detected	Detected	CCACACCTGCTTTTCCAGACTTCCTTCTAGAATTCCAAAGAAATGTAAATAAATATAAGG	142186349	chr8	142186290	+	FALSE	hs|8q24.3	ENST00000520482	22898	AK125506	DENN/MADD domain containing 3	chr8:142186290-142186349	GO:0017112|GO:0032313|GO:0008333|GO:0044257
A_23_P414978	NUDT14	Homo sapiens nudix (nucleoside diphosphate linked moiety X)-type motif 14 (NUDT14), mRNA [NM_177533]	1.41439e-05	2.24541e-06	down	-2.65471	-1.40855	2.65471	down	down	-1.05352	-0.0752242	1.05352	-1.04265	-0.0602585	1.04265	644.799	574.552	617.863	270.714	0.00129541	-0.0739288	-0.0589631	-1.40726	Detected	Detected	Detected	Detected	Detected	Detected	Detected	Detected	Detected	Detected	Detected	Detected	GGGACTTCATGAAGACGCATGACAGCGTGACCGTTCTCTTATTCAACTCTTCTCGGAGGA	105644053	chr14	105643330	-	FALSE	hs|14q32.33	ENST00000339418	256281	NM_177533	nudix (nucleoside diphosphate linked moiety X)-type motif 14	chr14:105644053-105643330	GO:0005515|GO:0005737|GO:0047631|GO:0008768|GO:0008152|GO:0046872|GO:0070062
A_21_P0012273	NBEA	Homo sapiens neurobeachin (NBEA), transcript variant 1, mRNA [NM_015678]	5.19064e-05	1.20285e-05	down	-2.65312	-1.40769	2.65312	down	down	-1.23171	-0.300659	1.23171	-1.9133	-0.93606	1.9133	163.791	124.477	84.88	69.1656	0.0336628	-0.266996	-0.902398	-1.37403	Detected	Detected	Detected	Detected	Detected	Detected	Detected	Detected	Detected	Detected	Detected	Detected	TGGCAGAACATCATAAACAGGTTTTATATGATGGGAAACTTGCAAGTAGCATTGCCTTTA	35644141	chr13	35644082	+	FALSE	hs|13q13.3	ENST00000379939	26960	NM_015678	neurobeachin	chr13:35644082-35644141	GO:0005802|GO:0008104|GO:0019901|GO:0005886|GO:0012505|GO:0005829
A_21_P0009869	XLOC_013603	BROAD Institute lincRNA (XLOC_013603), lincRNA [TCONS_00027981]	9.36561e-07	4.16164e-08	down	-2.64919	-1.40555	2.64919	down	down	-1.01871	-0.0267412	1.01871	-5.60891	-2.48772	5.60891	137.018	126.582	24.5609	57.6486	-0.0391668	-0.065908	-2.52689	-1.44472	Detected	Detected	Not Detected	Detected	Detected	Detected	Not Detected	Not Detected	Detected	Detected	Detected	Detected	CCTTGGGCCTTCAGCAAATTTTCTCCTTTAAAAATTTCCTTTAATACTGTGTAATGTTGC	61267183	chr20	61267124	+	FALSE	hs|20q13.33					chr20:61267124-61267183
A_23_P2041	MICALCL	Homo sapiens MICAL C-terminal like (MICALCL), mRNA [NM_032867]	9.00064e-06	1.23697e-06	down	-2.64912	-1.40551	2.64912	down	down	-1.00826	-0.0118726	1.00826	-2.1255	-1.0878	2.1255	385.547	362.036	180.318	160.799	-0.0126836	-0.0245562	-1.10048	-1.4182	Detected	Detected	Detected	Detected	Detected	Detected	Detected	Detected	Detected	Detected	Detected	Detected	AGCAAATAACTCATATAGCAGGTGTTAATTCAATCCAGGGTGAATTTAATTTACCAGGTG	12380615	chr11	12380556	+	FALSE	hs|11p15.3	ENST00000256186	84953	NM_032867	MICAL C-terminal like	chr11:12380556-12380615	GO:0008150|GO:0005737|GO:0007275|GO:0007283|GO:0030154|GO:0051019
A_32_P224522	SLC25A23	Homo sapiens solute carrier family 25 (mitochondrial carrier; phosphate carrier), member 23 (SLC25A23), mRNA [NM_024103]	0.000203896	6.47205e-05	down	-2.64798	-1.40489	2.64798	up	down	1.00902	0.0129561	1.00902	-1.7421	-0.800824	1.7421	128.6	122.131	73.7963	54.2255	0.0253288	0.0382849	-0.775495	-1.37957	Detected	Detected	Detected	Detected	Detected	Detected	Detected	Detected	Detected	Detected	Detected	Detected	CTTACATTCTGCACTTCATAGTTGGATTCTGAGCTTAGGATCATCTGGAGACCCCATGGA	6440285	chr19	6440226	-	FALSE	hs|19p13.3	ENST00000301454	79085	NM_024103	solute carrier family 25 (mitochondrial carrier; phosphate carrier), member 23	chr19:6440285-6440226	GO:0005509|GO:0005743|GO:0016021|GO:0055085
A_21_P0013584	LOC102725126	PREDICTED: Homo sapiens uncharacterized LOC102725126 (LOC102725126), transcript variant X6, ncRNA [XR_432423]	5.20291e-05	1.20658e-05	down	-2.6478	-1.4048	2.6478	up	down	1.0429	0.0606033	1.0429	-3.45438	-1.78843	3.45438	173.284	168.652	49.5592	73.0381	0.0426006	0.103204	-1.74583	-1.3622	Detected	Detected	Detected	Detected	Detected	Detected	Detected	Detected	Detected	Detected	Detected	Detected	GCTAATGTGTTGCAACCCCTTTGAGATGATCCTACTAGTTATGATGAGATGCTTCTAATA	68747152	chr9	68747093	+	FALSE	hs|9q21.11		102725126	XR_432423	uncharacterized LOC102725126	chr9:68747093-68747152
A_32_P527371	SGSM1	Homo sapiens small G protein signaling modulator 1 (SGSM1), transcript variant 1, mRNA [NM_001039948]	0.0035347	0.00177161	down	-2.64768	-1.40473	2.64768	down	down	-1.17902	-0.237583	1.17902	-4.60516	-2.20325	4.60516	46.0021	38.022	10.5341	19.2639	-0.0494339	-0.287017	-2.25268	-1.45416	Not Detected	Not Detected	Not Detected	Detected	Detected	Detected	Not Detected	Not Detected	Not Detected	Not Detected	Not Detected	Detected	TGGCTCTGGTGGAAGTCTACCGTGACATCATTTTGGAGAACAACATGGATTTCACAGACA	25315942	chr22	25315883	+	FALSE	hs|22q11.23	ENST00000480523	129049	NM_001039948	small G protein signaling modulator 1	chr22:25315883-25315942	GO:0005794|GO:0032851|GO:0005097
A_21_P0014256	STK32C	serine/threonine kinase 32C [Source:HGNC Symbol;Acc:21332] [ENST00000456004]	3.68466e-07	8.65093e-09	down	-2.64668	-1.40419	2.64668	up	down	1.01311	0.0187906	1.01311	-2.1345	-1.0939	2.1345	22381.6	21514.7	10406.9	9406.72	0.0215047	0.0402953	-1.0724	-1.38268	Detected	Detected	Detected	Detected	Detected	Detected	Detected	Detected	Detected	Detected	Detected	Detected	CAGCACGATGCTATTTCTAACAAGTTTCAGCATTCCAGTATCTCTTTTCACAAATAAAAC	134143866	chr10	134143807	-	FALSE	hs|10q26.3	ENST00000456004	282974	XR_424192	serine/threonine kinase 32C	chr10:134143866-134143807	GO:0004674|GO:0006468|GO:0005524|GO:0046872
A_23_P58506	ELL2	Homo sapiens elongation factor, RNA polymerase II, 2 (ELL2), mRNA [NM_012081]	1.051e-08	8.89739e-12	down	-2.64465	-1.40308	2.64465	up	down	1.07357	0.102414	1.07357	-1.27505	-0.350556	1.27505	12945.7	13099.8	10073.7	5442.02	-0.00292333	0.0994902	-0.353479	-1.406	Detected	Detected	Detected	Detected	Detected	Detected	Detected	Detected	Detected	Detected	Detected	Detected	TTTTCAGTTGTTACAGAGCTCAGCAGCTGTGGTTGCCCCTGTTCTACACCAATTTCAGTT	95220884	chr5	95220825	-	FALSE	hs|5q15	ENST00000237853	22936	NM_012081	elongation factor, RNA polymerase II, 2	chr5:95220884-95220825	GO:0006368|GO:0006355|GO:0005813|GO:0005737|GO:0005730|GO:0005634|GO:0008023
A_21_P0009735	LOC102723811	PREDICTED: Homo sapiens uncharacterized LOC102723811 (LOC102723811), ncRNA [XR_430169]	0.000784988	0.000315598	down	-2.64408	-1.40277	2.64408	down	down	-1.57685	-0.657046	1.57685	-4.57263	-2.19302	4.57263	97.5961	55.8622	20.8078	40.051	-0.046529	-0.703575	-2.23955	-1.44929	Detected	Detected	Not Detected	Detected	Detected	Detected	Not Detected	Not Detected	Not Detected	Detected	Detected	Detected	AATGGACACCATCACCTCAGTCTGGTCGGGAGTGGAATGGGACACGGGTTGTCGGAACTT	1246420	chr19	1246361	-	FALSE	hs|19p13.3		102723811	XR_430169	uncharacterized LOC102723811	chr19:1246420-1246361
A_19_P00317731	XLOC_002473	BROAD Institute lincRNA (XLOC_002473), lincRNA [TCONS_00003489]	0.000111172	3.11699e-05	down	-2.64227	-1.40178	2.64227	up	down	1.07503	0.104373	1.07503	-1.97039	-0.978481	1.97039	148.097	148.92	76.2605	62.0317	0.0444102	0.148784	-0.93407	-1.35737	Detected	Detected	Detected	Detected	Detected	Detected	Detected	Detected	Detected	Detected	Detected	Detected	AGCTGTCCTGGGTGTTTAGCAGTTATTCGCACAGCTTTCCAAAGACTCACAGCATTTAAA	208104860	chr2	208104801	-	FALSE	hs|2q33.3					chr2:208104860-208104801
A_23_P50368	OSCAR	Homo sapiens osteoclast associated, immunoglobulin-like receptor (OSCAR), transcript variant 1, mRNA [NM_206818]	4.35406e-05	9.63128e-06	down	-2.64067	-1.4009	2.64067	up	down	1.05116	0.0719862	1.05116	-1.62994	-0.704818	1.62994	4172.11	4134.93	2513.36	1721.91	-0.0536	0.0183862	-0.758418	-1.4545	Detected	Detected	Detected	Detected	Detected	Detected	Detected	Detected	Detected	Detected	Detected	Detected	GGGACCTGGAGAACTTTTCTGTCTTACAAGAGGATTGTAAAATGGACCAATCAGCACTCT	54598157	chr19	54598098	-	FALSE	hs|19q13.42	ENST00000358375	126014	NM_206818	osteoclast associated, immunoglobulin-like receptor	chr19:54598157-54598098	GO:0005886|GO:0016021|GO:0070062
A_23_P63798	KLF6	Homo sapiens Kruppel-like factor 6 (KLF6), transcript variant A, mRNA [NM_001300]	4.15515e-08	1.64611e-10	down	-2.63762	-1.39924	2.63762	up	down	1.74369	0.802141	1.74369	-2.86369	-1.51788	2.86369	10814.4	17714.2	3751.45	4542.21	-0.0146319	0.787509	-1.53251	-1.41387	Detected	Detected	Detected	Detected	Detected	Detected	Detected	Detected	Detected	Detected	Detected	Detected	GGTTGGGTTGATTGTATGTTGAGGATCTATTACTGACCGTATGATGAGGCCAACTTTTTT	3821446	chr10	3821387	-	FALSE	hs|10p15.1	ENST00000173785	1316	NM_001300	Kruppel-like factor 6	chr10:3821446-3821387	GO:0005737|GO:0030183|GO:0019221|GO:0005634|GO:0045893|GO:0003677|GO:0046872|GO:0006351
A_19_P00808794	XLOC_l2_008221	BROAD Institute lincRNA (XLOC_l2_008221), lincRNA [TCONS_l2_00014842]	0.000380666	0.000135895	down	-2.63394	-1.39722	2.63394	up	down	1.02745	0.0390674	1.02745	-1.12809	-0.173883	1.12809	80.531	78.1785	71.0323	33.7912	-0.119645	-0.0805772	-0.293528	-1.51687	Detected	Not Detected	Detected	Detected	Detected	Detected	Detected	Detected	Not Detected	Not Detected	Detected	Detected	TGGTTCTGCTGATGGTAAGACATCACTTGGATGAGCTACACAGAAGCTAAGGAACTGTCA	114581451	chr2	114581392	-	FALSE	hs|2q14.1					chr2:114581451-114581392
A_23_P380298	LZTS3	Homo sapiens leucine zipper, putative tumor suppressor family member 3 (LZTS3), mRNA [NM_001282533]	4.38388e-06	4.51918e-07	down	-2.63272	-1.39656	2.63272	up	down	1.05038	0.070909	1.05038	-1.4716	-0.557383	1.4716	259.742	258.936	175.661	110.364	0.031956	0.102865	-0.525427	-1.3646	Detected	Detected	Detected	Detected	Detected	Detected	Detected	Detected	Detected	Detected	Detected	Detected	CCTCTCAGAGTCTATCTCCCCAAGACAGGAAGGGAAAAGCAAATTTCTAATTCACCAGCA	3143868	chr20	3143809	-	FALSE	hs|20p13	ENST00000337576	9762	NM_001282533	leucine zipper, putative tumor suppressor family member 3	chr20:3143868-3143809	GO:0005737|GO:0030054|GO:0045211|GO:0014069
A_21_P0014063		Homo sapiens cDNA FLJ12831 fis, clone NT2RP2003099. [AK022893]	1.42412e-06	8.17774e-08	down	-2.63118	-1.39571	2.63118	down	down	-1.78731	-0.837792	1.78731	-8.52117	-3.09105	8.52117	2142.08	1137.35	254.85	900.411	-0.0139987	-0.851791	-3.10505	-1.40971	Detected	Detected	Detected	Detected	Detected	Detected	Detected	Detected	Detected	Detected	Detected	Detected	AAAGGCTAAACATCTGTGGTTGGGCAGTTGGTGAGTTTATAGCCTGGATAAAAGTCAGGT	200996632	chr1	200996573	+	FALSE	hs|1q32.1	ENST00000446333		AK022893		chr1:200996573-200996632
A_24_P88763	LOXL3	Homo sapiens lysyl oxidase-like 3 (LOXL3), transcript variant 1, mRNA [NM_032603]	2.03446e-07	2.83288e-09	down	-2.62666	-1.39323	2.62666	down	down	-1.02498	-0.0355921	1.02498	-2.58516	-1.37025	2.58516	14846.1	13674.9	5725.28	6303.05	0.0240568	-0.0115353	-1.3462	-1.36917	Detected	Detected	Detected	Detected	Detected	Detected	Detected	Detected	Detected	Detected	Detected	Detected	AGGAGGTCAGGATGGTCAGCTCCAGTATCTCCCCTAAGTTTAGGGGGATACAGCTTTACC	74760422	chr2	74760363	-	FALSE	hs|2p13.1	ENST00000264094	84695	NM_032603	lysyl oxidase-like 3	chr2:74760422-74760363	GO:0005515|GO:0005507|GO:0004720|GO:0005576|GO:0005634|GO:0001837|GO:0005615|GO:0006898|GO:0005737|GO:0016020|GO:0045892|GO:0005044|GO:0055114
A_33_P3267230	TBC1D3B	Homo sapiens TBC1 domain family, member 3B (TBC1D3B), mRNA [NM_001001417]	1.54357e-06	9.33014e-08	down	-2.62577	-1.39274	2.62577	down	down	-1.16869	-0.224891	1.16869	-2.78857	-1.47952	2.78857	2963.7	2389.62	1063.84	1251.85	-0.0215066	-0.246397	-1.50103	-1.41425	Detected	Detected	Detected	Detected	Detected	Detected	Detected	Detected	Detected	Detected	Detected	Detected	TTAACAACCCAAGCAAGCTTCGCGTCCTCGTTTTATTTTTGGTTAAACTTATGAATATGT	34797442	chr17	34797383	-	FALSE	hs|17q12	ENST00000589602	414059	NM_001001417	TBC1 domain family, member 3B	chr17:34797442-34797383	GO:0005886|GO:0032851|GO:0005097
A_24_P829183	FLJ32255	Homo sapiens uncharacterized LOC643977 (FLJ32255), long non-coding RNA [NR_104643]	2.41879e-07	4.08976e-09	down	-2.62567	-1.39268	2.62567	down	down	-1.06531	-0.0912781	1.06531	-3.53446	-1.82149	3.53446	622.497	553.015	175.651	265.485	0.0466299	-0.0446482	-1.77486	-1.34605	Detected	Detected	Detected	Detected	Detected	Detected	Detected	Detected	Detected	Detected	Detected	Detected	GCCATTGCTCAGTAGGAAAATGTCCTTTCTACAAGCATTCATATTTCAATAAAAATCTGC	42991176	chr5	42991117	-	FALSE	hs|5p12		643977		uncharacterized LOC643977	chr5:42991176-42991117
A_33_P3331491	LOC728392	Homo sapiens uncharacterized LOC728392 (LOC728392), mRNA [NM_001162371]	1.18029e-05	1.76284e-06	down	-2.62536	-1.39251	2.62536	down	down	-1.01606	-0.0229842	1.01606	-1.12086	-0.16461	1.12086	1312.2	1198.56	1146.33	543.822	-0.0990257	-0.12201	-0.263635	-1.49154	Detected	Detected	Detected	Detected	Detected	Detected	Detected	Detected	Detected	Detected	Detected	Detected	CCTGCATATTATTTACTTGCAAATGTCTGTAATCTGTAATTGTGATGCCTCTGATGGAAT	5402831	chr17	5402772	-	FALSE	hs|17p13.2	ENST00000568641	728392	NM_001162371	uncharacterized LOC728392	chr17:5402831-5402772
A_21_P0009858	XLOC_013571	BROAD Institute lincRNA (XLOC_013571), lincRNA [TCONS_00028228]	3.70543e-06	3.54729e-07	down	-2.62532	-1.39249	2.62532	down	down	-1.05757	-0.0807513	1.05757	-2.08926	-1.06299	2.08926	134.09	119.3	64.2564	56.6086	-0.0243367	-0.105088	-1.08733	-1.41683	Detected	Detected	Detected	Detected	Detected	Detected	Detected	Detected	Detected	Detected	Detected	Detected	TGAATGAATTCTTTTATGGTTACCAGTCAAAAAGTCACCGTCAGCTGGAACTGGAAGGGA	52557933	chr20	52557874	+	FALSE	hs|20q13.2					chr20:52557874-52557933
A_33_P3415500	TRIO	trio Rho guanine nucleotide exchange factor [Source:HGNC Symbol;Acc:12303] [ENST00000344135]	7.97769e-06	1.04872e-06	down	-2.62325	-1.39136	2.62325	down	down	-1.08282	-0.114791	1.08282	-3.9346	-1.97622	3.9346	312.304	263.226	76.4373	128.303	-0.143505	-0.258296	-2.11972	-1.53486	Detected	Detected	Detected	Detected	Detected	Detected	Detected	Detected	Detected	Detected	Detected	Detected	GGCGTAGTTAAGCTTTGCAGCTTCCAGTGTATTTTATTTATTCTTTTGTTGGGTTTTTGT	14510068	chr5	14510009	+	FALSE	hs|5p15.2	ENST00000344135	7204	XM_006714495	trio Rho guanine nucleotide exchange factor	chr5:14510009-14510068	GO:0005515|GO:0051056|GO:0048011|GO:0043065|GO:0007264|GO:0097190|GO:0005524|GO:0043087|GO:0005829|GO:0005085|GO:0004674|GO:0007411|GO:0007185|GO:0006468|GO:0005089|GO:0019899|GO:0032319
A_33_P3257683			2.28668e-06	1.68585e-07	down	-2.61812	-1.38853	2.61812	up	down	1.11258	0.153913	1.11258	-3.16571	-1.66253	3.16571	474.777	497.795	147.542	200.428	0.0569557	0.210869	-1.60557	-1.33158	Detected	Detected	Detected	Detected	Detected	Detected	Detected	Detected	Detected	Detected	Detected	Detected	AGTTAACCCTTGAAGAACGTGGGTCTGAACTGTGCAGGTCCACTTATACATGGATTTTTT	95551296	chr5	95551237	+	FALSE	hs|5q15					chr5:095551237-095551296
A_21_P0012569	XLOC_l2_010568	BROAD Institute lincRNA (XLOC_l2_010568), lincRNA [TCONS_l2_00020403]	4.66735e-06	4.90849e-07	down	-2.61225	-1.38529	2.61225	up	down	1.00789	0.0113363	1.00789	-2.31207	-1.20919	2.31207	455.1	434.876	194.082	193.023	0.0227645	0.0341009	-1.18642	-1.36253	Detected	Detected	Detected	Detected	Detected	Detected	Detected	Detected	Detected	Detected	Detected	Detected	TTTTTCTTGTGTGGGTGAGAAAGGGCAACCACATTAAATCTCTACATCTGCAAATCCTGC	9515589	chr4	9515530	+	FALSE	hs|4p16.1					chr4:9515530-9515589
A_33_P3263867	P2RX7	Homo sapiens purinergic receptor P2X, ligand-gated ion channel, 7 (P2RX7), transcript variant 1, mRNA [NM_002562]	3.45409e-06	3.19946e-07	down	-2.61153	-1.38489	2.61153	down	down	-1.05917	-0.0829277	1.05917	-1.80849	-0.854782	1.80849	483.631	430.844	264.574	206.214	-0.00951958	-0.0924473	-0.864301	-1.39441	Detected	Detected	Detected	Detected	Detected	Detected	Detected	Detected	Detected	Detected	Detected	Detected	AGTTTCAGATCCTGATCTTAAGAGGCTGACAGCTTCTACTTGCTGTCCCTTGGAACTCTT	121623533	chr12	121623474	+	FALSE	hs|12q24.31	ENST00000328963	5027	NM_002562	purinergic receptor P2X, ligand-gated ion channel, 7	chr12:121623474-121623533	GO:0051899|GO:0005886|GO:0010524|GO:0045779|GO:0035872|GO:0042803|GO:0005639|GO:0043409|GO:0005737|GO:0034220|GO:0050718|GO:0001614|GO:0033198|GO:0006812|GO:0035590|GO:0030501|GO:0004931|GO:0005102|GO:0032060|GO:0097190|GO:0005524|GO:0019233|GO:0046931|GO:0001530|GO:0032059|GO:0016020|GO:0045919|GO:0005887|GO:0051495|GO:0045087|GO:0002028|GO:0051709|GO:0007166
A_33_P3246997	LUC7L3	LUC7-like 3 (S. cerevisiae) [Source:HGNC Symbol;Acc:24309] [ENST00000311571]	4.23858e-06	4.28792e-07	down	-2.61081	-1.3845	2.61081	down	down	-1.24065	-0.311097	1.24065	-5.38686	-2.42944	5.38686	1429.57	1082.16	257.487	595.747	-0.0647945	-0.375891	-2.49424	-1.44929	Detected	Detected	Detected	Detected	Detected	Detected	Detected	Detected	Detected	Detected	Detected	Detected	GGAGATAACATTAGAGATGTCAGCAAATTTTTGGAAGATGACAAGTGGATGGAGGAGTAG	48814721	chr17	48814662	+	FALSE	hs|17q21.33	ENST00000311571	51747	BC056409	LUC7-like 3 (S. cerevisiae)	chr17:48814662-48814721	GO:0008380|GO:0005515|GO:0016607|GO:0005886|GO:0006376|GO:0005730|GO:0005634|GO:0003729|GO:0005925|GO:0003677|GO:0005685
A_21_P0011147	XLOC_l2_003757	BROAD Institute lincRNA (XLOC_l2_003757), lincRNA [TCONS_l2_00006887]	9.96501e-05	2.72191e-05	down	-2.60947	-1.38376	2.60947	down	down	-1.08891	-0.122886	1.08891	-3.07732	-1.62168	3.07732	195.458	164.891	61.9684	81.8502	-0.0535151	-0.176401	-1.67519	-1.43727	Detected	Detected	Detected	Detected	Detected	Detected	Detected	Detected	Detected	Detected	Detected	Detected	TTGTTTGCTGATTTTACGGAACGGGCGTTGGAGGGTACTTCAGTTCAGATGTGTCATCTT	64316828	chr13	64316769	+	FALSE	hs|13q21.31					chr13:64316769-64316828
A_33_P3255914	MYLIP	Homo sapiens myosin regulatory light chain interacting protein (MYLIP), mRNA [NM_013262]	1.54663e-07	1.68023e-09	down	-2.60707	-1.38243	2.60707	up	down	1.30772	0.387058	1.30772	-1.45565	-0.541662	1.45565	3726.56	4613.98	2535.96	1587.29	0.00258191	0.38964	-0.53908	-1.37985	Detected	Detected	Detected	Detected	Detected	Detected	Detected	Detected	Detected	Detected	Detected	Detected	CGTAAAGAACTCTGTTATATCCTAGAGGACTCTGTCTTTTATATTCGGGATAATAAAGAC	16148468	chr6	16148409	+	FALSE	hs|6p22.3	ENST00000349606	29116	NM_013262	myosin regulatory light chain interacting protein	chr6:16148409-16148468	GO:0042632|GO:0005515|GO:0008092|GO:0045732|GO:0004842|GO:0016567|GO:0005886|GO:0016874|GO:0006928|GO:0007399|GO:0031648|GO:0005622|GO:0005737|GO:0042787|GO:0032803|GO:0008270|GO:0010989|GO:0005856|GO:0019898
A_19_P00320924	LINC01021	Homo sapiens long intergenic non-protein coding RNA 1021 (LINC01021), long non-coding RNA [NR_038848]	4.90857e-06	5.25438e-07	down	-2.60675	-1.38225	2.60675	down	down	-1.09479	-0.13066	1.09479	-2.92581	-1.54883	2.92581	379.135	330.796	130.011	162.261	0.0461028	-0.0845569	-1.50273	-1.33615	Detected	Detected	Detected	Detected	Detected	Detected	Detected	Detected	Detected	Detected	Detected	Detected	GTGAATTTAGGCCTACGTGAATAATAATATAATATTTACTATGATGTTACTATCTACCAA	27496415	chr5	27496356	+	FALSE	hs|5p14.1	ENST00000510165	643401		long intergenic non-protein coding RNA 1021	chr5:27496356-27496415
A_24_P81900	SLC2A3	Homo sapiens solute carrier family 2 (facilitated glucose transporter), member 3 (SLC2A3), mRNA [NM_006931]	2.9204e-07	5.6297e-09	down	-2.60611	-1.3819	2.60611	down	down	-1.14198	-0.191532	1.14198	-6.33269	-2.66282	6.33269	2484.15	2061.76	393.581	1062.81	0.0299562	-0.161576	-2.63286	-1.35194	Detected	Detected	Detected	Detected	Detected	Detected	Detected	Detected	Detected	Detected	Detected	Detected	ACTGGATGAAATAACTCCTTCTTGTAGTAGTCTCATTACTTTTGAAGTAATCCCGCCACC	8072983	chr12	8072924	-	FALSE	hs|12p13.31	ENST00000486749	6515	NM_006931	solute carrier family 2 (facilitated glucose transporter), member 3	chr12:8072983-8072924	GO:0019852|GO:0015758|GO:0005886|GO:0006766|GO:0005975|GO:0006767|GO:0044281|GO:0016021|GO:0055085|GO:0005355|GO:0070062|GO:0008645
A_24_P13311	SLC15A4	Homo sapiens solute carrier family 15 (oligopeptide transporter), member 4 (SLC15A4), mRNA [NM_145648]	4.47154e-05	9.96884e-06	down	-2.60438	-1.38094	2.60438	down	down	-1.15379	-0.206377	1.15379	-2.99098	-1.58062	2.99098	2949.41	2420.93	984.982	1267.8	0.18529	-0.0210876	-1.39533	-1.19565	Detected	Detected	Detected	Detected	Detected	Detected	Detected	Detected	Detected	Detected	Detected	Detected	AACGGCTGCTATTTGAACTATTACTTTTTTCTTCTGGCTGCTATTCAAGGAGCTACCCTC	129278893	chr12	129278834	-	FALSE	hs|12q24.32	ENST00000544112	121260	NM_145648	solute carrier family 15 (oligopeptide transporter), member 4	chr12:129278893-129278834	GO:0005290|GO:0006857|GO:0016021|GO:0015031|GO:0005765|GO:0055085|GO:0015817|GO:0015293|GO:0006811
[truncated: 1,602 more rows]
[truncated: 3 more columns]

## Sheet: UP
# Notes : Created from Advanced Analysis operation: significance Analysis.
#Entitylist : Filtered on Flags [Detected, Compromised]
#Interpretation : time
#Experiment: HuT102
#corrected p-value cut-off:0.05
#Post-hoc test: tukeyHSD
[truncated: 932 more rows]
[truncated: 3 more columns]

## Sheet: DOWN
# Notes : Created from Advanced Analysis operation: significance Analysis.
[truncated: 1,281 more rows]
[truncated: 3 more columns]
