# Supplementary material for: IMiD/CELMoD-induced growth suppression of adult T-cell leukemia/lymphoma cells via cereblon through downregulation of target proteins and their downstream effectors
Source: Front Oncol. 2024 Jan 24;13:1272528. doi: 10.3389/fonc.2023.1272528 (PMC10853999; doi:10.3389/fonc.2023.1272528)
Supplement: Supplementary file 2 [file Table_2.xlsx]

## Sheet: HuT102_24h_KEGG_UP
Category	Term	Count	%	PValue	Genes	List Total	Pop Hits	Pop Total	Fold Enrichment	Bonferroni	Benjamini	FDR
KEGG_PATHWAY	TNF signaling pathway 1.74.E-02	14	2.0202	0.000148183	CEBPB, JAG1, CHUK, CSF1, CCL20, TRAF1, CXCL3, TNF, NFKB1, MAPK9, CXCL10, IL6, LTA, IL18R1	256	107	6879	3.51584	0.0329372	0.0181753	0.0173711	<0.05
KEGG_PATHWAY	Protein processing in endoplasmic reticulum 1.74.E-02	18	2.5974	0.000160844	PDIA3, HSPA8, SAR1B, UBE2E3, SEL1L, HSPA4L, SVIP, HERPUD1, DNAJA1, DNAJC3, MAPK9, DNAJB1, HSPH1, DNAJB11, DNAJC10, UBQLN1, HYOU1, HSPA1A	256	169	6879	2.86201	0.0357008	0.0181753	0.0173711
KEGG_PATHWAY	Cytosolic DNA-sensing pathway 3.49.E-02	10	1.443	0.000529759	CXCL10, IL6, MAVS, POLR3B, CHUK, CCL4, POLR3H, POLR3K, NFKB1, NFKBIB	256	64	6879	4.19861	0.112864	0.0364778	0.0348637
KEGG_PATHWAY	Cytokine-cytokine receptor interaction 3.49.E-02	21	3.0303	0.000645625	CXCL9, BMPR2, TNFSF14, CSF1, CCL20, CCL3L3, IL13, CXCR5, CXCL3, TNF, CXCL10, CXCL11, IL6, IL18RAP, CCL4, CCL3, LTA, CCL1, IL6ST, IL7R, IL18R1	256	243	6879	2.32219	0.135806	0.0364778	0.0348637
KEGG_PATHWAY	Ribosome biogenesis in eukaryotes 5.07.E-02	11	1.5873	0.00132807	NOP56, UTP15, TCOF1, DKC1, POP1, RPP30, GAR1, SPATA5, UTP18, UTP14A, UTP14C	256	87	6879	3.39749	0.259436	0.0530391	0.0506923	<0.1
KEGG_PATHWAY	Chemokine signaling pathway 5.07.E-02	17	2.4531	0.00140812	CXCL9, CHUK, CCL20, CCL3L3, CXCR5, CXCL3, NFKB1, VAV2, CXCL10, CXCL11, GRK5, CCL4, CCL3, KRAS, CCL1, CRK, NFKBIB	256	186	6879	2.45596	0.272731	0.0530391	0.0506923
KEGG_PATHWAY	Toll-like receptor signaling pathway 5.55.E-02	12	1.7316	0.00179906	MAPK9, CXCL10, IL6, CXCL11, CXCL9, CHUK, CCL3L3, CCL4, CCL3, TNF, NFKB1, TLR3	256	106	6879	3.04201	0.334325	0.058084	0.0555139
KEGG_PATHWAY	Salmonella infection 8.48.E-02	10	1.443	0.00343068	MAPK9, IL6, CCL3L3, CCL4, CCL3, WASF1, CXCL3, RAB7B, RILP, NFKB1	256	83	6879	3.23748	0.540063	0.0887637	0.0848361
KEGG_PATHWAY	Legionellosis 8.48.E-02	8	1.1544	0.00353484	HSPA8, IL6, SAR1B, CYCS, CXCL3, TNF, NFKB1, HSPA1A	256	54	6879	3.9809	0.550801	0.0887637	0.0848361
KEGG_PATHWAY	Influenza A 1.09.E-01	15	2.1645	0.00505919	HSPA8, TNF, NFKB1, DNAJC3, MAPK9, DNAJB1, CXCL10, MAVS, IL6, OAS3, CYCS, KPNA2, TLR3, HSPA1A, NFKBIB	256	174	6879	2.31647	0.682183	0.114338	0.109278	>0.1
	hsa04668:TNF signaling pathway
	hsa04141:Protein processing in endoplasmic reticulum
	hsa04623:Cytosolic DNA-sensing pathway
	hsa04060:Cytokine-cytokine receptor interaction
	hsa03008:Ribosome biogenesis in eukaryotes
	hsa04062:Chemokine signaling pathway
	hsa04620:Toll-like receptor signaling pathway
	hsa05132:Salmonella infection
	hsa05134:Legionellosis
	hsa05164:Influenza A
