# Supplementary material for: IMiD/CELMoD-induced growth suppression of adult T-cell leukemia/lymphoma cells via cereblon through downregulation of target proteins and their downstream effectors
Source: Front Oncol. 2024 Jan 24;13:1272528. doi: 10.3389/fonc.2023.1272528 (PMC10853999; doi:10.3389/fonc.2023.1272528)
Supplement: Supplementary file 3 [file Table_3.xlsx]

## Sheet: Cont vs 24h (OATL4)
# Notes : Created from Advanced Analysis operation: significance Analysis.
#Entitylist : Filtered on Flags [Detected, Compromised]
#Interpretation : time
#Experiment: OATL4
#corrected p-value cut-off:0.05
#Post-hoc test: tukeyHSD
#Selected Test : Oneway ANOVA
#p-value computation: Asymptotic
#Multiple Testing Correction: Benjamini-Hochberg
#
# Technology : Agilent.SingleColor.39494
# Owner : gxuser
# Created On : Thu Apr 08 17:07:14 JST 2021
ProbeName	GeneSymbol	Description	Corrected p-value	p-value	Regulation([03_24h] vs [00_cont])	Fold change([03_24h] vs [00_cont])	Log Fold change([03_24h] vs [00_cont])	Absolute Fold change([03_24h] vs [00_cont])	Regulation([01_1h] vs [00_cont])	Regulation([02_6h] vs [00_cont])	Fold change([01_1h] vs [00_cont])	Log Fold change([01_1h] vs [00_cont])	Absolute Fold change([01_1h] vs [00_cont])	Fold change([02_6h] vs [00_cont])	Log Fold change([02_6h] vs [00_cont])	Absolute Fold change([02_6h] vs [00_cont])	[00_cont](raw)	[01_1h](raw)	[02_6h](raw)	[03_24h](raw)	[00_cont](normalized)	[01_1h](normalized)	[02_6h](normalized)	[03_24h](normalized)	112_US45102856_253949437874_S01_GE1_107_Sep09_2_4.txt:gFEFlags	117_US45102856_253949437875_S01_GE1_107_Sep09_2_1.txt:gFEFlags	111_US45102856_253949437874_S01_GE1_107_Sep09_2_3.txt:gFEFlags	110_US45102856_253949437874_S01_GE1_107_Sep09_2_2.txt:gFEFlags	109_US45102856_253949437874_S01_GE1_107_Sep09_2_1.txt:gFEFlags	116_US45102856_253949437875_S01_GE1_107_Sep09_1_4.txt:gFEFlags	115_US45102856_253949437875_S01_GE1_107_Sep09_1_3.txt:gFEFlags	114_US45102856_253949437875_S01_GE1_107_Sep09_1_2.txt:gFEFlags	120_US45102856_253949437875_S01_GE1_107_Sep09_2_4.txt:gFEFlags	119_US45102856_253949437875_S01_GE1_107_Sep09_2_3.txt:gFEFlags	113_US45102856_253949437875_S01_GE1_107_Sep09_1_1.txt:gFEFlags	118_US45102856_253949437875_S01_GE1_107_Sep09_2_2.txt:gFEFlags	Sequence	Chromosome End Index_Avadis_	Chromosome Number_Avadis_	Chromosome Start Index_Avadis_	Chromosome Strand_Avadis_	ControlType	Cytoband	EnsemblID	EntrezGeneID	GenbankAccession	GeneName	GenomicCoordinates	Go
A_33_P3243600			5.85705e-06	3.60353e-07	down	-17.0158	-4.08881	17.0158	down	down	-1.00629	-0.00904306	1.00629	-5.83632	-2.54506	5.83632	245.022	245.232	40.0353	12.9201	-0.0359321	-0.0449751	-2.58099	-4.12474	Detected	Not Detected	Detected	Detected	Detected	Detected	Detected	Detected	Not Detected	Not Detected	Detected	Not Detected	TCTTATAACAAAAACATGGAATAAAATAAAGTCCTGTACCGCCAAAGTAACAATAACAAT	131812653	chr7	131812594	+	FALSE	hs|7q32.3					chr7:131812594-131812653
A_33_P3245290	AQP7P1	Homo sapiens aquaporin 7 pseudogene 1 (AQP7P1), non-coding RNA [NR_002817]	9.05282e-05	1.81759e-05	down	-15.7469	-3.977	15.7469	down	down	-1.10035	-0.137959	1.10035	-5.91431	-2.56421	5.91431	186.615	162.834	30.0739	9.74537	0.237537	0.0995778	-2.32667	-3.73946	Detected	Not Detected	Detected	Detected	Detected	Not Detected	Detected	Detected	Not Detected	Not Detected	Detected	Not Detected	GTGATAAGAATATTACTTCCCATTTGTGTTGCTGTGAATATTAAATGCGCTACCACATGT	67270274	chr9	67270215	-	FALSE	hs|9q13		375719		aquaporin 7 pseudogene 1	chr9:67270274-67270215
A_24_P339429	KCNJ12	Homo sapiens potassium inwardly-rectifying channel, subfamily J, member 12 (KCNJ12), mRNA [NM_021012]	7.22334e-07	7.09309e-09	down	-12.5638	-3.65121	12.5638	up	down	1.13808	0.186607	1.13808	-16.4318	-4.03842	16.4318	125.865	142.22	7.00395	8.60861	-0.0139367	0.17267	-4.05236	-3.66514	Detected	Not Detected	Detected	Detected	Detected	Not Detected	Not Detected	Detected	Not Detected	Not Detected	Detected	Not Detected	GGAGAGTTTTCATGTTATTTTCAATACATAGCAGTATCTAAAGACGTAGGCGATGAGACT	21323150	chr17	21323091	+	FALSE	hs|17p11.2	ENST00000583088	3768	NM_021012	potassium inwardly-rectifying channel, subfamily J, member 12	chr17:21323091-21323150	GO:0005242|GO:0006936|GO:0005886|GO:0051289|GO:0008016|GO:0007268|GO:0034765|GO:0031224|GO:0016021|GO:0006813|GO:0071805
A_33_P3313864			5.51888e-07	3.91003e-09	down	-12.307	-3.6214	12.307	up	down	1.02479	0.0353346	1.02479	-4.13512	-2.04793	4.13512	364.437	370.731	81.383	25.5226	-0.028382	0.0069526	-2.07631	-3.64978	Detected	Detected	Detected	Detected	Detected	Detected	Detected	Detected	Not Detected	Not Detected	Detected	Not Detected	CGATGTGGTAATGTCGCTGTTAAAACGCACTTCTCATTGTTAGAAATAAAAATGACTCAA	46574834	chr18	46574775	+	FALSE	hs|18q21.1					chr18:046574775-046574834
A_23_P126844	TNFRSF25	Homo sapiens tumor necrosis factor receptor superfamily, member 25 (TNFRSF25), transcript variant 1, mRNA [NM_148965]	2.57145e-06	8.68714e-08	down	-12.013	-3.58653	12.013	up	down	1.06211	0.0869376	1.06211	-3.64277	-1.86503	3.64277	229.905	243.271	59.1896	16.6332	-0.0101651	0.0767725	-1.8752	-3.59669	Detected	Detected	Detected	Detected	Detected	Detected	Detected	Detected	Not Detected	Not Detected	Detected	Not Detected	CGAGAGGGGGTGAAGACATTTCTCAACTTCTCGGCCGGAGTTTGGCTGAGATCGCGGTAT	6521304	chr1	6521245	-	FALSE	hs|1p36.31	ENST00000513135	8718	NM_148965	tumor necrosis factor receptor superfamily, member 25	chr1:6521304-6521245	GO:0007165|GO:0005031|GO:0005886|GO:0005887|GO:0006915|GO:0042981|GO:0005576|GO:0004872|GO:0097190|GO:0033209|GO:0007166|GO:0005829
A_33_P3355921	VAC14-AS1	Homo sapiens VAC14 antisense RNA 1 (VAC14-AS1), long non-coding RNA [NR_034083]	9.09472e-06	7.22707e-07	down	-11.8641	-3.56854	11.8641	down	down	-1.00991	-0.0142196	1.00991	-3.3668	-1.75138	3.3668	105.377	105.401	30.0465	7.57089	0.0454429	0.0312233	-1.70593	-3.52309	Detected	Not Detected	Detected	Detected	Detected	Not Detected	Detected	Detected	Not Detected	Not Detected	Detected	Not Detected	TTGTACACTTGATGTTGGGTGAATTGTGTGGTACATGAATTCTATCTCAATAAAGGGCTT	70807145	chr16	70807086	+	FALSE	hs|16q22.2		100130894	NR_034083	VAC14 antisense RNA 1	chr16:70807086-70807145
A_23_P419107	TCP11L2	Homo sapiens t-complex 11, testis-specific-like 2 (TCP11L2), transcript variant 1, mRNA [NM_152772]	4.18007e-07	2.30897e-09	down	-11.5945	-3.53537	11.5945	up	down	1.05663	0.0794652	1.05663	-5.4471	-2.44549	5.4471	124.185	131.098	20.92	9.16745	0.0114552	0.0909204	-2.43403	-3.52392	Detected	Not Detected	Detected	Detected	Detected	Not Detected	Not Detected	Detected	Not Detected	Not Detected	Detected	Not Detected	AAATATACTTCGAAAGCTGCTCTTCAATGAGGAAGCCATGGGGAAGGTAGATGCTTCACC	106740295	chr12	106740236	+	FALSE	hs|12q23.3	ENST00000299045	255394	NM_152772	t-complex 11, testis-specific-like 2	chr12:106740236-106740295
A_33_P3318097	TMPRSS11B	Homo sapiens transmembrane protease, serine 11B (TMPRSS11B), mRNA [NM_182502]	3.80134e-05	5.69372e-06	down	-10.2895	-3.3631	10.2895	up	down	1.11925	0.162528	1.11925	-2.39532	-1.26022	2.39532	119.212	132.403	48.3313	10.3005	-0.116333	0.0461941	-1.37655	-3.47943	Detected	Not Detected	Detected	Detected	Detected	Detected	Detected	Detected	Not Detected	Not Detected	Detected	Not Detected	GGCATCTCCTTATAGTAAAAGTGCAATCATATGGATGGCTAACTTTGTAATCTCTACAAA	69092517	chr4	69092458	-	FALSE	hs|4q13.2	ENST00000332644	132724	NM_182502	transmembrane protease, serine 11B	chr4:69092517-69092458	GO:0008150|GO:0003674|GO:0004252|GO:0005887|GO:0006508|GO:0070062
A_23_P24586	ACCS	Homo sapiens 1-aminocyclopropane-1-carboxylate synthase homolog (Arabidopsis)(non-functional) (ACCS), transcript variant 1, mRNA [NM_032592]	4.35142e-06	2.19809e-07	down	-10.287	-3.36276	10.287	up	down	1.10199	0.140113	1.10199	-2.73924	-1.45377	2.73924	163.618	177.957	54.4686	13.8155	-0.0827316	0.057381	-1.53651	-3.44549	Detected	Detected	Detected	Detected	Detected	Detected	Detected	Detected	Not Detected	Not Detected	Detected	Not Detected	AGGCCTTCGAGTGTAAAGAGCCTGGTTGGTTTCGCTTTGTCTTCTCAGACCAGGTCCACC	44105115	chr11	44105056	+	FALSE	hs|11p11.2	ENST00000263776	84680	NM_032592	1-aminocyclopropane-1-carboxylate synthase homolog (Arabidopsis)(non-functional)	chr11:44105056-44105115	GO:0009058|GO:0016847|GO:0030170|GO:0042803
A_23_P379649	BMF	Homo sapiens Bcl2 modifying factor (BMF), transcript variant 1, mRNA [NM_001003940]	2.43463e-06	7.69498e-08	down	-9.90205	-3.30773	9.90205	up	down	1.05498	0.077219	1.05498	-2.48588	-1.31376	2.48588	350.849	366.847	131.064	30.8093	0.0161943	0.0934134	-1.29756	-3.29153	Detected	Detected	Detected	Detected	Detected	Detected	Detected	Detected	Not Detected	Not Detected	Detected	Not Detected	CTGGTGGGGACTTTTGAGTCTTGAGGGGATAGCGGAAAAAGCTGAGCTCATAGGTGCCCA	40380509	chr15	40380450	-	FALSE	hs|15q15.1	ENST00000397573	90427	NM_001003940	Bcl2 modifying factor	chr15:40380509-40380450	GO:0005515|GO:0032464|GO:0001669|GO:0005886|GO:2001234|GO:0043276|GO:0006915|GO:2001244|GO:0005741|GO:0016459|GO:0097193|GO:0005829|GO:1900740|GO:0090200
A_23_P41847	GABRA6	Homo sapiens gamma-aminobutyric acid (GABA) A receptor, alpha 6 (GABRA6), mRNA [NM_000811]	7.4396e-06	5.21424e-07	down	-9.25056	-3.20954	9.25056	down	down	-1.0014	-0.0020202	1.0014	-2.88732	-1.52973	2.88732	215.692	216.773	69.0684	20.3756	0.0157736	0.0137534	-1.51396	-3.19377	Detected	Detected	Detected	Detected	Detected	Detected	Detected	Detected	Not Detected	Not Detected	Detected	Not Detected	ATGCTTCTCAGAACATGAAATCAAATTGGAAATCTGTAACGCAGCTTCTGTAAGCATGTG	161128925	chr5	161128866	+	FALSE	hs|5q34	ENST00000274545	2559	NM_000811	gamma-aminobutyric acid (GABA) A receptor, alpha 6	chr5:161128866-161128925	GO:0005230|GO:0030054|GO:0005886|GO:0004890|GO:0034707|GO:0007268|GO:0007214|GO:0055085|GO:0005254|GO:0007165|GO:0034220|GO:0005887|GO:0045211|GO:0006810|GO:0008503
A_24_P385313	PTPRF	Homo sapiens protein tyrosine phosphatase, receptor type, F (PTPRF), transcript variant 1, mRNA [NM_002840]	4.01191e-07	2.04667e-09	down	-9.16453	-3.19606	9.16453	up	down	1.08442	0.116918	1.08442	-1.8344	-0.87531	1.8344	1538.91	1642.63	777.668	142.714	0.0665979	0.183516	-0.808712	-3.12946	Detected	Detected	Detected	Detected	Detected	Detected	Detected	Detected	Detected	Detected	Detected	Detected	TGTTGGATGATGAAACATTCATTTTTACCTTGTGGATGCTAGTGCTGTAGAGTTCACTGT	44089242	chr1	44089183	+	FALSE	hs|1p34.2	ENST00000359947	5792	NM_002840	protein tyrosine phosphatase, receptor type, F	chr1:44089183-44089242	GO:0016477|GO:0005887|GO:0005001|GO:0007185|GO:0007155|GO:1900121|GO:0008201|GO:0035335|GO:0004725|GO:0070062
A_33_P3278515	LOC101929231	Homo sapiens uncharacterized LOC101929231 (LOC101929231), long non-coding RNA [NR_110240]	2.56573e-06	8.55482e-08	down	-9.10291	-3.18633	9.10291	down	down	-1.0675	-0.0942313	1.0675	-2.06947	-1.04926	2.06947	81.0994	74.8965	37.2305	7.5575	0.0442487	-0.0499825	-1.00502	-3.14208	Detected	Not Detected	Detected	Detected	Detected	Detected	Detected	Detected	Not Detected	Not Detected	Detected	Not Detected	CAAAATGTGCCAGAAATTCCAAAACAATCTCAAAGCATTAAAGGCTATGTGCACAAAGTA	150704748	chr2	150704689	+	FALSE	hs|2q23.3		101929231	NR_110240	uncharacterized LOC101929231	chr2:150704689-150704748
A_33_P3336715	GABRB2	Homo sapiens gamma-aminobutyric acid (GABA) A receptor, beta 2 (GABRB2), transcript variant 1, mRNA [NM_021911]	7.84492e-06	5.70557e-07	down	-9.09316	-3.18478	9.09316	down	down	-1.2378	-0.307779	1.2378	-10.9731	-3.45591	10.9731	87.2776	69.0611	7.15336	8.06038	-0.135305	-0.443084	-3.59121	-3.32009	Detected	Not Detected	Detected	Detected	Detected	Not Detected	Not Detected	Detected	Not Detected	Not Detected	Detected	Not Detected	CGATGGCTAGAAAAATGCAAAACACAGTGGATATCATTGCATCTATTTTCATGTCTTTCT	160715687	chr5	160715628	-	FALSE	hs|5q34	ENST00000274547	2561	NM_021911	gamma-aminobutyric acid (GABA) A receptor, beta 2	chr5:160715687-160715628	GO:0030054|GO:0005886|GO:0004890|GO:0005237|GO:0007605|GO:0034707|GO:0060119|GO:0007268|GO:0007214|GO:0055085|GO:0005254|GO:0005829|GO:0060384|GO:0043524|GO:0034220|GO:0005887|GO:0045211|GO:0090102|GO:0006810|GO:0051932|GO:0070062
A_23_P144807	2021-09-08	Homo sapiens septin 8 (SEPT8), transcript variant 1, mRNA [NM_001098811]	0.000401747	0.000118194	down	-8.80335	-3.13805	8.80335	up	down	1.03012	0.0428063	1.03012	-2.00685	-1.00493	2.00685	335.726	342.875	153.677	36.8125	-0.0497033	-0.00689697	-1.05464	-3.18776	Detected	Detected	Detected	Detected	Detected	Detected	Detected	Detected	Not Detected	Not Detected	Detected	Detected	TGGAACTGTGTTGGATTTAAGATACCTTTTCACTCTTCCGTATGTCATGAGCCTTGTGCG	132086875	chr5	132086816	-	FALSE	hs|5q31.1	ENST00000378719	23176	NM_001098811	septin 8	chr5:132086875-132086816	GO:0031105|GO:0005515|GO:0007049|GO:0005525
A_23_P124905	NPTX1	Homo sapiens neuronal pentraxin I (NPTX1), mRNA [NM_002522]	2.5701e-06	8.64515e-08	down	-8.74666	-3.12873	8.74666	down	down	-1.08902	-0.123029	1.08902	-7.17362	-2.8427	7.17362	94.233	85.3717	12.3819	9.13914	0.0247113	-0.0983173	-2.81799	-3.10402	Detected	Not Detected	Detected	Detected	Detected	Not Detected	Not Detected	Detected	Not Detected	Not Detected	Detected	Not Detected	TCAACTAACGATGGGAAATGTATTACTTCCGTACACAGTGGACTGAAGTGCAATTTGTTG	78441076	chr17	78441017	-	FALSE	hs|17q25.3	ENST00000306773	4884	NM_002522	neuronal pentraxin I	chr17:78441076-78441017	GO:0030133|GO:0043005|GO:0005886|GO:0007268|GO:0007417|GO:0043653|GO:0046872|GO:0005739|GO:0035865|GO:0060385|GO:0006810|GO:0071333|GO:0006839
A_23_P145024	ADRB2	Homo sapiens adrenoceptor beta 2, surface (ADRB2), mRNA [NM_000024]	4.94039e-06	2.70789e-07	down	-8.59234	-3.10305	8.59234	down	down	-1.00739	-0.010629	1.00739	-5.6629	-2.50154	5.6629	93.9984	93.0708	16.3449	9.3474	-0.00349124	-0.0141203	-2.50503	-3.10654	Detected	Not Detected	Detected	Detected	Detected	Not Detected	Not Detected	Detected	Not Detected	Not Detected	Detected	Not Detected	CTCTTATTTGCTCACACGGGGTATTTTAGGCAGGGATTTGAGGAGCAGCTTCAGTTGTTT	148208139	chr5	148208080	+	FALSE	hs|5q32	ENST00000305988	154	NM_000024	adrenoceptor beta 2, surface	chr5:148208080-148208139	GO:0005515|GO:0005886|GO:0045453|GO:0004941|GO:0009409|GO:0002024|GO:0002025|GO:0015459|GO:0005634|GO:0005764|GO:0042803|GO:0051380|GO:0042312|GO:0007190|GO:0031649|GO:0007171|GO:0016324|GO:0045986|GO:0040015|GO:0045944|GO:0031398|GO:0030501|GO:0008179|GO:0008333|GO:0006898|GO:0002032|GO:0043235|GO:0050873|GO:0005887|GO:0002028|GO:0071875|GO:0007188|GO:0007189|GO:0043410|GO:0007166|GO:0005768
A_33_P3271065	UMODL1	Homo sapiens uromodulin-like 1 (UMODL1), transcript variant 3, mRNA [NM_001199527]	7.47413e-06	5.24144e-07	down	-8.43525	-3.07643	8.43525	up	down	1.06096	0.0853729	1.06096	-2.22936	-1.15663	2.22936	233.145	244.054	99.3085	23.8425	0.0183323	0.103705	-1.1383	-3.0581	Detected	Detected	Detected	Detected	Detected	Detected	Detected	Detected	Not Detected	Not Detected	Detected	Not Detected	GTTCAAGCTGAGGATCTTTTCCTTTATCAACGACTCCATCGTCTACCTGCACTGCAAACT	43547901	chr21	43547842	+	FALSE	hs|21q22.3	ENST00000408989	89766	NM_001199527	uromodulin-like 1	chr21:43547842-43547901	GO:0005737|GO:0010466|GO:0005509|GO:0016021|GO:0030414|GO:0005615|GO:0009897
A_21_P0011037	XLOC_l2_002886	BROAD Institute lincRNA (XLOC_l2_002886), lincRNA [TCONS_l2_00005503]	0.000482113	0.000147029	down	-8.05658	-3.01017	8.05658	down	down	-1.3739	-0.458278	1.3739	-2.41497	-1.27201	2.41497	123.1	88.5252	48.0034	14.6438	-0.0564585	-0.514737	-1.32847	-3.06663	Detected	Not Detected	Detected	Detected	Detected	Detected	Detected	Detected	Not Detected	Not Detected	Detected	Not Detected	GCACTTTCTATTGTTTTGTCAGGTAAGTTACTTGTTCTCCAAACTGTACAATATTCTCCA	9806442	chr12	9806383	+	FALSE	hs|12p13.31					chr12:9806383-9806442
A_23_P402331	WFDC5	Homo sapiens WAP four-disulfide core domain 5 (WFDC5), mRNA [NM_145652]	8.54196e-05	1.6863e-05	down	-8.02798	-3.00504	8.02798	down	down	-1.22348	-0.290989	1.22348	-2.0271	-1.01942	2.0271	100.61	78.4633	43.7374	10.611	0.226384	-0.0646052	-0.793033	-2.77865	Detected	Detected	Detected	Detected	Detected	Detected	Detected	Detected	Not Detected	Not Detected	Detected	Not Detected	TCAGCCCCATGAACCACCTGTGTCACAAGGACTCAGACTGCTCGGGCAAAAAGCGATGCT	43739142	chr20	43739083	-	FALSE	hs|20q13.12	ENST00000372789	149708	NM_145652	WAP four-disulfide core domain 5	chr20:43739142-43739083	GO:0010951|GO:0004867|GO:0005576
A_33_P3241071	MANSC4	Homo sapiens MANSC domain containing 4 (MANSC4), mRNA [NM_001146221]	0.000202834	5.06558e-05	down	-7.98592	-2.99746	7.98592	down	down	-1.11495	-0.156975	1.11495	-6.28713	-2.6524	6.28713	77.1497	66.1725	11.3096	7.96503	0.0874233	-0.0695519	-2.56498	-2.91004	Detected	Not Detected	Detected	Detected	Detected	Not Detected	Not Detected	Detected	Not Detected	Not Detected	Detected	Not Detected	CCGTAACCATATGAAGGAGAACTCTTCATAGTAAAAACTGTAGCAAGATTATATGCTTTC	27915701	chr12	27915642	-	FALSE	hs|12p11.22		100287284	NM_001146221	MANSC domain containing 4	chr12:27915701-27915642	GO:0016021
A_33_P3215676	MANSC4	Homo sapiens MANSC domain containing 4 (MANSC4), mRNA [NM_001146221]	0.00194388	0.000785317	down	-7.66047	-2.93743	7.66047	down	down	-1.04593	-0.0647803	1.04593	-7.98668	-2.9976	7.98668	122.732	90.5076	11.8231	11.2907	0.548456	0.483676	-2.44914	-2.38898	Detected	Not Detected	Detected	Detected	Detected	Not Detected	Not Detected	Detected	Not Detected	Not Detected	Detected	Not Detected	GGACAGAGAAAATCAGGATCCTTGCAAATTAAAAACCGTAACCATATGAAGGAGAACTCT	27915736	chr12	27915677	-	FALSE	hs|12p11.22	ENST00000381273	100287284	NM_001146221	MANSC domain containing 4	chr12:27915736-27915677	GO:0016021
A_19_P00322900	MIAT	Homo sapiens myocardial infarction associated transcript (non-protein coding) (MIAT), transcript variant 1, long non-coding RNA [NR_003491]	0.00752639	0.00378504	down	-7.48888	-2.90475	7.48888	down	down	-2.04836	-1.03447	2.04836	-2.19365	-1.13333	2.19365	103.101	49.2773	44.699	13.2709	0.0916815	-0.942786	-1.04165	-2.81307	Detected	Detected	Detected	Detected	Detected	Not Detected	Detected	Detected	Not Detected	Not Detected	Detected	Not Detected	GGGATACCGAATGTGTGGGTAGAAATTTCTCTGTAGATTAAAAATCAGATTTTTACATGG	27072338	chr22	27072279	+	FALSE	hs|22q12.1	ENST00000423278	440823	NR_003491	myocardial infarction associated transcript (non-protein coding)	chr22:27072279-27072338
A_33_P3773200	LOC285766	PREDICTED: Homo sapiens uncharacterized LOC285766 (RP3-416J7.4), ncRNA [XR_241953]	0.00301614	0.00131098	down	-7.36942	-2.88155	7.36942	down	down	-2.33443	-1.22307	2.33443	-4.63504	-2.21258	4.63504	127.994	50.8091	24.2017	15.2519	0.0408236	-1.18225	-2.17176	-2.84073	Detected	Not Detected	Detected	Detected	Detected	Not Detected	Not Detected	Detected	Not Detected	Not Detected	Detected	Not Detected	CTTTGCTGAGATTACTGTTTCACTCACCGAAAATATCAGAATACTCAAGGGAGTTATTTT	181574	chr6	181515	-	FALSE	hs|6p25.3	ENST00000580119	285766	XR_241953	uncharacterized LOC285766	chr6:181574-181515
A_33_P3375466	GPLD1	glycosylphosphatidylinositol specific phospholipase D1 [Source:HGNC Symbol;Acc:4459] [ENST00000486892]	0.00532528	0.00253571	down	-7.31412	-2.87068	7.31412	down	down	-1.84044	-0.88005	1.84044	-1.66004	-0.731217	1.66004	82.6836	41.3872	45.8647	8.76945	0.480928	-0.399121	-0.250289	-2.38976	Not Detected	Not Detected	Detected	Detected	Detected	Not Detected	Detected	Detected	Not Detected	Not Detected	Detected	Not Detected	CATTCGGCTGGTGATTTTGGTACTGTTTATTTACATTTGCTAAATTTTCTCGTGGTATAG	24473865	chr6	24473806	-	FALSE	hs|6p22.3	ENST00000486892	2822	BC093645	glycosylphosphatidylinositol specific phospholipase D1	chr6:24473865-24473806	GO:0008286|GO:0051044|GO:0008285|GO:0051047|GO:0002042|GO:0004630|GO:0010897|GO:0005765|GO:0005615|GO:0071467|GO:0043231|GO:0010907|GO:0005622|GO:0010983|GO:0005737|GO:0071397|GO:0002062|GO:0035701|GO:0071277|GO:0006507|GO:0070633|GO:0032869|GO:0043065|GO:0010867|GO:0035774|GO:1900076|GO:0005578|GO:0004621|GO:0035690|GO:0009749|GO:0010595|GO:0071401|GO:0001503|GO:0045919|GO:0010694|GO:0046470|GO:…
A_21_P0006521	LOC101928092	PREDICTED: Homo sapiens uncharacterized LOC101928092 (LOC101928092), ncRNA [XR_247293]	0.000697025	0.000230537	down	-7.3123	-2.87033	7.3123	up	down	1.08576	0.118708	1.08576	-6.4374	-2.68648	6.4374	145.204	154.827	25.2504	17.653	-0.0428152	0.0758929	-2.72929	-2.91314	Detected	Not Detected	Detected	Detected	Detected	Not Detected	Detected	Detected	Not Detected	Not Detected	Detected	Not Detected	TCCGTGTGGAGAGAGGGCATAAAGACAGAGCTGAGATATTATGGCTATTCCAGAAAATAA	2484146	chrX	2484087	-	FALSE	hs|Xp22.33		101928092	XR_247293	uncharacterized LOC101928092	chrX:2484146-2484087
A_33_P3412468	SLC25A27	Homo sapiens solute carrier family 25, member 27 (SLC25A27), transcript variant 1, mRNA [NM_004277]	0.000789255	0.000267613	down	-7.08261	-2.82428	7.08261	up	down	1.0662	0.0924797	1.0662	-8.63266	-3.1098	8.63266	98.8974	104.059	11.6053	12.9163	-0.119031	-0.0265517	-3.22884	-2.94331	Detected	Not Detected	Detected	Detected	Detected	Not Detected	Not Detected	Detected	Not Detected	Not Detected	Detected	Not Detected	GCTTAACTTCCCAAGTGTTCTGCATTGAACCACTTAGGGAAAATTTTGTTTGTTTTTATG	46645862	chr6	46645803	+	FALSE	hs|6p12.3	ENST00000371347	9481	NM_004277	solute carrier family 25, member 27	chr6:46645803-46645862	GO:0008284|GO:0043066|GO:0048839|GO:0005743|GO:0045177|GO:0006091|GO:0035356|GO:0005739|GO:0010917|GO:0051562|GO:0046324|GO:0070997|GO:0006810|GO:0043025|GO:0016021
A_33_P3223701	SPATA16	Homo sapiens spermatogenesis associated 16 (SPATA16), mRNA [NM_031955]	2.49572e-07	6.88897e-10	down	-6.94117	-2.79518	6.94117	up	down	1.02642	0.0376282	1.02642	-1.51468	-0.599016	1.51468	882.691	900.037	538.403	108.868	0.0238562	0.0614843	-0.57516	-2.77132	Detected	Detected	Detected	Detected	Detected	Detected	Detected	Detected	Detected	Detected	Detected	Detected	CACTCTATGTTTCATTAATCTCAACTGGCAGCAATAAATATTCTCAGCAAGTTTGACTTG	172607207	chr3	172607148	-	FALSE	hs|3q26.31	ENST00000351008	83893	NM_031955	spermatogenesis associated 16	chr3:172607207-172607148	GO:0005794|GO:0007275|GO:0007283|GO:0030154
A_24_P481375	LOC100131564	Homo sapiens uncharacterized LOC100131564 (LOC100131564), long non-coding RNA [NR_034089]	0.000156806	3.64665e-05	down	-6.83982	-2.77396	6.83982	up	down	1.03564	0.0505288	1.03564	-3.43509	-1.78035	3.43509	1678.62	1719.29	499.095	209.561	0.0924759	0.143005	-1.68787	-2.68148	Detected	Detected	Detected	Detected	Detected	Detected	Detected	Detected	Detected	Detected	Detected	Detected	AGTCATGGTCTCTGAAAGTAAAATGTCTATTCTTCTAATTCTGGCACAATCTTATCTAGC	93803884	chr1	93803825	-	FALSE	hs|1p22.1	ENST00000421202	100131564	NR_034089	uncharacterized LOC100131564	chr1:93803884-93803825
A_33_P3346936	MON2	MON2 homolog (S. cerevisiae) [Source:HGNC Symbol;Acc:29177] [ENST00000549378]	0.0294358	0.0180341	down	-6.77873	-2.76101	6.77873	down	down	-2.90879	-1.54042	2.90879	-3.33493	-1.73765	3.33493	107.991	24.7341	19.9459	9.35796	0.550978	-0.989441	-1.18668	-2.21004	Not Detected	Not Detected	Detected	Detected	Not Detected	Not Detected	Not Detected	Not Detected	Not Detected	Not Detected	Not Detected	Not Detected	GAGAGTAGTATCTGTTCTGATTAAGCAGTTTTACAGTCTTTTGGTAAGTGCTAATTTCCT	62902277	chr12	62902218	+	FALSE	hs|12q14.1	ENST00000549378	23041	BC111488	MON2 homolog (S. cerevisiae)	chr12:62902218-62902277	GO:0005802|GO:0005515|GO:0005086|GO:0030036|GO:0016192|GO:0015031|GO:0006895|GO:0043087
A_33_P3464749	LOC253044	Homo sapiens uncharacterized LOC253044 (LOC253044), long non-coding RNA [NR_045123]	0.000897245	0.000313244	down	-6.72421	-2.74937	6.72421	up	down	1.1102	0.150819	1.1102	-6.55481	-2.71255	6.55481	77.2975	89.351	11.6735	10.6893	-0.0272524	0.123566	-2.73981	-2.77662	Detected	Not Detected	Detected	Detected	Detected	Not Detected	Not Detected	Detected	Not Detected	Not Detected	Detected	Not Detected	CAATGTAAATGTGTTTTAATAGCCACACACACGGTCATATAAATGGGAATGTTCTAGGTA	77941580	chr15	77941521	+	FALSE	hs|15q24.3		253044	NR_045123	uncharacterized LOC253044	chr15:77941521-77941580
A_23_P321354	TMEM71	Homo sapiens transmembrane protein 71 (TMEM71), transcript variant 1, mRNA [NM_144649]	8.30907e-06	6.28926e-07	down	-6.71792	-2.74801	6.71792	up	down	1.02735	0.0389253	1.02735	-1.14041	-0.189551	1.14041	182.983	186.769	147.743	23.7699	0.0238565	0.0627818	-0.165694	-2.72416	Detected	Detected	Detected	Detected	Detected	Detected	Detected	Detected	Not Detected	Not Detected	Detected	Not Detected	AACCACGTTCTAAACCAAGTTTTTAATCTTCTTGGGGCTCGTAATTACCTTTCACTTTAA	133722596	chr8	133722537	-	FALSE	hs|8q24.22	ENST00000356838	137835	NM_144649	transmembrane protein 71	chr8:133722596-133722537	GO:0016021
A_33_P3309481	PTPRVP	Homo sapiens protein tyrosine phosphatase, receptor type, V, pseudogene (PTPRVP), non-coding RNA [NR_002930]	3.7867e-06	1.77187e-07	down	-6.70564	-2.74537	6.70564	up	down	1.12151	0.165441	1.12151	-5.49201	-2.45733	5.49201	977.09	1086.07	172.215	123.901	0.0818322	0.247273	-2.3755	-2.66354	Detected	Detected	Detected	Detected	Detected	Detected	Detected	Detected	Detected	Detected	Detected	Detected	CCTCCACTGGGCCCTGTGCTGCAAAGGTAAAGGGTCTTGGAATAAAGACCTGTGGCCAAG	202158577	chr1	202158518	+	FALSE	hs|1q32.1	ENST00000490575	148713	NR_002930	protein tyrosine phosphatase, receptor type, V, pseudogene	chr1:202158518-202158577
A_21_P0008517	LOC100506476	Homo sapiens uncharacterized LOC100506476 (LOC100506476), long non-coding RNA [NR_109995]	0.000267909	7.18271e-05	down	-6.66985	-2.73765	6.66985	up	down	1.11692	0.159525	1.11692	-8.12512	-3.02239	8.12512	133.549	146.928	16.6711	18.6349	-0.066934	0.0925908	-3.08932	-2.80459	Detected	Not Detected	Detected	Detected	Detected	Not Detected	Not Detected	Detected	Not Detected	Not Detected	Detected	Not Detected	CAAAACATTTCAAAGAGTCCACATGACAGTAGTGTTCATTTTGGCATCTGTTGATTTAAC	74270017	chr14	74269958	+	FALSE	hs|14q24.3		100506476	NR_109995	uncharacterized LOC100506476	chr14:74269958-74270017
A_33_P3223495	FRY	furry homolog (Drosophila) [Source:HGNC Symbol;Acc:20367] [ENST00000602645]	2.93404e-06	1.1016e-07	down	-6.64895	-2.73313	6.64895	down	down	-1.10313	-0.141597	1.10313	-3.1394	-1.65049	3.1394	839.503	756.26	248.619	108.805	-0.00049305	-0.14209	-1.65098	-2.73362	Detected	Detected	Detected	Detected	Detected	Detected	Detected	Detected	Detected	Detected	Detected	Detected	GAGGTTTCTTCGTTTTGGAAAAGTAGAGGTATAAAATAACCTTTTTTGCTGGATACTGTC	32852932	chr13	32852873	+	FALSE	hs|13q13.1	ENST00000602645	10129	BX537670	furry homolog (Drosophila)	chr13:32852873-32852932	GO:0005737|GO:0000922|GO:0005815
A_21_P0000120	KCNJ18	Homo sapiens potassium inwardly-rectifying channel, subfamily J, member 18 (KCNJ18), mRNA [NM_001194958]	0.00165616	0.000649989	down	-6.56773	-2.7154	6.56773	down	down	-1.11544	-0.157611	1.11544	-34.0687	-5.09038	34.0687	448.093	397.213	13.7161	99.205	0.00719643	-0.150414	-5.08318	-2.7082	Detected	Not Detected	Detected	Detected	Detected	Not Detected	Not Detected	Detected	Not Detected	Detected	Detected	Not Detected	GGAGAAACACCGGGTTTCAGCTTTCTCGACCTTAGCTTGGGTGAGACTGTTTACAAAAAA	21320398	chr17	21320339	+	FALSE	hs|17p11.2	ENST00000331718	100134444	NM_001194958	potassium inwardly-rectifying channel, subfamily J, member 18	chr17:21320339-21320398	GO:0005242|GO:0005886|GO:0034765|GO:0016021|GO:0071805
A_33_P3383184	SP9	Sp9 transcription factor [Source:HGNC Symbol;Acc:30690] [ENST00000394967]	2.06099e-06	5.94538e-08	down	-6.51622	-2.70404	6.51622	down	down	-1.07409	-0.103114	1.07409	-5.5427	-2.47059	5.5427	167.673	153.89	28.5587	21.8966	0.0278274	-0.0752862	-2.44276	-2.67621	Detected	Not Detected	Detected	Detected	Detected	Not Detected	Not Detected	Detected	Not Detected	Not Detected	Detected	Not Detected	GGAAGTCTAGCGACAGTTTCTCTGTATTTCATAACATCTGTATAAATAGGGTTCAAAAGA	175202960	chr2	175202901	+	FALSE	hs|2q31.1	ENST00000394967	100131390		Sp9 transcription factor	chr2:175202901-175202960	GO:0006355|GO:0005634|GO:0030326|GO:0003677|GO:0046872|GO:0006351
A_23_P205567	PRKCH	Homo sapiens protein kinase C, eta (PRKCH), mRNA [NM_006255]	0.000257819	6.84305e-05	down	-6.48736	-2.69763	6.48736	up	down	1.04637	0.0653989	1.04637	-3.88882	-1.95933	3.88882	145.846	150.94	38.6404	19.855	-0.0457904	0.0196085	-2.00512	-2.74342	Detected	Not Detected	Detected	Detected	Detected	Detected	Detected	Detected	Not Detected	Not Detected	Detected	Not Detected	TGAATGGTGTTTGCATTCTGTGAAATGCCTCTCCACGTTGCATATGTCACACTTTTGTCT	62017342	chr14	62017283	+	FALSE	hs|14q23.1	ENST00000556245	5583	NM_006255	protein kinase C, eta	chr14:62017283-62017342	GO:0004699|GO:2000810|GO:0005886|GO:0010744|GO:0030168|GO:0060252|GO:0050861|GO:0005524|GO:0070528|GO:0046872|GO:0005829|GO:0007165|GO:0005737|GO:0051092|GO:0045618|GO:0007596|GO:0034351|GO:0006468|GO:0004697|GO:0019899|GO:0017160|GO:0070062
A_24_P4170	CPA6	Homo sapiens carboxypeptidase A6 (CPA6), mRNA [NM_020361]	0.000851604	0.000293935	down	-6.47432	-2.69473	6.47432	down	down	-1.3574	-0.440841	1.3574	-1.26036	-0.333842	1.26036	111.218	75.2861	74.8293	14.3072	0.349489	-0.0913521	0.0156476	-2.34524	Detected	Detected	Detected	Detected	Detected	Detected	Detected	Detected	Not Detected	Not Detected	Detected	Not Detected	TGCCTGTGTTTAACGTCGATGGATACCATTTTAGTTGGACCAATGATCGATTTTGGAGAA	68396957	chr8	68396078	-	FALSE	hs|8q13.2	ENST00000518549	57094	NM_020361	carboxypeptidase A6	chr8:68396957-68396078	GO:0006508|GO:0005578|GO:0008270|GO:0004181
A_21_P0001550	LOC100131564	Homo sapiens uncharacterized LOC100131564 (LOC100131564), long non-coding RNA [NR_034089]	6.0314e-05	1.06578e-05	down	-6.41157	-2.68068	6.41157	up	down	1.07739	0.107546	1.07739	-2.73079	-1.44932	2.73079	1548.59	1645.49	561.711	208.849	0.0507406	0.158286	-1.39858	-2.62994	Detected	Detected	Detected	Detected	Detected	Detected	Detected	Detected	Detected	Detected	Detected	Detected	ATGACAAAAATGCCTTCAACCTATTTGATCCAGCCGTTCCAGTACAACTCCTATACTTGC	93804009	chr1	93803950	-	FALSE	hs|1p22.1	ENST00000440778	100131564	NR_034089	uncharacterized LOC100131564	chr1:93804009-93803950
A_21_P0011214	LINC00539	Homo sapiens long intergenic non-protein coding RNA 539 (LINC00539), transcript variant 1, long non-coding RNA [NR_103840]	1.65239e-05	1.7309e-06	down	-6.37139	-2.67161	6.37139	down	down	-1.0652	-0.0911287	1.0652	-2.45486	-1.29564	2.45486	70.5978	64.3938	26.9959	9.29488	0.0446262	-0.0465024	-1.25101	-2.62698	Detected	Not Detected	Detected	Detected	Detected	Not Detected	Not Detected	Detected	Not Detected	Not Detected	Detected	Not Detected	AGGGCCTACAGCCTAAATTTTCAAAAACAAGTTAATGCCAGAATATAAACTCCGTGAAGT	21877714	chr13	21877655	-	FALSE	hs|13q12.11	ENST00000434601	100652865	NR_103840	long intergenic non-protein coding RNA 539	chr13:21877714-21877655
A_33_P3353921	GNLY	granulysin [Source:HGNC Symbol;Acc:4414] [ENST00000489214]	1.58028e-05	1.62437e-06	down	-6.3654	-2.67025	6.3654	down	down	-1.15195	-0.204084	1.15195	-8.4908	-3.0859	8.4908	73.6536	65.3433	8.03747	9.99106	0.00745249	-0.196632	-3.07845	-2.6628	Detected	Not Detected	Detected	Detected	Detected	Not Detected	Not Detected	Detected	Not Detected	Not Detected	Detected	Not Detected	AGGAATCTTCCCCTAAAGCCCTAACATTTGTGTCCAAGGCAGAGTTTGAGAAGCTAGTTC	85923509	chr2	85923450	+	FALSE	hs|2p11.2	ENST00000489214	10578	AK310057	granulysin	chr2:85923450-85923509	GO:0006968|GO:0050832|GO:0031640|GO:0005615|GO:0042742
A_33_P3298850	SLC16A8	Homo sapiens solute carrier family 16 (monocarboxylate transporter), member 8 (SLC16A8), mRNA [NM_013356]	0.0324202	0.0201544	down	-6.33829	-2.66409	6.33829	down	down	-5.52579	-2.46618	5.52579	-7.04073	-2.81573	7.04073	100.412	13.3842	9.24953	9.48038	-0.881362	-3.34754	-3.69709	-3.54546	Not Detected	Not Detected	Detected	Not Detected	Detected	Not Detected	Not Detected	Not Detected	Not Detected	Not Detected	Not Detected	Not Detected	CCATCGCCAGTGAAGCTGCTATGGAGCAACAGGAAACTGGTGATAAAGCTCAGCTGAACG	38474206	chr22	38474147	-	FALSE	hs|22q13.1	ENST00000320521	23539	NM_013356	solute carrier family 16 (monocarboxylate transporter), member 8	chr22:38474206-38474147	GO:0005886|GO:0015129|GO:0044281|GO:0050900|GO:0055085|GO:0015727|GO:0035873|GO:0016020|GO:0005887|GO:0006090|GO:0007596|GO:0015355|GO:0044237|GO:0015293
A_23_P62634	RHCE	Homo sapiens Rh blood group, CcEe antigens (RHCE), transcript variant 1, mRNA [NM_020485]	0.00264744	0.00112752	down	-6.28339	-2.65154	6.28339	down	down	-2.0068	-1.0049	2.0068	-2.81678	-1.49405	2.81678	179.213	80.1997	53.4087	22.1104	-0.305021	-1.30992	-1.79907	-2.95656	Detected	Detected	Detected	Detected	Detected	Detected	Detected	Detected	Not Detected	Not Detected	Detected	Not Detected	AATCTCAAAATATGGAAAGCACCTCATGTGGCTAAATATTTTGATGACCAAGTTTTCTGG	25697020	chr1	25696961	-	FALSE	hs|1p36.11	ENST00000349438	6006	NM_020485	Rh blood group, CcEe antigens	chr1:25697020-25696961	GO:0005887|GO:0072488|GO:0008519
A_24_P50950	CCDC88B	coiled-coil domain containing 88B [Source:HGNC Symbol;Acc:26757] [ENST00000492980]	5.58501e-05	9.58593e-06	down	-6.2615	-2.64651	6.2615	up	down	1.1558	0.208896	1.1558	-3.36574	-1.75093	3.36574	145.644	165.454	41.0116	20.0369	0.121614	0.33051	-1.62931	-2.52489	Detected	Not Detected	Detected	Detected	Detected	Not Detected	Detected	Detected	Not Detected	Not Detected	Detected	Not Detected	TCAGGGAGCTCACAGGACAGTCAGGATAGAGGCAAGAAAACAGGTGACAATAACTAGGTG	64117593	chr11	64117534	+	FALSE	hs|11q13.1	ENST00000492980	283234	AK095289	coiled-coil domain containing 88B	chr11:64117534-64117593
A_23_P51187	PRKCZ	Homo sapiens protein kinase C, zeta (PRKCZ), transcript variant 1, mRNA [NM_002744]	8.95266e-07	1.1503e-08	down	-6.2474	-2.64326	6.2474	up	down	1.1374	0.185742	1.1374	-2.30459	-1.20451	2.30459	1509.47	1703.73	603.596	207.268	-0.0290098	0.156732	-1.23352	-2.67227	Detected	Detected	Detected	Detected	Detected	Detected	Detected	Detected	Detected	Detected	Detected	Detected	TGCCGAGGGGGCTGTCATGCGGTTTCCAAGGTGCACATTTTCCACGGAAACAGAACTCGA	2116762	chr1	2116703	+	FALSE	hs|1p36.33	ENST00000400921	5590	NM_002744	protein kinase C, zeta	chr1:2116703-2116762	GO:2000553|GO:0005515|GO:0032753|GO:0030054|GO:0050732|GO:0015459|GO:0060291|GO:0030010|GO:0043560|GO:0018105|GO:0047496|GO:0043274|GO:0046326|GO:0007179|GO:0070374|GO:0070062|GO:0035748|GO:2000664|GO:0031584|GO:2000667|GO:2000463|GO:0007616|GO:0019901|GO:0031532|GO:0051346|GO:0019904|GO:0030168|GO:0043234|GO:0060081|GO:0008270|GO:0045121|GO:0005923|GO:0004697|GO:0001954|GO:0008286|GO:2001181|GO:…
A_21_P0007688	LOC100506159	Homo sapiens uncharacterized LOC100506159 (LOC100506159), long non-coding RNA [NR_104634]	3.1865e-05	4.49219e-06	down	-6.21269	-2.63522	6.21269	down	down	-1.44059	-0.52666	1.44059	-3.29905	-1.72205	3.29905	144.916	100.374	41.1206	20.6296	-0.00790644	-0.534567	-1.72996	-2.64312	Detected	Not Detected	Detected	Detected	Detected	Detected	Detected	Detected	Not Detected	Not Detected	Detected	Not Detected	TTTAGATTCCAGCTAATACTTACACGGGTCTCAGAAGGACAGAGGGCAAGGGTTAACATC	10089275	chr12	10089216	-	FALSE	hs|12p13.31	ENST00000412084	100506159	NR_104634	uncharacterized LOC100506159	chr12:10089275-10089216
A_33_P3422289			3.10088e-06	1.23126e-07	down	-6.15968	-2.62285	6.15968	up	down	1.04884	0.0687958	1.04884	-1.41173	-0.497465	1.41173	2031.37	2127.83	1365.31	283.897	-0.0401576	0.0286382	-0.537623	-2.66301	Detected	Detected	Detected	Detected	Detected	Detected	Detected	Detected	Detected	Detected	Detected	Detected	CTTTGCATGGTTCTCTTGATGTGAAATCATCTATATAGCCCCAGAATTGGAAAAGAAAAA	93730287	chr1	93730228	-	FALSE	hs|1p22.1					chr1:093730287-093730228
A_21_P0003342	XLOC_003474	BROAD Institute lincRNA (XLOC_003474), lincRNA [TCONS_00007493]	0.00269635	0.00115116	down	-6.15298	-2.62129	6.15298	up	down	1.1732	0.230444	1.1732	-2.02508	-1.01798	2.02508	81.0134	94.735	40.3481	13.128	-0.127157	0.103286	-1.14514	-2.74844	Detected	Not Detected	Detected	Detected	Detected	Detected	Detected	Detected	Not Detected	Not Detected	Detected	Not Detected	CCTCCGGACTCATAAACCAAATTCTAGCCAGATTCTCCCGGAATAAAATACTACAGTTCA	23784180	chr4	23784121	+	FALSE	hs|4p15.2					chr4:23784121-23784180
A_19_P00316109	LINC00313	long intergenic non-protein coding RNA 313 [Source:HGNC Symbol;Acc:16416] [ENST00000427188]	0.000118125	2.55466e-05	down	-6.14419	-2.61922	6.14419	down	down	-1.06304	-0.0881944	1.06304	-3.01589	-1.59258	3.01589	192.679	182.629	64.15	27.2389	0.00652711	-0.0816673	-1.58606	-2.61269	Detected	Detected	Detected	Detected	Detected	Detected	Detected	Detected	Not Detected	Not Detected	Detected	Not Detected	GGAAGACCTGTTTCTTTTACTTTCCTTGAGGAGAAAAAATTAAAGTTCTGAGCAAACGCA	44890372	chr21	44890313	-	FALSE	hs|21q22.3	ENST00000427188	114038	XR_425284	long intergenic non-protein coding RNA 313	chr21:44890372-44890313
A_21_P0012092		Homo sapiens cDNA FLJ41821 fis, clone NT2RI2016128. [AK123815]	9.49638e-06	7.73531e-07	down	-6.10744	-2.61057	6.10744	up	down	1.06813	0.095084	1.06813	-3.94665	-1.98063	3.94665	75.9054	80.9147	17.7292	10.9066	0.0285773	0.123661	-1.95205	-2.58199	Detected	Not Detected	Detected	Detected	Detected	Not Detected	Not Detected	Detected	Not Detected	Not Detected	Detected	Not Detected	GCAATAAATATTTGGCTCTAGAAATCTATTTTGACCTGTACCATAATGCATAGCAGCAGA	132722387	chr2	132722328	-	FALSE	hs|2q21.2	ENST00000419362				chr2:132722387-132722328
A_24_P211565	C1QTNF6	Homo sapiens C1q and tumor necrosis factor related protein 6 (C1QTNF6), transcript variant 1, mRNA [NM_031910]	3.64079e-06	1.67444e-07	down	-6.10347	-2.60963	6.10347	up	down	1.23332	0.302552	1.23332	-1.82382	-0.866961	1.82382	449.051	550.633	233.201	63.0658	-0.0505381	0.252014	-0.917499	-2.66017	Detected	Detected	Detected	Detected	Detected	Detected	Detected	Detected	Detected	Detected	Detected	Detected	GCTCCATGGCCAGATGACGGAAACAGGGTCTGACCAAGTGCCAGGAAGACCTGTGCTATA	37576349	chr22	37576290	-	FALSE	hs|22q12.3	ENST00000493023	114904	NM_031910	C1q and tumor necrosis factor related protein 6	chr22:37576349-37576290	GO:0070208|GO:0005581|GO:0005615|GO:0042802
A_21_P0007234	XLOC_009206	BROAD Institute lincRNA (XLOC_009206), lincRNA [TCONS_00019382]	3.08223e-05	4.31312e-06	down	-6.10271	-2.60945	6.10271	up	down	1.16271	0.217489	1.16271	-1.46355	-0.54947	1.46355	65.3421	74.1063	40.9655	8.98279	0.0233618	0.240851	-0.526109	-2.58609	Detected	Not Detected	Not Detected	Detected	Detected	Detected	Not Detected	Detected	Not Detected	Not Detected	Detected	Not Detected	AGGCAGAGCCAATCGTGGGGTGGCTAACAAATTTTTCCAGCAACACAGAGCTGAGAGGAT	72892257	chr11	72859646	+	FALSE	hs|11q13.4					chr11:72859646-72892257
A_23_P25396	NR1H4	Homo sapiens nuclear receptor subfamily 1, group H, member 4 (NR1H4), transcript variant 2, mRNA [NM_005123]	2.4888e-06	7.9596e-08	down	-6.08016	-2.60411	6.08016	up	down	1.07604	0.105735	1.07604	-3.39016	-1.76135	3.39016	205.799	218.347	55.872	29.0494	0.0321558	0.13789	-1.7292	-2.57195	Detected	Detected	Detected	Detected	Detected	Detected	Detected	Detected	Not Detected	Not Detected	Detected	Not Detected	CTGAGATGCTGATGTCATGGAGAGTAAACGACCACAAGTTTACCCCACTTCTCTGTGAAA	100957250	chr12	100957191	+	FALSE	hs|12q23.1	ENST00000551379	9971	NM_005123	nuclear receptor subfamily 1, group H, member 4	chr12:100957191-100957250	GO:0005515|GO:0090181|GO:0010467|GO:0032052|GO:0003700|GO:0001190|GO:0006367|GO:0003705|GO:0003707|GO:0070858|GO:0071417|GO:0046965|GO:2000213|GO:0070857|GO:0045944|GO:0043401|GO:0001080|GO:0032496|GO:0008206|GO:0004879|GO:0042277|GO:0016922|GO:0005719|GO:0003714|GO:0003713|GO:0048565|GO:0006109|GO:0000122|GO:0009749|GO:0043565|GO:0007165|GO:2001250|GO:0071229|GO:0005654|GO:0000980|GO:0008270|GO:…
A_23_P203267	TRIM29	Homo sapiens tripartite motif containing 29 (TRIM29), mRNA [NM_012101]	0.000116021	2.49522e-05	down	-6.06972	-2.60163	6.06972	up	down	1.11436	0.156214	1.11436	-1.14646	-0.197191	1.14646	184.808	204.723	148.896	27.5291	0.0158497	0.172064	-0.181341	-2.58578	Detected	Detected	Detected	Detected	Detected	Detected	Detected	Detected	Detected	Not Detected	Detected	Not Detected	TACCATTTACCATTTGCCTACAGAATTTCATTCAGTCTACACTTTGGCATTCTCTCTGGC	119982342	chr11	119982283	-	FALSE	hs|11q23.3	ENST00000341846	23650	NM_012101	tripartite motif containing 29	chr11:119982342-119982283	GO:0005515|GO:0002039|GO:0005737|GO:0003700|GO:0006366|GO:0008270|GO:0000122|GO:1900181
A_32_P127350	LINC00461	Homo sapiens long intergenic non-protein coding RNA 461 (LINC00461), transcript variant 1, long non-coding RNA [NR_024384]	0.000260546	6.94254e-05	down	-5.98431	-2.58118	5.98431	down	down	-1.06424	-0.0898247	1.06424	-3.02976	-1.5992	3.02976	85.2313	79.7779	27.7291	12.6368	-0.065774	-0.155599	-1.66498	-2.64696	Detected	Not Detected	Detected	Detected	Detected	Not Detected	Not Detected	Detected	Not Detected	Not Detected	Detected	Not Detected	CATTTACTTCATGTCCAGGGGTGCTATTTACCTAGAACCATTGTCTACTACAATTAACAT	87960601	chr5	87960542	-	FALSE	hs|5q14.3	ENST00000511014	645323	NR_024384	long intergenic non-protein coding RNA 461	chr5:87960601-87960542
A_23_P202458	ZNF22	Homo sapiens zinc finger protein 22 (ZNF22), mRNA [NM_006963]	5.61322e-05	9.64896e-06	down	-5.90531	-2.56201	5.90531	up	down	1.09268	0.127872	1.09268	-3.00166	-1.58576	3.00166	63.7819	67.8168	19.7857	8.97362	0.197385	0.325258	-1.38837	-2.36463	Detected	Not Detected	Detected	Detected	Not Detected	Not Detected	Not Detected	Detected	Not Detected	Not Detected	Detected	Not Detected	GTTTGTCAACAACAAGAGTCGTAATGTGTCAGTACATTGTAGCTCCTTTGAAATTTAACT	45500547	chr10	45500488	+	FALSE	hs|10q11.21	ENST00000298299	7570	NM_006963	zinc finger protein 22	chr10:45500488-45500547	GO:0006355|GO:0042476|GO:0005730|GO:0008270|GO:0005634|GO:0003677|GO:0006351
A_23_P315964	UMODL1	Homo sapiens uromodulin-like 1 (UMODL1), transcript variant 2, mRNA [NM_173568]	9.30784e-06	7.49702e-07	down	-5.89957	-2.56061	5.89957	up	down	1.08766	0.121232	1.08766	-1.26517	-0.339334	1.26517	194.4	209.669	141.773	28.8504	0.0209724	0.142204	-0.318362	-2.53964	Detected	Detected	Detected	Detected	Detected	Detected	Detected	Detected	Not Detected	Not Detected	Detected	Not Detected	TAGTGGATGTTTATGCTGTTTGACTTTTCTCCTGTGTACCAAGGTATTGCTTTTATTTAC	43562774	chr21	43562715	+	FALSE	hs|21q22.3	ENST00000400427	89766	NM_173568	uromodulin-like 1	chr21:43562715-43562774	GO:0005737|GO:0010466|GO:0005509|GO:0016021|GO:0030414|GO:0005615|GO:0009897
A_23_P358394	FAM65B	Homo sapiens family with sequence similarity 65, member B (FAM65B), transcript variant 2, mRNA [NM_015864]	1.44103e-05	1.43393e-06	down	-5.85435	-2.54951	5.85435	up	down	1.01394	0.0199749	1.01394	-7.4034	-2.88819	7.4034	65.7987	65.3554	8.06261	9.59336	0.0582728	0.0782477	-2.82992	-2.49124	Detected	Not Detected	Detected	Detected	Detected	Not Detected	Not Detected	Detected	Not Detected	Not Detected	Detected	Not Detected	AAGAGCAGTATAAAGAGTTTCAGGATCTGAACCAAGAAGTCATGAATTTGGATGATATTC	24843154	chr6	24843095	-	FALSE	hs|6p22.3	ENST00000378023	9750	NM_015864	family with sequence similarity 65, member B	chr6:24843154-24843095	GO:0005739|GO:0007517|GO:0030175|GO:0005856|GO:0030154
A_33_P3319261	EXD3	Homo sapiens exonuclease 3'-5' domain containing 3 (EXD3), transcript variant 2, mRNA [NM_001286823]	6.2226e-07	4.95656e-09	down	-5.84679	-2.54764	5.84679	up	down	1.07193	0.100206	1.07193	-1.20313	-0.266789	1.20313	2060.39	2185.37	1573.52	301.43	-0.00350634	0.0967	-0.270295	-2.55115	Detected	Detected	Detected	Detected	Detected	Detected	Detected	Detected	Detected	Detected	Detected	Detected	GCTGCCTCTGGAGAGGAGCGGCTGGGGCTGGCAGGAGCACAGCCCTCTTCTCCCGAGTGA	140260788	chr9	140260729	-	FALSE	hs|9q34.3	ENST00000460390	54932	NM_001286823	exonuclease 3'-5' domain containing 3	chr9:140260788-140260729	GO:0005515|GO:0008408|GO:0090305|GO:0003676|GO:0046872
A_21_P0007291	XLOC_009312	BROAD Institute lincRNA (XLOC_009312), lincRNA [TCONS_00019512]	2.06958e-05	2.45537e-06	down	-5.8245	-2.54213	5.8245	up	down	1.10314	0.141617	1.10314	-1.71772	-0.780496	1.71772	65.0464	71.602	34.7604	9.58278	-0.0385013	0.103116	-0.818997	-2.58064	Detected	Not Detected	Detected	Detected	Detected	Not Detected	Not Detected	Detected	Not Detected	Not Detected	Detected	Not Detected	TGTAAACTGCACTGTGTCATCGCTGTGGTTAGTGCTAAAGAAATGTGAAGTATGTCCTTT	123545215	chr11	123545156	+	FALSE	hs|11q24.1					chr11:123545156-123545215
A_33_P3217258	ASZ1	Homo sapiens ankyrin repeat, SAM and basic leucine zipper domain containing 1 (ASZ1), transcript variant 1, mRNA [NM_130768]	0.0113735	0.00610579	down	-5.80015	-2.53609	5.80015	down	down	-1.58003	-0.659948	1.58003	-2.0643	-1.04565	2.0643	315.41	151.051	108.154	35.9965	0.585654	-0.0742941	-0.459998	-1.95044	Detected	Detected	Detected	Detected	Detected	Detected	Detected	Detected	Not Detected	Not Detected	Detected	Detected	CGGATTCGGTTTTCTTCTTTTCATTTGCAAGCTAACTTTCCAGAGGAAATAATCCAAATA	117003701	chr7	117003642	-	FALSE	hs|7q31.2	ENST00000450714	136991	NM_130768	ankyrin repeat, SAM and basic leucine zipper domain containing 1	chr7:117003701-117003642	GO:0007165|GO:0005737|GO:0034587|GO:0071546|GO:0007275|GO:0031047|GO:0007283|GO:0004871|GO:0030154|GO:0043046|GO:0007140
A_21_P0011358	XLOC_l2_004854	BROAD Institute lincRNA (XLOC_l2_004854), lincRNA [TCONS_l2_00008962]	0.0199029	0.0115707	down	-5.79122	-2.53387	5.79122	down	down	-1.23175	-0.300707	1.23175	-3.01395	-1.59165	3.01395	86.9857	103.303	28.7836	13.1966	0.0460745	-0.254633	-1.54558	-2.48779	Detected	Not Detected	Detected	Detected	Detected	Not Detected	Detected	Detected	Not Detected	Not Detected	Detected	Not Detected	CCAATTTTACTTTTTCCCCTTGACTCCAGACTTTTTAACACTGATGTGCTGCTGTTGAGG	28965121	chr15	28965062	-	FALSE	hs|15q13.1					chr15:28965121-28965062
A_33_P3387985	LINC00957	Homo sapiens long intergenic non-protein coding RNA 957 (LINC00957), transcript variant 3, long non-coding RNA [NR_072981]	1.06231e-05	9.18023e-07	down	-5.7912	-2.53386	5.7912	up	down	1.20247	0.266001	1.20247	-5.2355	-2.38833	5.2355	54.7126	65.1511	9.99853	8.03852	0.0404905	0.306492	-2.34784	-2.49337	Detected	Not Detected	Detected	Detected	Detected	Not Detected	Not Detected	Detected	Not Detected	Not Detected	Detected	Not Detected	ATGGAGCTCGGACAAGGTGGCCACAGGAAGGCTTTGCAAACTGTGAAGTGCAGTGCCTAC	44079718	chr7	44078835	+	FALSE	hs|7p13	ENST00000416824	255031	NR_072981	long intergenic non-protein coding RNA 957	chr7:44078835-44079718
A_21_P0010799	LOC101927762	PREDICTED: Homo sapiens uncharacterized LOC101927762 (LOC101927762), transcript variant X2, ncRNA [XR_424075]	3.54299e-05	5.17022e-06	down	-5.72925	-2.51835	5.72925	down	down	-1.14786	-0.198952	1.14786	-4.82468	-2.27043	4.82468	67.4496	58.5681	13.1686	10.0435	-0.0417792	-0.240731	-2.31221	-2.56013	Detected	Not Detected	Not Detected	Detected	Detected	Not Detected	Not Detected	Detected	Not Detected	Not Detected	Detected	Not Detected	GGGAGTTGATGAGTCTACACTTGAATAAAATACAGACTTTACACTCCAGACTGCACAGTT	981154	chr10	981095	+	FALSE	hs|10p15.3		101927762	XR_424075	uncharacterized LOC101927762	chr10:981095-981154
A_21_P0003582	XLOC_003474	BROAD Institute lincRNA (XLOC_003474), lincRNA [TCONS_00008010]	0.00268873	0.00114747	down	-5.72925	-2.51835	5.72925	up	down	1.17478	0.232396	1.17478	-1.64031	-0.713973	1.64031	145.879	171.141	85.1027	25.4497	0.038754	0.27115	-0.675219	-2.47959	Detected	Detected	Detected	Detected	Detected	Detected	Detected	Detected	Not Detected	Not Detected	Detected	Not Detected	TATCACATCAAGTAGTGGTTCTGGGAATTCAAAGGAGAGCTCAGCAAAAGAAGAAGAAAA	23784388	chr4	23784329	+	FALSE	hs|4p15.2					chr4:23784329-23784388
A_21_P0001549	LOC100131564	Homo sapiens uncharacterized LOC100131564 (LOC100131564), long non-coding RNA [NR_034089]	2.27188e-05	2.81268e-06	down	-5.72249	-2.51664	5.72249	up	down	1.09261	0.127784	1.09261	-1.4674	-0.553266	1.4674	353.243	384.425	231.335	53.3612	-0.00975577	0.118028	-0.563022	-2.5264	Detected	Detected	Detected	Detected	Detected	Detected	Detected	Detected	Detected	Detected	Detected	Detected	ACCGTGCTTCCAGAAGATTTTTCTAACAGTGTTTGCAAGCTATAAAATAGTGCTTTCACT	93791443	chr1	93791384	-	FALSE	hs|1p22.1	ENST00000411670	100131564	NR_034089	uncharacterized LOC100131564	chr1:93791443-93791384
A_33_P3456233	LOC101928483	PREDICTED: Homo sapiens uncharacterized LOC101928483 (RP11-611D20.2), transcript variant X4, ncRNA [XR_428617]	6.48075e-07	5.40216e-09	down	-5.70415	-2.51201	5.70415	up	down	1.04371	0.0617186	1.04371	-6.72674	-2.74991	6.72674	6109.56	6269.91	842.803	912.726	-0.0275265	0.0341921	-2.77743	-2.53954	Detected	Detected	Detected	Detected	Detected	Detected	Detected	Detected	Detected	Detected	Detected	Detected	ACCAAGTGATTTTTAAAGCCCCATCTGCCTTTCTCCACTTATAAAGAACTTGGGACATTT	139444195	chr9	139444136	+	FALSE	hs|9q34.3		101928483	XR_428617	uncharacterized LOC101928483	chr9:139444136-139444195
A_33_P3421183	GTF2I	general transcription factor IIi [Source:HGNC Symbol;Acc:4659] [ENST00000473333]	0.000464551	0.00014052	down	-5.69774	-2.51039	5.69774	down	down	-1.1635	-0.218473	1.1635	-4.92521	-2.30018	4.92521	66.5508	57.6372	13.1552	10.352	0.000651836	-0.217821	-2.29953	-2.50974	Not Detected	Not Detected	Detected	Detected	Detected	Not Detected	Not Detected	Detected	Not Detected	Not Detected	Detected	Not Detected	GGAGGATTACACTACAAGTTTAATTCTGCAGGTTTCTTTGAAAAGAACCAAACTGTATGA	74160589	chr7	74160530	+	FALSE	hs|7q11.23	ENST00000473333	2969		general transcription factor IIi	chr7:74160530-74160589	GO:0005515|GO:0006355|GO:0003700|GO:0006367|GO:0006366|GO:0051481|GO:0005730|GO:0005634|GO:0009790|GO:0042995|GO:0003677|GO:0007165|GO:0005737|GO:0016525|GO:0043025|GO:0051019
A_33_P3548860	SEC1P	Homo sapiens secretory blood group 1, pseudogene (SEC1P), non-coding RNA [NR_004401]	2.50837e-05	3.21692e-06	down	-5.69124	-2.50874	5.69124	up	down	1.18572	0.245758	1.18572	-2.7574	-1.46331	2.7574	88.3836	105.022	29.4841	13.7226	0.0360597	0.281817	-1.42725	-2.47268	Detected	Not Detected	Detected	Detected	Detected	Not Detected	Not Detected	Detected	Not Detected	Not Detected	Detected	Not Detected	TAATGCCACTCTGAGAAAGCTCAGTACGGGTGCAAGTTGGATTAAGTAATTGCAGTGCGA	49185433	chr19	49185374	+	FALSE	hs|19q13.33		653677	NR_004401	secretory blood group 1, pseudogene	chr19:49185374-49185433
A_19_P00321809	LOC401320	Homo sapiens uncharacterized LOC401320 (LOC401320), long non-coding RNA [NR_038889]	0.00389109	0.00176262	down	-5.69097	-2.50868	5.69097	down	down	-1.39877	-0.484158	1.39877	-2.67562	-1.41987	2.67562	151.513	99.8406	51.3507	20.9876	0.47981	-0.00434748	-0.940063	-2.02887	Detected	Not Detected	Detected	Detected	Detected	Detected	Detected	Detected	Not Detected	Not Detected	Detected	Not Detected	ACTCAAAGTGAAGATCAAAAGAACCAAATGACAGCAATAGCCAAGTGTAATCATCAGTAA	30590330	chr7	30590271	-	FALSE	hs|7p14.3	ENST00000440438	401320	NR_038889	uncharacterized LOC401320	chr7:30590330-30590271
A_21_P0002334	XLOC_001788	BROAD Institute lincRNA (XLOC_001788), lincRNA [TCONS_00003974]	0.000656179	0.000214769	down	-5.68761	-2.50782	5.68761	up	down	1.02152	0.0307134	1.02152	-4.53336	-2.18058	4.53336	598.8	612.126	131.422	97.0057	-0.0122925	0.0184209	-2.19287	-2.52012	Detected	Detected	Detected	Detected	Detected	Detected	Detected	Detected	Detected	Detected	Detected	Detected	CCTAAACACACAGAGGAGAATTACTTCAAGTATTTTTAAAACACAGTCACTTGTCTATGC	192563080	chr2	192563021	+	FALSE	hs|2q32.3					chr2:192563021-192563080
A_21_P0002298	LOC101929231	Homo sapiens uncharacterized LOC101929231 (LOC101929231), long non-coding RNA [NR_110240]	0.000204208	5.11194e-05	down	-5.68586	-2.50738	5.68586	down	down	-1.60778	-0.68507	1.60778	-2.50078	-1.32238	2.50078	104.158	62.4952	37.0729	15.5192	-0.0089105	-0.693981	-1.33129	-2.51629	Detected	Detected	Detected	Detected	Detected	Detected	Detected	Detected	Not Detected	Not Detected	Detected	Not Detected	TTTCTTCTCAAAATGTGCCAGAAATTCCAAAACAATCTCAAAGCATTAAAGGCTATGTGC	150704740	chr2	150704681	+	FALSE	hs|2q23.3		101929231	NR_110240	uncharacterized LOC101929231	chr2:150704681-150704740
A_33_P3350094	PATL2	Homo sapiens protein associated with topoisomerase II homolog 2 (yeast) (PATL2), mRNA [NM_001145112]	0.00124522	0.000463685	down	-5.65379	-2.49922	5.65379	up	down	1.00967	0.013882	1.00967	-2.7493	-1.45907	2.7493	122.703	122.492	45.2977	20.0138	-0.061972	-0.04809	-1.52104	-2.56119	Detected	Not Detected	Detected	Detected	Detected	Detected	Detected	Detected	Not Detected	Not Detected	Detected	Not Detected	GGATCCAGAGAGTCTGAAGACATTTCTTATGCCTTTATATATTGGAGAACCCTTCCCCAT	44958077	chr15	44958018	-	FALSE	hs|15q21.1	ENST00000561082	197135	NM_001145112	protein associated with topoisomerase II homolog 2 (yeast)	chr15:44958077-44958018	GO:0017148|GO:0005515|GO:0005737|GO:0010607|GO:0000932|GO:0030529|GO:0003723|GO:0005634
A_21_P0001475	LOC101928043	Homo sapiens uncharacterized LOC101928043 (LOC101928043), long non-coding RNA [NR_110692]	0.00873465	0.0045042	down	-5.61461	-2.48919	5.61461	down	down	-5.08175	-2.34533	5.08175	-3.8291	-1.93701	3.8291	60.5954	12.5493	16.7295	8.93949	-0.226347	-2.57167	-2.16335	-2.71553	Not Detected	Not Detected	Not Detected	Detected	Detected	Not Detected	Not Detected	Not Detected	Not Detected	Not Detected	Not Detected	Not Detected	TTATTGCTCCAGAGCCAATGTTCTTGGGGAAAGGAAGATATGCCCTTTGTCAACATTGCC	22350873	chr1	22350814	-	FALSE	hs|1p36.12	ENST00000455966	101928043	NR_110692	uncharacterized LOC101928043	chr1:22350873-22350814
A_21_P0003571	LOC102723525	PREDICTED: Homo sapiens uncharacterized LOC102723525 (LOC102723525), ncRNA [XR_425708]	3.65818e-05	5.39729e-06	down	-5.60569	-2.48689	5.60569	up	down	1.21157	0.276879	1.21157	-3.40326	-1.76692	3.40326	51.5272	60.8913	14.2777	7.72203	-0.154057	0.122823	-1.92097	-2.64095	Detected	Not Detected	Not Detected	Detected	Detected	Not Detected	Not Detected	Detected	Not Detected	Not Detected	Detected	Not Detected	GGAATGATGATTGAAAGCCAAGACTGAGCTTTGGCAAGGAAACCACCTCTGAATTACCAA	10751132	chr4	10751073	+	FALSE	hs|4p16.1		102723525	XR_425708	uncharacterized LOC102723525	chr4:10751073-10751132
A_19_P00331853	LOC100131564	Homo sapiens uncharacterized LOC100131564 (LOC100131564), long non-coding RNA [NR_034089]	0.000135735	3.04633e-05	down	-5.60519	-2.48676	5.60519	up	down	1.11808	0.161026	1.11808	-1.57975	-0.659696	1.57975	150.926	171.537	90.6211	24.018	0.0446897	0.205716	-0.615006	-2.44207	Detected	Detected	Detected	Detected	Detected	Detected	Detected	Detected	Not Detected	Not Detected	Detected	Not Detected	ATTAAATCAATGTTATTCTGGGTCTAAAGCTTATATTCTTAATTACTATATTATCCCATC	93775803	chr1	93775744	-	FALSE	hs|1p22.1		100131564		uncharacterized LOC100131564	chr1:93775803-93775744
A_23_P171143	TSPAN6	Homo sapiens tetraspanin 6 (TSPAN6), transcript variant 1, mRNA [NM_003270]	7.52588e-05	1.42848e-05	down	-5.5759	-2.47921	5.5759	up	down	1.00133	0.00192102	1.00133	-1.31652	-0.39673	1.31652	77.6513	75.6185	52.7058	11.6283	0.0209948	0.0229158	-0.375735	-2.45821	Detected	Detected	Detected	Detected	Detected	Detected	Detected	Detected	Not Detected	Not Detected	Detected	Not Detected	ATCCACGACTGGAAGGGACTACTGATGTTCTGTGATACATCAGGTTTCAGCACACAACTT	99884342	chrX	99884283	-	FALSE	hs|Xq22.1	ENST00000373020	7105	NM_003270	tetraspanin 6	chrX:99884342-99884283	GO:0007165|GO:0016021|GO:0004871|GO:0043123|GO:0070062
A_23_P217379	COL4A6	Homo sapiens collagen, type IV, alpha 6 (COL4A6), transcript variant B, mRNA [NM_033641]	1.46117e-05	1.46443e-06	down	-5.55204	-2.47302	5.55204	down	down	-1.1362	-0.184223	1.1362	-1.45569	-0.541707	1.45569	66.3786	57.9956	42.6895	10.2321	-0.0229848	-0.207208	-0.564692	-2.496	Detected	Not Detected	Detected	Detected	Detected	Detected	Detected	Detected	Not Detected	Not Detected	Detected	Not Detected	TGAATTGGCTATGCAGTACATTGTATTCTGTTTGGGGGAATTTGTTTTAGCCATTTTCTT	107399109	chrX	107399050	-	FALSE	hs|Xq22.3	ENST00000394872	1288	NM_033641	collagen, type IV, alpha 6	chrX:107399109-107399050	GO:0071230|GO:0022617|GO:0030198|GO:0030574|GO:0005587|GO:0005788|GO:0005576|GO:0007155|GO:0005201
A_23_P434398	TXLNB	Homo sapiens taxilin beta (TXLNB), mRNA [NM_153235]	1.5249e-07	2.46226e-10	down	-5.53747	-2.46923	5.53747	down	down	-1.04145	-0.0585963	1.04145	-12.6563	-3.66179	12.6563	1339.1	1276.2	99.343	207.193	0.00807857	-0.0505177	-3.65371	-2.46115	Detected	Detected	Detected	Detected	Detected	Detected	Detected	Detected	Detected	Detected	Detected	Detected	GAAACACATTACTCACAGCCATGTATATCTTGGACAGAGTTTCAGATGGAATGACTTGTC	139561529	chr6	139561470	-	FALSE	hs|6q24.1	ENST00000358430	167838	NM_153235	taxilin beta	chr6:139561529-139561470	GO:0019905|GO:0005515|GO:0005737
A_23_P328740	NEURL3	Homo sapiens neuralized E3 ubiquitin protein ligase 3 (NEURL3), transcript variant 2, mRNA [NM_001285486]	2.363e-07	5.04312e-10	down	-5.51356	-2.46298	5.51356	down	down	-1.02655	-0.0378062	1.02655	-7.36242	-2.88018	7.36242	2049.01	1983.87	257.108	318.312	-0.0142956	-0.0521018	-2.89447	-2.47728	Detected	Detected	Detected	Detected	Detected	Detected	Detected	Detected	Detected	Detected	Detected	Detected	CTGAAGATGATTTAAAACATGAAAGTGTATTGTTGTCACTGTGGTAATTTCCTTGCCAGT	97163478	chr2	97163419	-	FALSE	hs|2q11.2	ENST00000310865	93082	NM_001285486	neuralized E3 ubiquitin protein ligase 3	chr2:97163478-97163419	GO:0016567|GO:0016874|GO:0008270
A_33_P3321130	DENND3	DENN/MADD domain containing 3 [Source:HGNC Symbol;Acc:29134] [ENST00000520482]	2.04068e-05	2.40692e-06	down	-5.43026	-2.44102	5.43026	down	down	-1.71099	-0.774829	1.71099	-8.95885	-3.16331	8.95885	1019.82	594.568	111.897	160.271	0.0237802	-0.751049	-3.13953	-2.41724	Detected	Detected	Detected	Detected	Detected	Detected	Detected	Detected	Detected	Detected	Detected	Detected	CCACACCTGCTTTTCCAGACTTCCTTCTAGAATTCCAAAGAAATGTAAATAAATATAAGG	142186349	chr8	142186290	+	FALSE	hs|8q24.3	ENST00000520482	22898	AK125506	DENN/MADD domain containing 3	chr8:142186290-142186349	GO:0017112|GO:0032313|GO:0008333|GO:0044257
A_23_P406341	AFAP1L2	Homo sapiens actin filament associated protein 1-like 2 (AFAP1L2), transcript variant 1, mRNA [NM_001001936]	4.66065e-05	7.52555e-06	down	-5.42777	-2.44036	5.42777	up	down	1.00127	0.00182645	1.00127	-12.4057	-3.63293	12.4057	171.43	169.969	14.5819	27.3548	-0.0147096	-0.0128832	-3.64764	-2.45507	Detected	Not Detected	Detected	Detected	Detected	Not Detected	Not Detected	Detected	Not Detected	Not Detected	Detected	Not Detected	AAGCTGAAGCACTAATCCCACTAAGTTAAAGACTTCTTTCCAGTCCAAGGCAGGCCTGAA	116055189	chr10	116055130	-	FALSE	hs|10q25.3	ENST00000491814	84632	NM_001001936	actin filament associated protein 1-like 2	chr10:116055189-116055130	GO:0007346|GO:0017124|GO:0005737|GO:0030296|GO:0006954|GO:0045742|GO:0061098|GO:0032675|GO:0045893|GO:0042169|GO:0032757
A_21_P0014428	LOC101927372	PREDICTED: Homo sapiens uncharacterized LOC101927372 (LOC101927372), ncRNA [XR_244439]	2.06099e-06	5.9523e-08	down	-5.40977	-2.43557	5.40977	down	down	-1.06269	-0.0877205	1.06269	-6.11614	-2.61262	6.11614	6916.2	6468.19	1079.26	1098.13	-0.00760841	-0.095329	-2.62023	-2.44317	Detected	Detected	Detected	Detected	Detected	Detected	Detected	Detected	Detected	Detected	Detected	Detected	ACGAGAGCCCATGACCTCCGAAATCCATGGCAACGTAATAAAAGTCTGAAACAGAGAGAA	42897969	chr22	42897910	-	FALSE	hs|22q13.2		101927372	XR_244439	uncharacterized LOC101927372	chr22:42897969-42897910
A_23_P20697	ADAMTSL2	Homo sapiens ADAMTS-like 2 (ADAMTSL2), transcript variant 1, mRNA [NM_014694]	0.00213374	0.000875345	down	-5.40515	-2.43434	5.40515	down	down	-1.33729	-0.419313	1.33729	-3.8895	-1.95958	3.8895	248.183	162.271	52.0225	34.6804	0.452469	0.0331553	-1.50712	-1.98187	Detected	Detected	Detected	Detected	Detected	Detected	Detected	Detected	Not Detected	Not Detected	Detected	Not Detected	GGCCCAGGGCCCACAGCCAGCGGTGGAGGTGTCTTGCTCCGGGCCCGTAGCCCACGCCCT	136440355	chr9	136440296	+	FALSE	hs|9q34.2	ENST00000393060	9719	NM_014694	ADAMTS-like 2	chr9:136440296-136440355	GO:0005515|GO:0006508|GO:0005578|GO:0008270|GO:0004222|GO:0030512
A_33_P3353190	LOC101930611	PREDICTED: Homo sapiens uncharacterized LOC101930611 (LOC101930611), ncRNA [XR_250546]	9.32217e-05	1.88958e-05	down	-5.40443	-2.43414	5.40443	up	down	1.04417	0.0623585	1.04417	-10.071	-3.33213	10.071	187.587	194.47	20.0204	29.7905	0.086682	0.149041	-3.24545	-2.34746	Detected	Not Detected	Detected	Detected	Detected	Not Detected	Not Detected	Detected	Not Detected	Not Detected	Detected	Not Detected	TGTGGATATGCTTCATGCCACTGAACTGGACCTAACCATTTATGTTTTGTGTATTTTATC	131972849	chr9	131972790	+	FALSE	hs|9q34.11		101930611	XR_250546	uncharacterized LOC101930611	chr9:131972790-131972849
A_21_P0009265	LOC100507002	Homo sapiens uncharacterized LOC100507002 (LOC100507002), long non-coding RNA [NR_110801]	0.000577421	0.000182913	down	-5.38957	-2.43017	5.38957	up	down	1.04759	0.0670748	1.04759	-2.0167	-1.01199	2.0167	67.1167	69.4004	30.4203	10.5499	0.168524	0.235599	-0.84347	-2.26164	Not Detected	Not Detected	Detected	Detected	Not Detected	Not Detected	Detected	Detected	Not Detected	Not Detected	Detected	Not Detected	TGGAACAGACTGCAGTTCTCTTCTACAAATCAATCTAGACTGGACAGACAGAACTCCAAG	63107018	chr17	63106959	+	FALSE	hs|17q24.1	ENST00000582940	100507002	NR_110801	uncharacterized LOC100507002	chr17:63106959-63107018
A_21_P0014399	PLCG1-AS1	Homo sapiens uncharacterized LOC101927117 (LOC101927117), long non-coding RNA [NR_109889]	0.00020833	5.23932e-05	down	-5.38197	-2.42813	5.38197	down	down	-1.12629	-0.171573	1.12629	-1.88077	-0.911327	1.88077	88.3554	77.5083	45.3357	14.6269	-0.0518858	-0.223459	-0.963213	-2.48002	Detected	Not Detected	Detected	Detected	Detected	Detected	Detected	Detected	Not Detected	Not Detected	Detected	Not Detected	CATAAGAACCAAGAAGAAAGTTAAATGAACCAATCACAATTCCAGAATTCTCCAGAGGTT	39727055	chr20	39726996	-	FALSE	hs|20q12		101927117	NR_109889	PLCG1 antisense RNA 1	chr20:39727055-39726996
A_33_P3394140	ZMIZ1-AS1	Homo sapiens ZMIZ1 antisense RNA 1 (ZMIZ1-AS1), transcript variant 1, long non-coding RNA [NR_024431]	3.94431e-07	1.9735e-09	down	-5.37353	-2.42587	5.37353	up	down	1.00013	0.00019455	1.00013	-8.09967	-3.01786	8.09967	1351.84	1359.02	156.875	215.158	-0.0174386	-0.017244	-3.0353	-2.44331	Detected	Detected	Detected	Detected	Detected	Detected	Detected	Detected	Detected	Detected	Detected	Detected	CCTTGGAAGACTCATTTTGGACTTCTGACCTTGAACGTTGTAAGAGAATAAATTTACATA	80703155	chr10	80703096	-	FALSE	hs|10q22.3		283050	NR_024431	ZMIZ1 antisense RNA 1	chr10:80703155-80703096
A_32_P131143	CECR5-AS1	Homo sapiens CECR5 antisense RNA 1 (CECR5-AS1), transcript variant 2, long non-coding RNA [NR_024482]	4.31678e-06	2.16773e-07	down	-5.33645	-2.41588	5.33645	down	down	-1.04959	-0.0698226	1.04959	-1.79238	-0.841878	1.79238	341.883	323.209	174.756	55.1448	-0.0349868	-0.104809	-0.876865	-2.45087	Detected	Detected	Detected	Detected	Detected	Detected	Detected	Detected	Not Detected	Detected	Detected	Detected	AAGGACACCAACGGCAGCATCAGCAAGTCCGTGTTGTCTCCCAAATAAGTGGTGTTCTCC	17646293	chr22	17646234	+	FALSE	hs|22q11.1		100130717	NR_024482	CECR5 antisense RNA 1	chr22:17646234-17646293
A_21_P0000039	DDHD2	Homo sapiens DDHD domain containing 2 (DDHD2), transcript variant 3, mRNA [NM_001164234]	0.000367668	0.000106662	down	-5.3053	-2.40743	5.3053	up	down	1.06613	0.0923769	1.06613	-2.07071	-1.05012	2.07071	268.813	290.942	132.623	44.1884	-0.0140028	0.0783741	-1.06413	-2.42144	Detected	Detected	Detected	Detected	Detected	Detected	Detected	Detected	Not Detected	Detected	Detected	Detected	CAGCAGGACCTGATTATGCACTGCTATCTAGGTAGGGTCACTTATGGTTTTATAATATAT	38096150	chr8	38096091	+	FALSE	hs|8p11.23	ENST00000519857	23259	NM_001164234	DDHD domain containing 2	chr8:38096091-38096150	GO:0016042|GO:0008219|GO:0005793|GO:0005737|GO:0005794|GO:0016787|GO:0005815|GO:0046872|GO:0005829
A_33_P3323218	CARF	Homo sapiens calcium responsive transcription factor (CARF), transcript variant 2, mRNA [NM_024744]	0.0126349	0.00686997	down	-5.30404	-2.40709	5.30404	down	down	-1.37258	-0.456893	1.37258	-3.28964	-1.71793	3.28964	142.876	102.673	48.9708	24.8647	0.0716047	-0.385288	-1.64632	-2.33549	Detected	Not Detected	Detected	Detected	Detected	Not Detected	Detected	Detected	Not Detected	Not Detected	Detected	Not Detected	GCATGTTTAGTCACAATGTATCAGTATTGTGTTTAAAGGTGCTCAGCATCACTTTTTGAA	203850994	chr2	203850935	+	FALSE	hs|2q33.2	ENST00000320443	79800	NM_024744	calcium responsive transcription factor	chr2:203850935-203850994	GO:0061400|GO:0035865|GO:0003700|GO:0071277|GO:0005730|GO:0005654|GO:0005634|GO:0003677|GO:0006351
A_21_P0011604	AMZ2P1	Homo sapiens archaelysin family metallopeptidase 2 pseudogene 1 (AMZ2P1), non-coding RNA [NR_026903]	0.0017034	0.000671733	down	-5.27743	-2.39984	5.27743	up	down	1.14477	0.195062	1.14477	-2.16487	-1.11428	2.16487	129.472	147.739	55.7863	23.863	-0.0206173	0.174445	-1.1349	-2.42045	Detected	Not Detected	Detected	Detected	Detected	Detected	Detected	Detected	Not Detected	Not Detected	Detected	Not Detected	TCTGACCCTTTTCAAGAGGAAGGATGAAAACTCTACATAGGAACACGATGTGAATGGAAG	62970744	chr17	62970685	-	FALSE	hs|17q24.1	ENST00000397713	201283		archaelysin family metallopeptidase 2 pseudogene 1	chr17:62970744-62970685
A_33_P3293918	SH2D3C	Homo sapiens SH2 domain containing 3C (SH2D3C), transcript variant 1, mRNA [NM_170600]	6.89911e-07	6.43434e-09	down	-5.27021	-2.39786	5.27021	up	down	1.04385	0.0619106	1.04385	-9.5639	-3.2576	9.5639	1450.39	1483.21	141.826	231.909	-0.0873048	-0.0253941	-3.3449	-2.48517	Detected	Detected	Detected	Detected	Detected	Detected	Detected	Detected	Detected	Detected	Detected	Detected	CCATCTCACTGTAAATAAGTCTCTGTTCTGTAAATAGATGTACAGAAGCCATGTTATTTC	130500685	chr9	130500626	-	FALSE	hs|9q34.11	ENST00000314830	10044	NM_170600	SH2 domain containing 3C	chr9:130500685-130500626	GO:0005515|GO:0005085|GO:0005737|GO:0016020|GO:0007264|GO:0005070|GO:0007254|GO:0009967|GO:0043087
A_32_P52519	OTOA	Homo sapiens otoancorin (OTOA), transcript variant 2, mRNA [NM_170664]	0.00284369	0.00122518	down	-5.22244	-2.38472	5.22244	up	down	1.15769	0.211255	1.15769	-2.43255	-1.28247	2.43255	153.389	176.179	60.5827	28.8308	0.00157754	0.212832	-1.28089	-2.38315	Detected	Detected	Detected	Detected	Detected	Detected	Detected	Detected	Detected	Not Detected	Detected	Not Detected	GATTAACTAAGGCAGAGCTCCGGATGCTTGACAAGGATTTGATGCCATATTTCCAGCCAT	21764410	chr16	21764351	+	FALSE	hs|16p12.2	ENST00000286149	146183	NM_170664	otoancorin	chr16:21764351-21764410	GO:0016324|GO:0007160|GO:0007605|GO:0005578|GO:0031225|GO:0019226
A_23_P415611	SLC9B1	Homo sapiens solute carrier family 9, subfamily B (NHA1, cation proton antiporter 1), member 1 (SLC9B1), transcript variant 1, mRNA [NM_139173]	2.13457e-05	2.56665e-06	down	-5.19669	-2.37759	5.19669	down	down	-1.13708	-0.18533	1.13708	-2.529	-1.33857	2.529	254.026	223.906	94.1867	42.1748	-0.0132538	-0.198584	-1.35182	-2.39085	Detected	Detected	Detected	Detected	Detected	Detected	Detected	Detected	Detected	Detected	Detected	Not Detected	ATGCTTACACGCCATTATGATCCAAGCAAAATAAAACTGCAGTTGTCAACATTAGAACAT	103822339	chr4	103822280	-	FALSE	hs|4q24	ENST00000512651	150159	NM_139173	solute carrier family 9, subfamily B (NHA1, cation proton antiporter 1), member 1	chr4:103822339-103822280	GO:0034220|GO:0005886|GO:0015299|GO:0016021|GO:0055085
A_21_P0000535	LINC00173	Homo sapiens long intergenic non-protein coding RNA 173 (LINC00173), transcript variant 2, long non-coding RNA [NR_027346]	0.000122155	2.66674e-05	down	-5.18773	-2.3751	5.18773	up	down	1.33732	0.41935	1.33732	-2.2154	-1.14756	2.2154	58.8555	77.9994	25.6227	10.017	0.00224511	0.421595	-1.14532	-2.37286	Detected	Not Detected	Detected	Detected	Detected	Detected	Not Detected	Detected	Not Detected	Not Detected	Detected	Not Detected	TGGAGACTCCTATTCACCCTTCAGATCAATATCCCCCAAATAAACTCCCAGTCACTCTGG	116974316	chr12	116974257	+	FALSE	hs|12q24.22	ENST00000470091	100287569	NR_027346	long intergenic non-protein coding RNA 173	chr12:116974257-116974316
A_21_P0006626		Homo sapiens cDNA FLJ40968 fis, clone UTERU2012615. [AK098287]	1.29372e-05	1.22365e-06	down	-5.17417	-2.37133	5.17417	up	down	1.00085	0.00122929	1.00085	-2.25771	-1.17486	2.25771	235.888	233.115	97.404	39.5577	0.0375868	0.0388161	-1.13727	-2.33374	Detected	Detected	Detected	Detected	Detected	Detected	Detected	Detected	Not Detected	Not Detected	Detected	Detected	ATAGTTGTTAAACCATCTTGCAAACTCATTGCCTGATGTTCAGATCTCCCGGCTCAGCTG	99179122	chr10	99179063	-	FALSE	hs|10q24.1					chr10:99179122-99179063
A_33_P3266719	TET2	Homo sapiens tet methylcytosine dioxygenase 2 (TET2), transcript variant 2, mRNA [NM_017628]	0.000229173	5.93044e-05	down	-5.16034	-2.36747	5.16034	down	down	-1.09	-0.124324	1.09	-3.54582	-1.82612	3.54582	191.863	174.983	53.9149	31.9049	-0.121947	-0.246271	-1.94807	-2.48941	Detected	Not Detected	Detected	Detected	Detected	Detected	Detected	Detected	Not Detected	Not Detected	Detected	Not Detected	GGCGTAGACCTGTTTAAAAAATAATAAACCGTTCATTTCTCAGGATGTGGTCATAGAATA	106163901	chr4	106163842	+	FALSE	hs|4q24	ENST00000305737	54790	NM_017628	tet methylcytosine dioxygenase 2	chr4:106163842-106163901	GO:0005515|GO:0001822|GO:0006211|GO:0080182|GO:0009791|GO:0003677|GO:0008198|GO:0007049|GO:0006493|GO:0045944|GO:0080111|GO:0030099|GO:0008270|GO:0070579|GO:0055114
A_21_P0005443	LINC00996	Homo sapiens long intergenic non-protein coding RNA 996 (LINC00996), long non-coding RNA [NR_034033]	4.13676e-05	6.37495e-06	down	-5.1495	-2.36443	5.1495	up	down	1.09712	0.133721	1.09712	-2.47998	-1.31033	2.47998	107.497	116.818	42.2041	17.6744	0.0230563	0.156777	-1.28727	-2.34138	Detected	Not Detected	Detected	Detected	Detected	Detected	Detected	Detected	Not Detected	Not Detected	Detected	Not Detected	GTGGAACGGTAGGAAGCTGAGCTGGACTCTCTGCCACATCGTTCGGTTCCCACAACAGCC	150130915	chr7	150130856	+	FALSE	hs|7q36.1	ENST00000486954	285972	NR_034033	long intergenic non-protein coding RNA 996	chr7:150130856-150130915
A_24_P54390	RASGRP3	Homo sapiens RAS guanyl releasing protein 3 (calcium and DAG-regulated) (RASGRP3), transcript variant 2, mRNA [NM_170672]	6.96247e-05	1.292e-05	down	-5.14795	-2.364	5.14795	up	up	1.0172	0.0246026	1.0172	1.34401	0.42654	1.34401	132.997	132.009	163.579	22.7195	-0.0536369	-0.0290343	0.372903	-2.41763	Detected	Detected	Detected	Detected	Detected	Detected	Detected	Detected	Not Detected	Not Detected	Detected	Not Detected	CATTAAGGCAAAGTAGTTCCAGTGATTTAAAATACGGTTCCAAATACGCTAAAACCAACT	33789353	chr2	33789294	+	FALSE	hs|2p22.3	ENST00000407811	25780	NM_170672	RAS guanyl releasing protein 3 (calcium and DAG-regulated)	chr2:33789294-33789353	GO:0048471|GO:0005886|GO:0007264|GO:0005509|GO:0007265|GO:0032854|GO:0019992|GO:0005085|GO:0046582|GO:0000165|GO:0005887|GO:0004871|GO:0019900|GO:0017016|GO:0005088|GO:0032045
A_21_P0005172	LINC00472	Homo sapiens long intergenic non-protein coding RNA 472 (LINC00472), transcript variant 2, long non-coding RNA [NR_026807]	0.00955716	0.00500004	down	-5.1475	-2.36387	5.1475	down	down	-1.40732	-0.492948	1.40732	-2.78787	-1.47917	2.78787	91.7766	61.0604	30.2817	14.7085	0.166177	-0.32677	-1.31299	-2.19769	Detected	Not Detected	Detected	Detected	Detected	Not Detected	Detected	Detected	Not Detected	Not Detected	Detected	Not Detected	CTTGATGGGATAGCTAATGTTTTTTGTCATTGCATAGCTTTGTAAACTTGTCCTAAGGAT	72118071	chr6	72118012	-	FALSE	hs|6q13		79940	NR_026807	long intergenic non-protein coding RNA 472	chr6:72118071-72118012
A_21_P0012935	XLOC_l2_012323	BROAD Institute lincRNA (XLOC_l2_012323), lincRNA [TCONS_l2_00023270]	0.000645923	0.000210481	down	-5.1449	-2.36314	5.1449	down	down	-1.08174	-0.113351	1.08174	-5.40956	-2.43551	5.40956	62.3932	55.6472	11.8419	10.1963	-0.13179	-0.245141	-2.5673	-2.49493	Detected	Not Detected	Detected	Detected	Not Detected	Not Detected	Not Detected	Detected	Not Detected	Not Detected	Detected	Not Detected	GCAACATGGACTTACAGGAAACATCCTCCAATAAAAACTTAGGTTTTTAGCATGATTCGG	175602606	chr5	175602547	-	FALSE	hs|5q35.2					chr5:175602606-175602547
A_21_P0008978	LOC101928248	Homo sapiens uncharacterized LOC101928248 (LOC101928248), transcript variant 2, long non-coding RNA [NR_104660]	0.000298613	8.24136e-05	down	-5.11839	-2.35569	5.11839	down	down	-1.04884	-0.0688012	1.04884	-3.65509	-1.8699	3.65509	52.8681	50.4591	14.6012	8.8915	0.113135	0.0443333	-1.75677	-2.24256	Detected	Not Detected	Detected	Detected	Detected	Not Detected	Not Detected	Detected	Not Detected	Not Detected	Detected	Not Detected	ACTGGAGAGTAACACAAATGGCCAATTGTCCTAATAGCCACCATGGATTGGATGGATGCT	79832527	chr16	79832468	+	FALSE	hs|16q23.2	ENST00000568751	101928248	NR_104660	uncharacterized LOC101928248	chr16:79832468-79832527
A_23_P15108	YPEL3	Homo sapiens yippee-like 3 (Drosophila) (YPEL3), transcript variant 1, mRNA [NM_031477]	0.00129142	0.000484561	down	-5.11048	-2.35346	5.11048	up	down	1.1609	0.215244	1.1609	-3.66705	-1.87462	3.66705	106.799	119.512	29.3298	18.6677	-0.0951083	0.120136	-1.96973	-2.44857	Detected	Not Detected	Detected	Detected	Detected	Detected	Detected	Detected	Not Detected	Not Detected	Detected	Not Detected	GAGCAGCCAGAAGTACAAAGAGGGGAAGTACATCATTGAACTCAACCACATGATCAAAGA	30104106	chr16	30104047	-	FALSE	hs|16p11.2	ENST00000566595	83719	NM_031477	yippee-like 3 (Drosophila)	chr16:30104106-30104047	GO:0005730
A_23_P371266	DNM3	Homo sapiens dynamin 3 (DNM3), transcript variant 1, mRNA [NM_015569]	8.87369e-05	1.77488e-05	down	-5.09284	-2.34847	5.09284	up	down	1.00884	0.0127023	1.00884	-7.03961	-2.8155	7.03961	122.229	122.187	16.6385	20.943	-0.00325044	0.00945187	-2.81875	-2.35172	Detected	Not Detected	Detected	Detected	Detected	Not Detected	Not Detected	Detected	Not Detected	Not Detected	Detected	Not Detected	ACTGTCTTCTTGGCACTTTCAGGATTTCTTAATGCTGATATATGGACTCTTAGAATGGAA	172381746	chr1	172381687	+	FALSE	hs|1q24.3	ENST00000358155	26052	NM_015569	dynamin 3	chr1:172381687-172381746	GO:0006184|GO:0005739|GO:0005515|GO:0048471|GO:0043197|GO:0005874|GO:0003924|GO:0014069|GO:0046847|GO:0005525|GO:0007416|GO:0006897
A_21_P0007626			1.00485e-05	8.40225e-07	down	-5.0813	-2.3452	5.0813	down	down	-1.08425	-0.116694	1.08425	-1.9145	-0.93697	1.9145	97.1468	88.8911	46.5847	16.3639	-0.0197736	-0.136467	-0.956744	-2.36497	Detected	Not Detected	Detected	Detected	Detected	Detected	Detected	Detected	Not Detected	Not Detected	Detected	Not Detected	TGATGGGAAGGTTATTTGTTGGAATCCCTTTGCCTTTCCAAGGGAAAATAAACACAAAAA	111841107	chr12	111841048	+	FALSE	hs|12q24.12	ENST00000548846				chr12:111841048-111841107
A_24_P182947	GCSAM	Homo sapiens germinal center-associated, signaling and motility (GCSAM), transcript variant 3, mRNA [NM_001190259]	3.62911e-07	1.61242e-09	down	-5.04148	-2.33385	5.04148	down	down	-1.07623	-0.105984	1.07623	-9.36943	-3.22796	9.36943	623.369	574.144	61.4772	105.759	0.0233841	-0.0825996	-3.20458	-2.31046	Detected	Detected	Detected	Detected	Detected	Detected	Detected	Detected	Detected	Detected	Detected	Detected	TATCCTGTGAAAGCATTATCTGTCCCAAACAGTATATGCCTTTTATCAGGGACACATTAA	111840028	chr3	111839969	-	FALSE	hs|3q13.2	ENST00000308910	257144	NM_001190259	germinal center-associated, signaling and motility	chr3:111840028-111839969	GO:0005515|GO:0050855|GO:0005737|GO:0019901|GO:0005886|GO:0003779|GO:0045159|GO:2000402
A_33_P3312509	ADAMTSL2	Homo sapiens ADAMTS-like 2 (ADAMTSL2), transcript variant 1, mRNA [NM_014694]	8.95024e-07	1.11124e-08	down	-5.00868	-2.32443	5.00868	up	down	1.03154	0.0448043	1.03154	-2.9107	-1.54137	2.9107	1429.82	1455.99	454.759	243.924	0.0226974	0.0675017	-1.51867	-2.30173	Detected	Detected	Detected	Detected	Detected	Detected	Detected	Detected	Detected	Detected	Detected	Detected	GCCCCTGCAGTCAGCGTCAGTGCTCATCTACGTTAATAAAGTGGTCCTATTTATGGCGGC	136440640	chr9	136440581	+	FALSE	hs|9q34.2	ENST00000393060	9719	NM_014694	ADAMTS-like 2	chr9:136440581-136440640	GO:0005515|GO:0006508|GO:0005578|GO:0008270|GO:0004222|GO:0030512
A_33_P3282390	GRM4	Homo sapiens glutamate receptor, metabotropic 4 (GRM4), transcript variant 1, mRNA [NM_000841]	0.000362462	0.000104692	down	-4.99731	-2.32115	4.99731	up	down	1.12828	0.174119	1.12828	-2.03723	-1.02661	2.03723	88.9686	97.0834	39.3927	15.6491	-0.134233	0.0398858	-1.16084	-2.45539	Detected	Not Detected	Detected	Detected	Detected	Not Detected	Detected	Detected	Not Detected	Not Detected	Detected	Not Detected	CGACCACACGGAGTTCAGTGCCTGGGTGTTTGGTGATGGTTATTGACGACAATGTGTAGC	33989744	chr6	33989685	-	FALSE	hs|6p21.31	ENST00000374177	2914	NM_000841	glutamate receptor, metabotropic 4	chr6:33989744-33989685	GO:0051966|GO:0005516|GO:0005886|GO:0004930|GO:0001642|GO:0007268|GO:0007196|GO:0031410|GO:0007269|GO:0005622|GO:0043523|GO:0042734|GO:0000187|GO:0043198|GO:0005887|GO:0043195|GO:0008066|GO:0007612|GO:0043410|GO:0048787|GO:0048306
A_21_P0001050	PCAT6	Homo sapiens prostate cancer associated transcript 6 (non-protein coding) (PCAT6), transcript variant 1, long non-coding RNA [NR_046325]	2.54373e-05	3.27855e-06	down	-4.98669	-2.31808	4.98669	up	down	1.36015	0.443763	1.36015	-1.40717	-0.492798	1.40717	45.4239	61.6118	30.318	7.7915	-0.0068663	0.436897	-0.499664	-2.32495	Detected	Not Detected	Detected	Detected	Not Detected	Detected	Not Detected	Detected	Not Detected	Not Detected	Detected	Not Detected	TATTTTGTGTAGTCCTACAACGTCTTGTTACTACCCCCTATTACAACACTTATAACTCAG	202781041	chr1	202780982	+	FALSE	hs|1q32.1		100506696	NR_046325	prostate cancer associated transcript 6 (non-protein coding)	chr1:202780982-202781041
A_24_P365679	RRP7B	ribosomal RNA processing 7 homolog B (S. cerevisiae) [Source:HGNC Symbol;Acc:30454] [ENST00000357802]	1.33243e-06	2.58668e-08	down	-4.98649	-2.31802	4.98649	up	down	1.03283	0.0465968	1.03283	-7.51106	-2.90902	7.51106	172.541	176.592	21.519	29.8406	-0.0201351	0.0264618	-2.92915	-2.33816	Detected	Not Detected	Detected	Detected	Detected	Not Detected	Not Detected	Detected	Not Detected	Not Detected	Detected	Detected	GCAGTTGCCTGAGGTCAGAGGGTACAGTGGTCAACCTCTGACTGACCCTCTCATCTCTCT	42951874	chr22	42951815	-	FALSE	hs|22q13.2	ENST00000357802	91695	AK074492	ribosomal RNA processing 7 homolog B (S. cerevisiae)	chr22:42951874-42951815
A_23_P143935	PIGZ	Homo sapiens phosphatidylinositol glycan anchor biosynthesis, class Z (PIGZ), mRNA [NM_025163]	1.3708e-06	2.74346e-08	down	-4.96278	-2.31115	4.96278	up	down	1.16884	0.225072	1.16884	-3.10869	-1.63631	3.10869	1272.39	1470.99	374.155	218.243	0.00304921	0.228121	-1.63326	-2.3081	Detected	Detected	Detected	Detected	Detected	Detected	Detected	Detected	Detected	Detected	Detected	Detected	GTTGTACTTCATGGCACTCTGATGCCTGCTGTCTCAGTGTTTGGTTATTATGCAAACAAG	196673315	chr3	196673256	-	FALSE	hs|3q29	ENST00000412723	80235	NM_025163	phosphatidylinositol glycan anchor biosynthesis, class Z	chr3:196673315-196673256	GO:0000030|GO:0005783|GO:0005789|GO:0000026|GO:0016021|GO:0006506
A_33_P3252800	PTPRR	Homo sapiens protein tyrosine phosphatase, receptor type, R (PTPRR), transcript variant 1, mRNA [NM_002849]	0.000564018	0.000177832	down	-4.95985	-2.3103	4.95985	down	down	-1.4288	-0.514804	1.4288	-3.41777	-1.77305	3.41777	45.6081	31.0769	11.8501	7.59323	-0.294595	-0.809399	-2.06765	-2.60489	Not Detected	Not Detected	Detected	Not Detected	Detected	Not Detected	Not Detected	Detected	Not Detected	Not Detected	Not Detected	Not Detected	AGCTGAAAGAAGAAGGAGTTGTGGATGCACTAAGCATTGTCTGCCAGCTTCGTATGGATA	71050544	chr12	71050485	-	FALSE	hs|12q15	ENST00000549107	5801	NM_002849	protein tyrosine phosphatase, receptor type, R	chr12:71050544-71050485	GO:0005515|GO:0048471|GO:0006470|GO:0019901|GO:0005886|GO:0005001|GO:0016021|GO:0005615|GO:0001701|GO:0035335|GO:0004725
A_19_P00811460	VSTM4	Homo sapiens V-set and transmembrane domain containing 4 (VSTM4), transcript variant 1, mRNA [NM_001031746]	0.000531897	0.000165435	down	-4.94707	-2.30657	4.94707	down	down	-1.04707	-0.0663643	1.04707	-4.99958	-2.32181	4.99958	50.9154	49.3439	9.66222	8.76261	-0.131482	-0.197846	-2.45329	-2.43806	Not Detected	Not Detected	Not Detected	Detected	Detected	Not Detected	Not Detected	Detected	Not Detected	Not Detected	Detected	Not Detected	TGGTGAAAGACGACTTGGTGCCCAATTTCTAATAAACACAATGCTATTAGCGTCACTCCA	50222472	chr10	50222413	-	FALSE	hs|10q11.23	ENST00000332853	196740	NM_001031746	V-set and transmembrane domain containing 4	chr10:50222472-50222413	GO:0005886|GO:0016021
A_21_P0000676	FLJ21408	Homo sapiens uncharacterized LOC400512 (FLJ21408), long non-coding RNA [NR_037184]	1.60308e-05	1.65743e-06	down	-4.94629	-2.30635	4.94629	up	down	1.24418	0.315197	1.24418	-2.77171	-1.47078	2.77171	73.9487	91.8908	24.8463	12.9804	0.0719137	0.387111	-1.39886	-2.23443	Detected	Not Detected	Detected	Detected	Detected	Not Detected	Not Detected	Detected	Not Detected	Not Detected	Detected	Not Detected	TAAATTTCCGAATACTTTCAGCTACTAATCCCAGTGTACCCAATTAAAAATGGCTTTCCT	27301787	chr16	27301728	+	FALSE	hs|16p12.1	ENST00000564990	400512		uncharacterized LOC400512	chr16:27301728-27301787
A_21_P0005877	XLOC_007170	BROAD Institute lincRNA (XLOC_007170), lincRNA [TCONS_00015114]	0.00040701	0.000120117	down	-4.93183	-2.30212	4.93183	up	down	1.0129	0.0184979	1.0129	-3.69387	-1.88513	3.69387	53.0371	52.0118	13.5735	8.94069	-0.0241507	-0.00565275	-1.90928	-2.32627	Detected	Not Detected	Not Detected	Detected	Detected	Not Detected	Not Detected	Detected	Not Detected	Not Detected	Detected	Not Detected	TTGGGAGTTCCAAAGTTTGCTTTTTGTGCTTTAAGAGTAAAATGAGAAGAAAGCAACTGA	101440868	chr8	101440809	-	FALSE	hs|8q22.2					chr8:101440868-101440809
A_21_P0004420	XLOC_004924	BROAD Institute lincRNA (XLOC_004924), lincRNA [TCONS_00010402]	0.00933731	0.00486691	down	-4.92983	-2.30154	4.92983	up	down	1.04672	0.0658757	1.04672	-1.42499	-0.510953	1.42499	52.9006	53.5937	42.9663	9.04646	-0.235581	-0.169705	-0.746533	-2.53712	Detected	Not Detected	Not Detected	Detected	Detected	Not Detected	Detected	Detected	Not Detected	Not Detected	Detected	Not Detected	CCGCTGGAACTGACAGCATTGTGATTTTCTTTTACTGTTAGTTTTAAATTACTAGAACCA	90598248	chr5	90598189	-	FALSE	hs|5q14.3					chr5:90598248-90598189
A_33_P3226192	NR2E3	Homo sapiens nuclear receptor subfamily 2, group E, member 3 (NR2E3), transcript variant 1, mRNA [NM_016346]	0.00764739	0.00385583	down	-4.90379	-2.2939	4.90379	down	down	-6.02898	-2.59191	6.02898	-5.49018	-2.45685	5.49018	61.6049	8.44437	8.26615	8.63049	-0.256988	-2.8489	-2.71384	-2.55089	Not Detected	Not Detected	Detected	Not Detected	Detected	Not Detected	Not Detected	Not Detected	Not Detected	Not Detected	Not Detected	Not Detected	AAGGTATAACAGGTTCCTGCCAGTGAGAAATGGGGAGAATAAGCCAGAAAAGTACCCTAG	72106961	chr15	72106902	+	FALSE	hs|15q23		10002	NM_016346	nuclear receptor subfamily 2, group E, member 3	chr15:72106902-72106961	GO:0005515|GO:0010467|GO:0006355|GO:0006367|GO:0006366|GO:0003707|GO:0005634|GO:0043565|GO:0007165|GO:0043401|GO:0005654|GO:0008270|GO:0004879|GO:0007602|GO:0030522|GO:0007601
A_21_P0003488	LOC101929491	PREDICTED: Homo sapiens uncharacterized LOC101929491 (LOC101929491), transcript variant X2, ncRNA [XR_425754]	0.000920166	0.000322793	down	-4.89583	-2.29155	4.89583	up	down	1.11452	0.156417	1.11452	-2.09463	-1.0667	2.09463	78.6866	86.6836	34.6236	15.1901	-0.048714	0.107703	-1.11541	-2.34027	Detected	Not Detected	Detected	Detected	Detected	Not Detected	Detected	Detected	Not Detected	Not Detected	Detected	Not Detected	AGATGGAAATAATGTCATAGAACGTCTCTCACAACTGTGTTATAAGAATGACAGGGAAGC	106058774	chr4	106058715	-	FALSE	hs|4q24	ENST00000504082	101929491	XR_425754	uncharacterized LOC101929491	chr4:106058774-106058715
A_33_P3377005	LMNTD2	Homo sapiens lamin tail domain containing 2 (LMNTD2), mRNA [NM_173573]	2.98199e-06	1.14907e-07	down	-4.89483	-2.29126	4.89483	up	down	1.09637	0.13273	1.09637	-2.42406	-1.27742	2.42406	2853.2	3106.06	1123.68	498.745	-0.0296892	0.103041	-1.30711	-2.32095	Detected	Detected	Detected	Detected	Detected	Detected	Detected	Detected	Detected	Detected	Detected	Detected	CTGTGTCCGCTGCATCATTTATTGAACCAACGTGGCCTACAAAGTAAACCGCATTTCTGT	554917	chr11	554858	-	FALSE	hs|11p15.5	ENST00000469990	256329	NM_173573	lamin tail domain containing 2	chr11:554917-554858
A_21_P0012439	TRANK1	Homo sapiens tetratricopeptide repeat and ankyrin repeat containing 1 (TRANK1), mRNA [NM_014831]	0.000457183	0.000137889	down	-4.8902	-2.28989	4.8902	down	down	-1.06181	-0.0865234	1.06181	-5.0633	-2.34008	5.0633	118.665	111.666	22.0136	22.2085	-0.050539	-0.137062	-2.39062	-2.34043	Detected	Not Detected	Detected	Detected	Detected	Not Detected	Not Detected	Detected	Not Detected	Not Detected	Detected	Not Detected	AAGTTTCTTGCCTTGCTTTGATCATATTTTCACAACTGGATTCCCAACAGAAGTGTGGCA	36937230	chr3	36937171	-	FALSE	hs|3p22.2	ENST00000505962	9881	NM_014831	tetratricopeptide repeat and ankyrin repeat containing 1	chr3:36937230-36937171	GO:0016787|GO:0008152|GO:0005524
A_33_P3212221	DEPDC5	Homo sapiens DEP domain containing 5 (DEPDC5), transcript variant 2, mRNA [NM_001007188]	0.0226372	0.0133931	down	-4.85793	-2.28034	4.85793	down	down	-3.43071	-1.77851	3.43071	-3.22471	-1.68917	3.22471	92.2875	22.9837	22.7452	15.24	-0.280336	-2.05884	-1.96951	-2.56068	Not Detected	Not Detected	Detected	Not Detected	Detected	Not Detected	Not Detected	Not Detected	Not Detected	Not Detected	Not Detected	Not Detected	GGAGATAATTCTACCTCAGCACAAGGAAACTACCTGGAGGCCATCAATCTGTCATTCAAT	32194641	chr22	32194582	+	FALSE	hs|22q12.2	ENST00000469974	9681	NM_001007188	DEP domain containing 5	chr22:32194582-32194641	GO:0043547|GO:0035556|GO:0048471|GO:0005765|GO:0005829|GO:0005096
A_33_P3367830	EFEMP2	Homo sapiens EGF containing fibulin-like extracellular matrix protein 2 (EFEMP2), transcript variant 1, mRNA [NM_016938]	0.00167624	0.00065881	down	-4.80163	-2.26353	4.80163	up	down	1.06885	0.0960614	1.06885	-3.87604	-1.95458	3.87604	1016.27	1078.2	296.82	180.516	0.0246147	0.120676	-1.92997	-2.23891	Detected	Detected	Detected	Detected	Detected	Detected	Detected	Detected	Detected	Detected	Detected	Detected	TTTGGATAAGCCCTAGTAGTTCCCTGGGCCTGTTTTTCTATAAAACGAGGCAACTGGACT	65633975	chr11	65633916	-	FALSE	hs|11q13.1	ENST00000526628	30008	NM_016938	EGF containing fibulin-like extracellular matrix protein 2	chr11:65633975-65633916	GO:0005515|GO:0007165|GO:0016020|GO:0030198|GO:0007596|GO:0005509|GO:0005576|GO:0070062|GO:0005604|GO:0005201|GO:0004888
A_23_P19134	GPR98	Homo sapiens G protein-coupled receptor 98 (GPR98), transcript variant 1, mRNA [NM_032119]	4.94039e-06	2.72077e-07	down	-4.80077	-2.26326	4.80077	up	down	1.01113	0.0159747	1.01113	-1.87644	-0.907995	1.87644	225.8	226.041	111.427	40.5363	-0.0489028	-0.0329282	-0.956898	-2.31217	Detected	Detected	Detected	Detected	Detected	Detected	Detected	Detected	Detected	Detected	Detected	Not Detected	TGTGCTAAAGCTCTCTAAGTACATCCACCCTGTGTAATAGGAACCTGTGAATTGTACTGG	90459826	chr5	90459768	+	FALSE	hs|5q14.3	ENST00000405460	84059	NM_032119	G protein-coupled receptor 98	chr5:90459768-90459826	GO:0005515|GO:0060122|GO:0005886|GO:0009986|GO:0002142|GO:0004930|GO:0007605|GO:0005509|GO:0048496|GO:0045494|GO:0007399|GO:0043235|GO:0016337|GO:0005737|GO:0007186|GO:0016020|GO:0007218|GO:0050910|GO:0050877|GO:0017022|GO:0016021|GO:0007601|GO:0050953|GO:0070062
A_23_P206280	GPR56	Homo sapiens G protein-coupled receptor 56 (GPR56), transcript variant 3, mRNA [NM_201525]	4.34706e-06	2.19415e-07	down	-4.79999	-2.26303	4.79999	up	down	1.06896	0.0962098	1.06896	-1.37644	-0.460939	1.37644	585.273	619.76	401.514	105.064	0.0117826	0.107992	-0.449156	-2.25125	Detected	Detected	Detected	Detected	Detected	Detected	Detected	Detected	Detected	Detected	Detected	Detected	GCGTTCAATCTTGACCTTGAAGATGGGAAGGATGTTCTTTTTACGTACCAATTCTTTTGT	57698835	chr16	57698776	+	FALSE	hs|16q21	ENST00000388813	9289	NM_201525	G protein-coupled receptor 56	chr16:57698776-57698835	GO:0008285|GO:2001223|GO:0004930|GO:0035025|GO:0005518|GO:0050840|GO:0007267|GO:0021801|GO:0001525|GO:0007266|GO:0021819|GO:0070528|GO:0045785|GO:0010573|GO:0007186|GO:0005887|GO:0007218|GO:0007420|GO:0016021|GO:0007155|GO:0070062
A_33_P3390172	ADAMDEC1	Homo sapiens ADAM-like, decysin 1 (ADAMDEC1), transcript variant 2, mRNA [NM_001145271]	8.69949e-06	6.67832e-07	down	-4.79845	-2.26257	4.79845	up	down	1.03829	0.0542091	1.03829	-1.19098	-0.252145	1.19098	473.905	488.021	371.283	85.4661	-0.0471907	0.00701841	-0.299336	-2.30976	Detected	Detected	Detected	Detected	Detected	Detected	Detected	Detected	Detected	Detected	Detected	Detected	ATAATGACAACACCAGTGTGTGGGAACCACCTTCTAGAAGTGGGAGAAGACTGTGATTGT	24259593	chr8	24259534	+	FALSE	hs|8p21.2	ENST00000520193	27299	NM_001145271	ADAM-like, decysin 1	chr8:24259534-24259593	GO:0007162|GO:0006955|GO:0006508|GO:0008270|GO:0005576|GO:0005575|GO:0004222
A_21_P0010989	XLOC_l2_002433	BROAD Institute lincRNA (XLOC_l2_002433), lincRNA [TCONS_l2_00004704]	0.000192098	4.72806e-05	down	-4.79622	-2.2619	4.79622	up	down	1.11715	0.15982	1.11715	-3.84107	-1.94151	3.84107	60.7739	65.4038	14.5667	10.7818	-0.177456	-0.017636	-2.11897	-2.43935	Detected	Not Detected	Not Detected	Detected	Detected	Not Detected	Not Detected	Detected	Not Detected	Not Detected	Detected	Not Detected	AGATGAGCAGATAGTGACTGATTGCCACTGGGATGAAATTTTTAAAAAAGAACCTTGAAG	88132877	chr11	88106464	+	FALSE	hs|11q14.2					chr11:88106464-88132877
A_23_P31725	BLK	Homo sapiens B lymphoid tyrosine kinase (BLK), mRNA [NM_001715]	0.00422614	0.0019401	down	-4.79292	-2.2609	4.79292	up	down	1.42155	0.507467	1.42155	-2.09551	-1.0673	2.09551	46.9915	61.3413	23.4801	7.77278	-0.272186	0.235281	-1.33949	-2.53309	Detected	Not Detected	Detected	Detected	Not Detected	Detected	Not Detected	Detected	Not Detected	Not Detected	Detected	Not Detected	TCGCACGGTCATCCGGAGTACTAAGCCCCAGTAAGGTGTTCAGGACTGGTAAGCGACTGT	11421917	chr8	11421858	+	FALSE	hs|8p23.1	ENST00000526097	640	NM_001715	B lymphoid tyrosine kinase	chr8:11421858-11421917	GO:0050853|GO:0035556|GO:0005515|GO:0005886|GO:0032024|GO:0018108|GO:0004713|GO:0005524|GO:0004715
A_24_P128308	KLF6	Kruppel-like factor 6 [Source:HGNC Symbol;Acc:2235] [ENST00000469435]	0.00547761	0.00261657	down	-4.78782	-2.25937	4.78782	down	down	-1.21767	-0.284127	1.21767	-2.04263	-1.03043	2.04263	72.9532	59.3669	33.2627	14.0556	0.275363	-0.00876411	-0.755067	-1.984	Detected	Not Detected	Detected	Detected	Detected	Not Detected	Detected	Detected	Not Detected	Not Detected	Detected	Not Detected	CCCTGAGATTGGCTTGACAACTTTGTTTTCTCAGGTAGCACTTGTAGTAAATTCATATTT	3823035	chr10	3822976	-	FALSE	hs|10p15.1	ENST00000469435	1316	FW339972	Kruppel-like factor 6	chr10:3823035-3822976	GO:0005737|GO:0030183|GO:0019221|GO:0005634|GO:0045893|GO:0003677|GO:0046872|GO:0006351
A_21_P0006026		PREDICTED: Homo sapiens uncharacterized LOC101927823 (LOC101927823), ncRNA [XR_242638]	2.46802e-06	7.86607e-08	down	-4.7779	-2.25638	4.7779	up	down	1.03673	0.0520436	1.03673	-1.19764	-0.260196	1.19764	1145.24	1173.44	878.751	206.162	0.0338106	0.0858542	-0.226385	-2.22257	Detected	Detected	Detected	Detected	Detected	Detected	Detected	Detected	Detected	Detected	Detected	Detected	CATCTGTGTATTGACCATCTACCCTTTTCCCATGATTTGTTTGTCAAAATTCCTTGCTAA	92522915	chr9	92522856	+	FALSE	hs|9q22.2	ENST00000421297		XR_242638		chr9:92522856-92522915
A_19_P00811533	SLC2A1-AS1	Homo sapiens SLC2A1 antisense RNA 1 (SLC2A1-AS1), long non-coding RNA [NR_033967]	2.44405e-05	3.10408e-06	down	-4.7717	-2.2545	4.7717	down	down	-1.44345	-0.529525	1.44345	-5.41181	-2.43611	5.41181	52.8666	37.3955	9.03051	9.45684	0.0336483	-0.495876	-2.40246	-2.22086	Detected	Not Detected	Detected	Detected	Not Detected	Not Detected	Not Detected	Detected	Not Detected	Not Detected	Not Detected	Not Detected	GTCTTTATCTCTAAGAAGAGAAATACATCTGAACTAAAGGGTAAAAAATGGCATGTTTTA	43448978	chr1	43448919	+	FALSE	hs|1p34.2	ENST00000431759	440584	NR_033967	SLC2A1 antisense RNA 1	chr1:43448919-43448978
A_23_P148541	CTAG1A	Homo sapiens cancer/testis antigen 1A (CTAG1A), mRNA [NM_139250]	2.52561e-05	3.2461e-06	down	-4.7426	-2.24568	4.7426	up	down	1.11593	0.15825	1.11593	-2.3871	-1.25526	2.3871	100.857	111.888	39.1848	18.6683	0.0429947	0.201245	-1.21226	-2.20268	Detected	Not Detected	Detected	Detected	Detected	Detected	Detected	Detected	Not Detected	Not Detected	Detected	Not Detected	TGATTGTTTGTCGCTGGAGGAGGACGGCTTACATGTTTGTTTCTGTAGAAAATAAAACTG	153815067	chrX	153815008	+	FALSE	hs|Xq28	ENST00000333128	246100	NM_139250	cancer/testis antigen 1A	chrX:153815008-153815067	GO:0005515|GO:0005737
A_23_P360804	CPNE5	Homo sapiens copine V (CPNE5), mRNA [NM_020939]	1.63605e-07	2.94689e-10	down	-4.73158	-2.24232	4.73158	up	down	1.08969	0.123919	1.08969	-1.61139	-0.688304	1.61139	906.98	979.634	519.968	163.983	-0.013684	0.110236	-0.701988	-2.25601	Detected	Detected	Detected	Detected	Detected	Detected	Detected	Detected	Detected	Detected	Detected	Detected	TGGTTCTGTGCCCGTCTCTGAGACAGTCTCTGTGTGGAATTTGCCTTAAACTGAAGTAAA	36708629	chr6	36708570	-	FALSE	hs|6p21.2	ENST00000244751	57699	NM_020939	copine V	chr6:36708629-36708570	GO:0043005|GO:0008150|GO:0003674|GO:0043025|GO:0070062
A_33_P3236906	LINC00271	Homo sapiens long intergenic non-protein coding RNA 271 (LINC00271), long non-coding RNA [NR_026805]	0.00026048	6.93871e-05	down	-4.71415	-2.237	4.71415	down	up	-1.15176	-0.203845	1.15176	1.13625	0.184276	1.13625	64.9802	55.7887	69.7753	12.3343	-0.121251	-0.325096	0.0630242	-2.35825	Detected	Detected	Detected	Detected	Detected	Detected	Detected	Detected	Not Detected	Not Detected	Detected	Not Detected	GTGTCCTGTGTAATTTGGATACCTCTGCTCAATAATAGCTGAACAGATTTTATCCTATTT	136011756	chr6	136011697	+	FALSE	hs|6q23.3	ENST00000421378	100131814	NR_026805	long intergenic non-protein coding RNA 271	chr6:136011697-136011756
A_33_P3333507	SENP7	Homo sapiens SUMO1/sentrin specific peptidase 7 (SENP7), transcript variant 1, mRNA [NM_020654]	0.00130342	0.000489742	down	-4.69737	-2.23185	4.69737	down	down	-1.70802	-0.772324	1.70802	-4.27649	-2.09643	4.27649	121.579	67.7357	27.4274	21.9124	-0.0235834	-0.795907	-2.12001	-2.25544	Detected	Not Detected	Detected	Detected	Detected	Not Detected	Detected	Detected	Not Detected	Not Detected	Detected	Not Detected	TGACACAGATGTTCTCTAAGATTACTGGAAAGCCTCTTACCAGCATTTGTGTTAGCCAGC	101044770	chr3	101044711	-	FALSE	hs|3q12.3	ENST00000348610	57337	NM_020654	SUMO1/sentrin specific peptidase 7	chr3:101044770-101044711	GO:0005622|GO:0005515|GO:0006508|GO:0005634|GO:0008234
A_23_P16953	HTR2B	Homo sapiens 5-hydroxytryptamine (serotonin) receptor 2B, G protein-coupled (HTR2B), mRNA [NM_000867]	4.02745e-07	2.0957e-09	down	-4.69481	-2.23107	4.69481	up	down	1.03982	0.0563335	1.03982	-7.29066	-2.86605	7.29066	391.954	403.361	49.5429	71.5365	0.0180165	0.07435	-2.84803	-2.21305	Detected	Detected	Detected	Detected	Detected	Detected	Detected	Detected	Detected	Detected	Detected	Detected	TCTACTAGATACGCTTCTCCTCACTGAAAATGAAGGTGACAAAACTGAAGAGCAAGTTAG	231973300	chr2	231973241	-	FALSE	hs|2q37.1	ENST00000258400	3357	NM_000867	5-hydroxytryptamine (serotonin) receptor 2B, G protein-coupled	chr2:231973300-231973241	GO:0019722|GO:0030054|GO:0001755|GO:0045202|GO:0001819|GO:0048598|GO:0004993|GO:0014033|GO:0060548|GO:0007610|GO:0051781|GO:0070374|GO:0043123|GO:0070371|GO:0051209|GO:0010513|GO:0014065|GO:0007210|GO:0002031|GO:0016310|GO:0007186|GO:0032320|GO:0005887|GO:0051000|GO:0006182|GO:0010507|GO:0043005|GO:0008284|GO:0005886|GO:0007202|GO:0050715|GO:0051378|GO:0007205|GO:0003300|GO:0001965|GO:0005737|GO:…
A_23_P94472	FBP2	Homo sapiens fructose-1,6-bisphosphatase 2 (FBP2), mRNA [NM_003837]	1.36508e-07	1.41194e-10	down	-4.691	-2.2299	4.691	up	down	1.00264	0.0038077	1.00264	-3.81531	-1.9318	3.81531	2684.97	2686.44	650.112	490.158	-0.0184895	-0.0146818	-1.95029	-2.24839	Detected	Detected	Detected	Detected	Detected	Detected	Detected	Detected	Detected	Detected	Detected	Detected	CAGAGATGGTAGCTATGAGTATGCAAAAGGTAAATCCACTTAATCACATACAGAAGAGCA	97321149	chr9	97321090	-	FALSE	hs|9q22.32	ENST00000375337	8789	NM_003837	fructose-1,6-bisphosphatase 2	chr9:97321149-97321090	GO:0005975|GO:0016311|GO:0006094|GO:0006006|GO:0044281|GO:0046872|GO:0070062|GO:0042132|GO:0006000|GO:0005829
A_32_P58513	LINC00238	Homo sapiens long intergenic non-protein coding RNA 238 (LINC00238), transcript variant 1, long non-coding RNA [NR_024338]	0.000409075	0.000120825	down	-4.6809	-2.22678	4.6809	up	down	1.07193	0.100211	1.07193	-1.10514	-0.144228	1.10514	49.6874	53.2034	43.2249	9.41616	0.0620842	0.162295	-0.0821443	-2.1647	Detected	Not Detected	Detected	Detected	Detected	Not Detected	Detected	Detected	Not Detected	Not Detected	Detected	Not Detected	GCAGGCTTTCGCTCCATTTGCTTTGGACAGATTTAAAGACTAGGCACAGCCATTTGTGTT	66965249	chr14	66965190	+	FALSE	hs|14q23.3	ENST00000389594	440184	NR_024338	long intergenic non-protein coding RNA 238	chr14:66965190-66965249
A_23_P168403	KCNH2	Homo sapiens potassium voltage-gated channel, subfamily H (eag-related), member 2 (KCNH2), transcript variant 1, mRNA [NM_000238]	0.000157442	3.66368e-05	down	-4.67385	-2.22461	4.67385	down	down	-1.20036	-0.263472	1.20036	-4.11493	-2.04087	4.11493	145.421	119.221	32.3612	27.5513	0.0878302	-0.175642	-1.95304	-2.13678	Detected	Not Detected	Detected	Detected	Detected	Not Detected	Detected	Detected	Not Detected	Not Detected	Detected	Not Detected	TGCTATTTACTGCTCTTATTGTTAAGGATAATAATTAAGGATCATATGAATAATTAATGA	150642151	chr7	150642092	-	FALSE	hs|7q36.1	ENST00000392968	3757	NM_000238	potassium voltage-gated channel, subfamily H (eag-related), member 2	chr7:150642151-150642092	GO:0005515|GO:0005251|GO:0086010|GO:0005886|GO:0055075|GO:0060306|GO:0007268|GO:0005635|GO:0060307|GO:0086091|GO:0000155|GO:0060048|GO:0042803|GO:0042802|GO:0003064|GO:0071435|GO:0005737|GO:0000160|GO:0008076|GO:0005249|GO:0042391|GO:0031625|GO:0071805|GO:0086005|GO:0023014|GO:0005242|GO:0009986|GO:0035690|GO:0086013|GO:0086011
A_33_P3321657	HSPG2	Homo sapiens heparan sulfate proteoglycan 2 (HSPG2), transcript variant 1, mRNA [NM_001291860]	1.85972e-05	2.08356e-06	down	-4.63459	-2.21244	4.63459	up	down	1.15139	0.203383	1.15139	-2.61851	-1.38875	2.61851	946.653	1074.27	346.875	175.671	-0.0169083	0.186474	-1.40566	-2.22935	Detected	Detected	Detected	Detected	Detected	Detected	Detected	Detected	Detected	Detected	Detected	Detected	TAGAAGGGACCCTCCTGTGGTCTTTGTCTTGATTTTTCTTAATAAACGGTGCTATCCCCG	22148799	chr1	22148740	-	FALSE	hs|1p36.12	ENST00000374695	3339	NM_001291860	heparan sulfate proteoglycan 2	chr1:22148799-22148740	GO:0005515|GO:0005886|GO:0007603|GO:0048704|GO:0044281|GO:0005615|GO:0046872|GO:0008104|GO:0022617|GO:0002062|GO:0030198|GO:0060351|GO:0030204|GO:0030203|GO:0070062|GO:0043202|GO:0005975|GO:0005796|GO:0005605|GO:0006027|GO:0005576|GO:0001525|GO:0008022|GO:0001523|GO:0006024|GO:0048738|GO:0031012|GO:0001958|GO:0007420|GO:0042157
A_33_P3385453		S68015 conceptual translation presented here differs from translation in publication {Homo sapiens} (exp=-1; wgp=0; cg=0), partial (24%) [THC2680040]	0.00420605	0.00192953	down	-4.63099	-2.21132	4.63099	down	down	-1.28095	-0.357209	1.28095	-2.57383	-1.36392	2.57383	116.431	91.0875	42.4891	23.2311	0.00305271	-0.354157	-1.36086	-2.20827	Detected	Detected	Detected	Detected	Detected	Not Detected	Detected	Detected	Not Detected	Not Detected	Detected	Not Detected	AAAGTAATGATTTATGTCATATTGATTGTTTTTAATAAGTCTGTCAGTTGATATAAAAAA	154307185	chrX	154307126	+	FALSE	hs|Xq28					chrX:154307126-154307185
A_24_P678418	DICER1-AS1	Homo sapiens DICER1 antisense RNA 1 (DICER1-AS1), long non-coding RNA [NR_015415]	2.74059e-06	9.87282e-08	down	-4.62709	-2.21011	4.62709	up	down	1.11501	0.157055	1.11501	-4.69368	-2.23072	4.69368	794.127	872.657	157.329	146.292	0.0682707	0.225325	-2.16245	-2.14184	Detected	Detected	Detected	Detected	Detected	Detected	Detected	Detected	Detected	Detected	Detected	Detected	ATGTGTGGTCTGGATGTACAGACACCATTTTGGACCATAAAGACAAGGACGATTGTCTAA	95646159	chr14	95646100	+	FALSE	hs|14q32.13		400242	NR_015415	DICER1 antisense RNA 1	chr14:95646100-95646159
A_19_P00322118	LOC728730	Homo sapiens uncharacterized LOC728730 (LOC728730), long non-coding RNA [NR_037875]	5.16211e-06	2.96094e-07	down	-4.62474	-2.20937	4.62474	down	down	-1.03156	-0.0448262	1.03156	-3.13237	-1.64726	3.13237	256.555	246.654	75.4115	47.8257	0.0306819	-0.0141443	-1.61657	-2.17869	Detected	Detected	Detected	Detected	Detected	Detected	Detected	Detected	Not Detected	Detected	Detected	Not Detected	GAAAAGAGAATACACAACCTTGTGATTGCTAGCAGTGAAAGCTCAGAGTTATGACATAAC	39745850	chr2	39745791	+	FALSE	hs|2p22.1		728730	NR_037875	uncharacterized LOC728730	chr2:39745791-39745850
A_33_P3655775	TTC34	tetratricopeptide repeat domain 34 [Source:HGNC Symbol;Acc:34297] [ENST00000579787]	0.000173926	4.17019e-05	down	-4.60897	-2.20444	4.60897	down	down	-1.24708	-0.318555	1.24708	-4.43989	-2.15053	4.43989	82.5955	65.3096	18.7449	15.2244	0.0485021	-0.270053	-2.10202	-2.15594	Detected	Not Detected	Detected	Detected	Detected	Not Detected	Not Detected	Detected	Not Detected	Not Detected	Detected	Not Detected	TAAAAACAGCTCTAGGGAATCATGGAGGTTGCAACCACAAAATTCAGAGAGGTGACCTGG	2568012	chr1	2567953	-	FALSE	hs|1p36.32	ENST00000579787	100287898	AK096384	tetratricopeptide repeat domain 34	chr1:2568012-2567953
A_33_P3398727		Homo sapiens cDNA clone IMAGE:5270501. [BC041856]	0.00140603	0.000536343	down	-4.60074	-2.20187	4.60074	down	down	-1.14493	-0.195261	1.14493	-2.90722	-1.53964	2.90722	69.0236	60.2778	24.7441	13.0515	-0.0412979	-0.236559	-1.58094	-2.24317	Detected	Not Detected	Detected	Detected	Detected	Not Detected	Not Detected	Detected	Not Detected	Not Detected	Detected	Not Detected	ACGAAAGATTTCAGTGTACCATGCGATACTGTTTGATAAGCATTTTACCCATAGTAGAAC	16148815	chr22	16148756	-	FALSE	hs|22q11.1	ENST00000447898		BC041856		chr22:16148815-16148756
A_23_P308136	TRIM50	Homo sapiens tripartite motif containing 50 (TRIM50), transcript variant 1, mRNA [NM_178125]	0.00140307	0.000534904	down	-4.56429	-2.19039	4.56429	down	down	-1.02514	-0.0358256	1.02514	-1.10432	-0.143156	1.10432	66.6328	65.5284	56.192	13.2409	0.116117	0.0802911	-0.0270392	-2.07427	Detected	Detected	Detected	Detected	Detected	Detected	Detected	Detected	Not Detected	Not Detected	Detected	Not Detected	GAGCTCATCGCCAAACTGGTGAACAACCGGACCCGAATCGTCAATGAGTCGGATGTCTTC	72734187	chr7	72733034	-	FALSE	hs|7q11.23	ENST00000453152	135892	NM_178125	tripartite motif containing 50	chr7:72734187-72733034	GO:0005737|GO:0016874|GO:0008152|GO:0008270
A_23_P404606	CREBRF	Homo sapiens CREB3 regulatory factor (CREBRF), transcript variant 1, mRNA [NM_153607]	5.85705e-06	3.60571e-07	down	-4.55935	-2.18883	4.55935	down	down	-1.10693	-0.14656	1.10693	-4.05872	-2.02103	4.05872	1215.07	1098.14	282.851	230.264	-0.0120452	-0.158605	-2.03307	-2.20087	Detected	Detected	Detected	Detected	Detected	Detected	Detected	Detected	Detected	Detected	Detected	Detected	AGTTCTCTAAAGGTTTTCTGTGTTCATACATGGTATACAGATAGCTCATAATGAAGTCCA	172563864	chr5	172563805	+	FALSE	hs|5q35.1	ENST00000296953	153222	NM_153607	CREB3 regulatory factor	chr5:172563805-172563864	GO:0005515|GO:0006986|GO:0032388|GO:0045732|GO:0006355|GO:0034976|GO:0003700|GO:0005634|GO:0000122|GO:0051222|GO:0006351|GO:0043565|GO:0016604|GO:0005737|GO:1900102|GO:0006810
A_33_P3377190	LOC100131662	Homo sapiens cDNA FLJ45218 fis, clone BRCAN2019653. [AK127156]	0.00228727	0.000949131	down	-4.54657	-2.18478	4.54657	down	down	-1.32677	-0.407921	1.32677	-4.71727	-2.23795	4.71727	78.4645	58.7905	16.4548	16.6479	-0.0521781	-0.460099	-2.29013	-2.23696	Detected	Not Detected	Detected	Detected	Detected	Not Detected	Not Detected	Detected	Not Detected	Not Detected	Detected	Not Detected	TTACCAGAAGAGATTCATCGCTTTCTCTTGGTCTGGGCAGCCCGGGCCTTTTGAGGGTGG	95690749	chr2	95690690	-	FALSE	hs|2q11.1		100131662	AK127156	uncharacterized LOC100131662	chr2:95690749-95690690
A_33_P3249595	BCL11A	Homo sapiens B-cell CLL/lymphoma 11A (zinc finger protein) (BCL11A), transcript variant 3, mRNA [NM_138559]	0.00125026	0.000466095	down	-4.54261	-2.18352	4.54261	up	down	1.65851	0.729885	1.65851	-2.09338	-1.06583	2.09338	62.8424	104.516	29.1892	12.6622	0.0077494	0.737635	-1.05808	-2.17577	Detected	Not Detected	Detected	Detected	Detected	Detected	Not Detected	Detected	Not Detected	Not Detected	Detected	Not Detected	GATGACGATTGTTTATCAACGTCATCTAGAGGAATTTGCCCCAAACAGGAACACATAGCA	60773166	chr2	60773107	-	FALSE	hs|2p16.1	ENST00000489516	53335	NM_138559	B-cell CLL/lymphoma 11A (zinc finger protein)	chr2:60773166-60773107	GO:0032463|GO:0046982|GO:0003714|GO:0016925|GO:0005730|GO:0005634|GO:0000122|GO:0000978|GO:0048671|GO:0046872|GO:0042803|GO:0006351|GO:0048672|GO:0001078|GO:0005737|GO:0030217|GO:0030517|GO:0045944|GO:0010976|GO:0030183|GO:0050773|GO:0010977|GO:2000171
A_23_P80048	FER1L4	Homo sapiens fer-1-like 4 (C. elegans), pseudogene (FER1L4), non-coding RNA [NR_119376]	9.71496e-06	8.00669e-07	down	-4.5395	-2.18253	4.5395	up	up	1.09945	0.136785	1.09945	1.6841	0.751976	1.6841	387.239	419.817	631.436	72.3906	0.00215244	0.138937	0.754128	-2.18038	Detected	Detected	Detected	Detected	Detected	Detected	Detected	Detected	Detected	Detected	Detected	Detected	GAAGTCTTTCTTACCCATGTGAGCTACCCCAGAGTCTAGTGCTTCCTCTGAATAAACCTA	34146579	chr20	34146520	-	FALSE	hs|20q11.22	ENST00000400465	80307	NR_119376	fer-1-like 4 (C. elegans), pseudogene	chr20:34146579-34146520	GO:0016021
A_33_P3391339	LOC440157	PREDICTED: Homo sapiens uncharacterized LOC440157 (LOC440157), transcript variant X3, misc_RNA [XR_432952]	0.00133277	0.000502635	down	-4.53248	-2.1803	4.53248	down	down	-1.1154	-0.157566	1.1154	-2.86755	-1.51982	2.86755	82.4579	74.4783	26.8086	16.7609	0.0269745	-0.130592	-1.49285	-2.15333	Detected	Not Detected	Detected	Detected	Detected	Not Detected	Detected	Detected	Not Detected	Not Detected	Detected	Not Detected	ATATTATAACTGAACTCTCAATGCCAGCTGTTGTAGAAGCTCCTGGGACAAGCCGTGGAA	19687018	chr14	19686959	+	FALSE	hs|14q11.2	ENST00000418499	440157	XR_432952	uncharacterized LOC440157	chr14:19686959-19687018
A_33_P3336587	LOC283710	Homo sapiens uncharacterized LOC283710 (LOC283710), mRNA [NM_001243538]	0.00121761	0.000451358	down	-4.53161	-2.18002	4.53161	down	down	-1.4102	-0.495901	1.4102	-2.01973	-1.01416	2.01973	64.8805	48.7148	30.105	12.7225	0.0748134	-0.421087	-0.939347	-2.10521	Detected	Not Detected	Detected	Detected	Detected	Not Detected	Not Detected	Not Detected	Not Detected	Not Detected	Detected	Not Detected	CGAGGATGAAGACTTCTATGATAATCCACTTCCACTTAGTAAATGCTTTCTCTTATGATA	31515097	chr15	31515038	-	FALSE	hs|15q13.3	ENST00000559094	283710	NM_001243538	uncharacterized LOC283710	chr15:31515097-31515038
A_33_P3209651	WDFY4	Homo sapiens WDFY family member 4 (WDFY4), mRNA [NM_020945]	2.97106e-06	1.14047e-07	down	-4.51629	-2.17514	4.51629	down	down	-1.16497	-0.220287	1.16497	-2.17575	-1.12151	2.17575	361.874	308.766	154.158	68.5104	0.0614532	-0.158834	-1.06006	-2.11369	Detected	Detected	Detected	Detected	Detected	Detected	Detected	Detected	Detected	Detected	Detected	Detected	GTCGCTTACTGGAAATTATTGTATTGTCTTTATTTTATTAAAGCAACTATGTTTTAAATG	50190999	chr10	50190940	+	FALSE	hs|10q11.23	ENST00000325239	57705	NM_020945	WDFY family member 4	chr10:50190940-50190999	GO:0016021
A_23_P82379	CACNA2D1	Homo sapiens calcium channel, voltage-dependent, alpha 2/delta subunit 1 (CACNA2D1), mRNA [NM_000722]	0.00547141	0.00261273	down	-4.50926	-2.17289	4.50926	down	down	-1.20973	-0.274682	1.20973	-2.84171	-1.50676	2.84171	59.6333	50.5891	21.4325	12.0878	-0.0269998	-0.301682	-1.53376	-2.19989	Detected	Not Detected	Detected	Detected	Detected	Not Detected	Not Detected	Detected	Not Detected	Not Detected	Detected	Not Detected	GCTGCATCATCTATGTGTAACATCAAAGCAAAATCCTATACGTGTCCTCTATTGGAAAAT	81579504	chr7	81579445	-	FALSE	hs|7q21.11	ENST00000356253	781	NM_000722	calcium channel, voltage-dependent, alpha 2/delta subunit 1	chr7:81579504-81579445	GO:0016529|GO:0005245|GO:0070588|GO:0051924|GO:0030315|GO:0034765|GO:0006816|GO:0005891|GO:0046872|GO:0070062
A_33_P3400273	SELL	Homo sapiens selectin L (SELL), transcript variant 1, mRNA [NM_000655]	3.65818e-05	5.39322e-06	down	-4.50306	-2.17091	4.50306	down	down	-1.01505	-0.0215527	1.01505	-1.27123	-0.346225	1.27123	218.091	213.15	158.463	42.2306	0.066473	0.0449203	-0.279752	-2.10443	Detected	Detected	Detected	Detected	Detected	Detected	Detected	Detected	Detected	Not Detected	Detected	Not Detected	CTGAAAGGTTACCCTGTAACATGCAATTTTGCATTTGAATAAAGCCTGCTTTTTAAGTGT	169659870	chr1	169659811	-	FALSE	hs|1q24.2	ENST00000236147	6402	NM_000655	selectin L	chr1:169659870-169659811	GO:0005515|GO:0005886|GO:0050900|GO:0002020|GO:0005887|GO:0007596|GO:0043208|GO:0050776|GO:0030246|GO:0033198|GO:0007155|GO:0008201|GO:0050839|GO:0009897
A_33_P3339625	IL17C	Homo sapiens interleukin 17C (IL17C), mRNA [NM_013278]	0.00636949	0.00311221	down	-4.48217	-2.1642	4.48217	down	down	-1.65538	-0.727161	1.65538	-4.02617	-2.00941	4.02617	113.386	59.5936	23.3205	19.6156	0.359534	-0.367627	-1.64988	-1.80466	Detected	Not Detected	Detected	Detected	Detected	Not Detected	Detected	Detected	Not Detected	Not Detected	Detected	Not Detected	CCAACCTCCTTGGAAGTACCCCTGTTTCTTAAACAATTATTTAAGTGTACGTGTATTATT	88706861	chr16	88706802	+	FALSE	hs|16q24.3	ENST00000244241	27189	NM_013278	interleukin 17C	chr16:88706802-88706861	GO:1900017|GO:0006954|GO:0007267|GO:0030223|GO:0005615|GO:0005125|GO:0007166
A_33_P3244906	VSX2	Homo sapiens visual system homeobox 2 (VSX2), mRNA [NM_182894]	0.0105019	0.00557668	down	-4.47565	-2.1621	4.47565	down	down	-1.14442	-0.194619	1.14442	-4.87492	-2.28538	4.87492	90.0405	74.3998	15.9264	19.0141	0.232807	0.0381881	-2.05257	-1.92929	Detected	Not Detected	Detected	Detected	Detected	Not Detected	Not Detected	Detected	Not Detected	Not Detected	Detected	Not Detected	CTTCTAGGTATTCGAAACCTGTGATTTCTGTGCCATTTTCTGTAAAGATACAAGTAAGAA	74729422	chr14	74729363	+	FALSE	hs|14q24.3	ENST00000261980	338917	NM_182894	visual system homeobox 2	chr14:74729363-74729422	GO:0043565|GO:0008284|GO:0005737|GO:0045165|GO:0008285|GO:0003700|GO:0060040|GO:0045944|GO:0005634|GO:0007601|GO:0050896|GO:0006351
A_33_P3407691			0.00348535	0.00155148	down	-4.46458	-2.15853	4.46458	up	down	1.26349	0.337415	1.26349	-2.36435	-1.24145	2.36435	65.6081	81.3176	26.618	13.4835	-0.0372365	0.300178	-1.27868	-2.19576	Detected	Not Detected	Detected	Detected	Detected	Not Detected	Detected	Detected	Not Detected	Not Detected	Detected	Not Detected	ATTATAGCATACAGTTGTTGAGGGGTGGACCGTATCATCTTTTTCTTGTTAATCCAGTGC	1369	chrUn_gl000212	1310	-	FALSE						chrUn_gl000212:000001369-000001310
A_23_P252471	PECAM1	Homo sapiens platelet/endothelial cell adhesion molecule 1 (PECAM1), mRNA [NM_000442]	2.15634e-05	2.60835e-06	down	-4.45733	-2.15618	4.45733	up	down	1.20954	0.27446	1.20954	-8.18376	-3.03276	8.18376	71.1549	85.914	7.97348	14.1749	0.0882622	0.362723	-2.9445	-2.06792	Detected	Not Detected	Detected	Detected	Detected	Not Detected	Not Detected	Detected	Not Detected	Not Detected	Detected	Not Detected	CGCCTGTGAAATACCAACCTGAAGACACGGTTCATTCAGGCAACGCACAAAACAGAAAAT	62400603	chr17	62400544	-	FALSE	hs|17q23.3	ENST00000563924	5175	NM_000442	platelet/endothelial cell adhesion molecule 1	chr17:62400603-62400544	GO:0072011|GO:0005515|GO:0006909|GO:0008037|GO:0030054|GO:0005886|GO:0030168|GO:0050900|GO:0005615|GO:0050904|GO:0007165|GO:0007596|GO:0030198|GO:0002576|GO:0031092|GO:0016021|GO:0007155|GO:0070062
A_33_P3246997	LUC7L3	LUC7-like 3 (S. cerevisiae) [Source:HGNC Symbol;Acc:24309] [ENST00000311571]	1.46338e-05	1.46848e-06	down	-4.45267	-2.15467	4.45267	down	down	-1.4014	-0.486873	1.4014	-6.53017	-2.70712	6.53017	881.988	650.522	127.745	171.241	0.0339435	-0.452929	-2.67318	-2.12073	Detected	Detected	Detected	Detected	Detected	Detected	Detected	Detected	Detected	Detected	Detected	Detected	GGAGATAACATTAGAGATGTCAGCAAATTTTTGGAAGATGACAAGTGGATGGAGGAGTAG	48814721	chr17	48814662	+	FALSE	hs|17q21.33	ENST00000311571	51747	BC056409	LUC7-like 3 (S. cerevisiae)	chr17:48814662-48814721	GO:0008380|GO:0005515|GO:0016607|GO:0005886|GO:0006376|GO:0005730|GO:0005634|GO:0003729|GO:0005925|GO:0003677|GO:0005685
A_23_P120863	GAL3ST1	Homo sapiens galactose-3-O-sulfotransferase 1 (GAL3ST1), mRNA [NM_004861]	2.5701e-06	8.65171e-08	down	-4.44918	-2.15354	4.44918	down	up	-1.03419	-0.0485021	1.03419	1.74666	0.804602	1.74666	47.6403	45.38	76.8854	9.11299	-0.0469038	-0.0954059	0.757698	-2.20044	Not Detected	Detected	Detected	Detected	Not Detected	Detected	Detected	Detected	Not Detected	Not Detected	Detected	Not Detected	AAGAATGTTCTATTTCTGCCTCCCCTTAAAGGGGAGACCTCAGAAGTAAAGGAATTTGAT	30950697	chr22	30950638	-	FALSE	hs|22q12.2	ENST00000406361	9514	NM_004861	galactose-3-O-sulfotransferase 1	chr22:30950697-30950638	GO:0006665|GO:0006682|GO:0001733|GO:0016020|GO:0006687|GO:0000139|GO:0005887|GO:0042552|GO:0008146|GO:0044281|GO:0007283|GO:0006487
A_23_P24784	TNNI2	Homo sapiens troponin I type 2 (skeletal, fast) (TNNI2), transcript variant 1, mRNA [NM_003282]	1.02709e-05	8.68683e-07	down	-4.44832	-2.15326	4.44832	up	down	1.0474	0.0668068	1.0474	-1.31704	-0.397294	1.31704	417.346	429.694	292.864	80.3256	0.0607322	0.127539	-0.336562	-2.09253	Detected	Detected	Detected	Detected	Detected	Detected	Detected	Detected	Detected	Detected	Detected	Detected	GGAGCGGGACCTGCGAGACGTGGGTGACTGGAGGAAGAACATCGAGGAGAAGTCTGGCAT	1862744	chr11	1862437	+	FALSE	hs|11p15.5	ENST00000381906	7136	NM_003282	troponin I type 2 (skeletal, fast)	chr11:1862437-1862744	GO:0005515|GO:0031014|GO:0030049|GO:0005861|GO:0003009|GO:0005634|GO:0003779|GO:0045893|GO:0005829
A_24_P253003	WNT11	Homo sapiens wingless-type MMTV integration site family, member 11 (WNT11), mRNA [NM_004626]	6.32937e-05	1.1355e-05	down	-4.42981	-2.14725	4.42981	down	down	-1.00818	-0.0117548	1.00818	-1.47555	-0.561253	1.47555	93.5076	91.8276	59.3576	18.3877	-0.0680135	-0.0797683	-0.629266	-2.21526	Detected	Not Detected	Detected	Detected	Detected	Detected	Detected	Detected	Not Detected	Not Detected	Detected	Not Detected	TTTGCTTTTTCTTCCTTTGGGATGTGGAAGCTACAGAAATATTTATAAAACATAGCTTTT	75897645	chr11	75897586	-	FALSE	hs|11q13.5	ENST00000322563	7481	NM_004626	wingless-type MMTV integration site family, member 11	chr11:75897645-75897586	GO:0030308|GO:0030325|GO:0044212|GO:0071300|GO:0048706|GO:0032915|GO:0061101|GO:0048844|GO:0030282|GO:0060675|GO:0005615|GO:0005109|GO:0005737|GO:0090037|GO:0070830|GO:0072177|GO:0030182|GO:0045860|GO:0060548|GO:0060021|GO:0031667|GO:0090090|GO:0060070|GO:0072201|GO:0030336|GO:0043066|GO:0030335|GO:0043065|GO:0060412|GO:0005578|GO:0090272|GO:0005576|GO:0030295|GO:0003151|GO:0001649|GO:0010628|GO:…
A_33_P3283054		Q7TP87_RAT (Q7TP87) Ab1-233, partial (8%) [THC2719114]	0.002146	0.000881403	down	-4.42683	-2.14627	4.42683	up	down	1.01387	0.0198655	1.01387	-1.89529	-0.922422	1.89529	126.172	126.207	70.4499	24.3401	-0.078753	-0.0588875	-1.00118	-2.22503	Detected	Not Detected	Detected	Detected	Detected	Detected	Detected	Detected	Not Detected	Not Detected	Detected	Not Detected	GGTTCTAGCCAGGTCAATTAGTCAAGAAAAAGAAATAAAAGGCAGCCATATTGGAAAGGA	94038819	chr10	94038760	-	FALSE	hs|10q23.32					chr10:094038819-094038760
A_21_P0013610	LOC101928483	PREDICTED: Homo sapiens uncharacterized LOC101928483 (RP11-611D20.2), transcript variant X2, ncRNA [XR_252671]	7.8114e-05	1.50268e-05	down	-4.42538	-2.1458	4.42538	up	down	1.13805	0.186563	1.13805	-3.21297	-1.68391	3.21297	420.271	472.27	121.074	82.9495	-0.041797	0.144766	-1.7257	-2.1876	Detected	Detected	Detected	Detected	Detected	Detected	Detected	Detected	Detected	Detected	Detected	Detected	AGAGACATCATGAGGATGCCAGCTCAAGGCCCAGCCAGGCCTTGGTCCTCAGCTGCTGTC	139443660	chr9	139443601	+	FALSE	hs|9q34.3		101928483	XR_252671	uncharacterized LOC101928483	chr9:139443601-139443660
A_33_P3261054	CCDC114	Homo sapiens coiled-coil domain containing 114 (CCDC114), mRNA [NM_144577]	1.3708e-06	2.74321e-08	down	-4.42266	-2.14492	4.42266	up	down	1.04797	0.0675958	1.04797	-3.7643	-1.91238	3.7643	1307.66	1368.16	328.388	252.657	0.0051829	0.0727787	-1.9072	-2.13973	Detected	Detected	Detected	Detected	Detected	Detected	Detected	Detected	Detected	Detected	Detected	Detected	AAGACGCCAGGTTCAGCATGGGAAAATGGGACTGTGGAAATAAAGTATATGTGTGGAGAG	48799777	chr19	48799718	-	FALSE	hs|19q13.33	ENST00000315396	93233	NM_144577	coiled-coil domain containing 114	chr19:48799777-48799718	GO:0005929|GO:0036157|GO:0036158
A_33_P3252191			0.0313086	0.0193694	down	-4.41351	-2.14193	4.41351	down	down	-1.26655	-0.340902	1.26655	-3.37504	-1.75491	3.37504	81.6485	63.5371	26.7566	17.1799	-0.110686	-0.451588	-1.86559	-2.25261	Detected	Not Detected	Detected	Detected	Detected	Not Detected	Detected	Detected	Not Detected	Not Detected	Detected	Not Detected	CCACCTTAATCTCTTCTAATCTGTGTAATGTCATCTGAAATAAAGGATGTGAACAAATGC	46238103	chr2	46238044	+	FALSE	hs|2p21					chr2:046238044-046238103
A_33_P3226008	GCSAM	Homo sapiens germinal center-associated, signaling and motility (GCSAM), transcript variant 3, mRNA [NM_001190259]	1.34982e-05	1.29941e-06	down	-4.39553	-2.13604	4.39553	down	down	-1.03597	-0.0509796	1.03597	-4.60751	-2.20399	4.60751	378.492	359.578	75.0025	74.1361	0.0197293	-0.0312503	-2.18426	-2.11631	Detected	Detected	Detected	Detected	Detected	Detected	Detected	Detected	Detected	Detected	Detected	Detected	GAAGATGAATATGAACTTCTCATGCCTCACAGAATCTCCTCTCACTTTCTGCAACAGCCA	111842406	chr3	111842347	-	FALSE	hs|3q13.2	ENST00000495418	257144	NM_001190259	germinal center-associated, signaling and motility	chr3:111842406-111842347	GO:0005515|GO:0050855|GO:0005737|GO:0019901|GO:0005886|GO:0003779|GO:0045159|GO:2000402
A_33_P3413815	LAMB2P1	Homo sapiens laminin, beta 2 pseudogene 1 (LAMB2P1), non-coding RNA [NR_004405]	9.1302e-07	1.19611e-08	down	-4.38872	-2.1338	4.38872	down	down	-1.16702	-0.222826	1.16702	-2.9427	-1.55714	2.9427	1618.76	1385.56	512.193	315.314	0.00151539	-0.22131	-1.55562	-2.13229	Detected	Detected	Detected	Detected	Detected	Detected	Detected	Detected	Detected	Detected	Detected	Detected	CCTCAGGTGGGAGTTTCGGAAACAAAAGGGAAATTGATTAAACTTGTATTATACACTGGA	49190351	chr3	49190292	-	FALSE	hs|3p21.31		22973	NR_004405	laminin, beta 2 pseudogene 1	chr3:49190351-49190292
A_24_P940086	NXPH3	Homo sapiens neurexophilin 3 (NXPH3), mRNA [NM_007225]	0.000506947	0.000156388	down	-4.38145	-2.13141	4.38145	down	down	-1.00334	-0.00481129	1.00334	-4.17352	-2.06126	4.17352	60.3707	57.8286	13.5272	12.0084	-0.00761255	-0.0124238	-2.06888	-2.13902	Detected	Not Detected	Detected	Detected	Not Detected	Not Detected	Not Detected	Detected	Not Detected	Not Detected	Detected	Not Detected	GGGTGACCAGGTGCTGGGATCATCGAGTGAGTATGTGCAGGAGGGATTGTAGAGACACAA	47660552	chr17	47660493	+	FALSE	hs|17q21.33	ENST00000570453	11248	NM_007225	neurexophilin 3	chr17:47660493-47660552	GO:0003674|GO:0007218|GO:0005102|GO:0005576
A_23_P207879	CARD14	Homo sapiens caspase recruitment domain family, member 14 (CARD14), transcript variant 1, mRNA [NM_024110]	0.00580565	0.00279511	down	-4.37076	-2.12788	4.37076	up	down	1.00541	0.00778103	1.00541	-3.41082	-1.77012	3.41082	70.9532	70.6248	22.5304	14.4607	0.149022	0.156803	-1.6211	-1.97886	Detected	Not Detected	Detected	Detected	Detected	Not Detected	Not Detected	Detected	Not Detected	Not Detected	Detected	Not Detected	GCAGAGGCATAAGCCCACATATGCTGTGACGCTGGCCACCTTTTCTCAGCTTCTGAGGCT	78182692	chr17	78182633	+	FALSE	hs|17q25.3	ENST00000575500	79092	NM_024110	caspase recruitment domain family, member 14	chr17:78182633-78182692	GO:0050700|GO:0043066|GO:0005737|GO:0051092|GO:0007250|GO:0005886|GO:0001934|GO:0006915|GO:0033209
A_24_P68079	TRANK1	Homo sapiens tetratricopeptide repeat and ankyrin repeat containing 1 (TRANK1), mRNA [NM_014831]	0.040595	0.0260131	down	-4.36289	-2.12528	4.36289	up	down	1.00139	0.00200351	1.00139	-2.25736	-1.17464	2.25736	296.904	293.117	184.513	58.1486	0.0295029	0.0315064	-1.14513	-2.09578	Detected	Detected	Detected	Detected	Detected	Detected	Detected	Detected	Detected	Detected	Detected	Detected	AATTGTTTCCTTGAAATGCTTGTTTCCAATTTTTCTTAGATTATGTTTCTAATTTTTATT	36868467	chr3	36868408	-	FALSE	hs|3p22.2	ENST00000301807	9881	NM_014831	tetratricopeptide repeat and ankyrin repeat containing 1	chr3:36868467-36868408	GO:0016787|GO:0008152|GO:0005524
A_23_P428129	CDKN1C	Homo sapiens cyclin-dependent kinase inhibitor 1C (p57, Kip2) (CDKN1C), transcript variant 1, mRNA [NM_000076]	3.45615e-05	5.00099e-06	down	-4.35906	-2.12402	4.35906	up	down	1.04532	0.0639505	1.04532	-2.38566	-1.25439	2.38566	387.529	402.117	151.58	77.9973	-0.0148869	0.0490637	-1.26928	-2.1389	Detected	Detected	Detected	Detected	Detected	Detected	Detected	Detected	Detected	Detected	Detected	Detected	GTATTCTGCACGAGAAGGTACACTGGTCCCAAAGTGTAAAGCTTTAAGAGTCATTTATAT	2904962	chr11	2904903	-	FALSE	hs|11p15.4	ENST00000313407	1028	NM_000076	cyclin-dependent kinase inhibitor 1C (p57, Kip2)	chr11:2904962-2904903	GO:0005515|GO:0033673|GO:0008285|GO:0071901|GO:0042551|GO:0050680|GO:0005634|GO:0000079|GO:0000122|GO:0001890|GO:0042326|GO:0005737|GO:0004861|GO:0007050|GO:0045893|GO:0000080|GO:0045892|GO:0030511
A_23_P168882	TP53INP1	Homo sapiens tumor protein p53 inducible nuclear protein 1 (TP53INP1), transcript variant 1, mRNA [NM_033285]	0.00100491	0.000358432	down	-4.35263	-2.12189	4.35263	up	down	1.20952	0.274429	1.20952	-2.83981	-1.50579	2.83981	61.2159	72.1999	20.5685	12.8427	-0.121148	0.153282	-1.62694	-2.24303	Detected	Not Detected	Not Detected	Detected	Detected	Not Detected	Not Detected	Detected	Not Detected	Not Detected	Detected	Not Detected	GGGAGGTTAGATGTGTGTTTCAGGCTTGGAGTGTATGAGTGGTTTTGCTTGTATTTTCCT	95938753	chr8	95938694	-	FALSE	hs|8q22.1	ENST00000342697	94241	NM_033285	tumor protein p53 inducible nuclear protein 1	chr8:95938753-95938694	GO:0005515|GO:0072703|GO:0048102|GO:0030336|GO:0043065|GO:0005776|GO:0008285|GO:0016209|GO:0009408|GO:2001235|GO:0006914|GO:0006950|GO:0071447|GO:0006915|GO:0005634|GO:0031410|GO:0006351|GO:0005829|GO:0071361|GO:0034644|GO:0016605|GO:0007050|GO:0045893|GO:0010508
A_23_P312132	ITGAX	Homo sapiens integrin, alpha X (complement component 3 receptor 4 subunit) (ITGAX), transcript variant 2, mRNA [NM_000887]	5.03123e-06	2.81941e-07	down	-4.33878	-2.11729	4.33878	up	down	1.0051	0.00733408	1.0051	-1.99762	-0.998284	1.99762	286.757	285.837	136.056	56.7479	0.0669142	0.0742483	-0.931369	-2.05038	Detected	Detected	Detected	Detected	Detected	Detected	Detected	Detected	Detected	Detected	Detected	Detected	TTCATCGTGGGGCTCTCAGTTCCGATTCCCCAGGCTGAATTGGGAGTGAGATGCCTGCAT	31394010	chr16	31393951	+	FALSE	hs|16p11.2	ENST00000571644	3687	NM_000887	integrin, alpha X (complement component 3 receptor 4 subunit)	chr16:31393951-31394010	GO:0005515|GO:0008305|GO:0005886|GO:0050900|GO:0046872|GO:0051607|GO:0007229|GO:0007596|GO:0030198|GO:0009887|GO:0004872|GO:0007155|GO:0009897
A_33_P3334155	GS1-24F4.2	Homo sapiens cDNA FLJ45934 fis, clone PLACE7003684. [AK127831]	0.0406525	0.0260532	down	-4.3278	-2.11363	4.3278	down	down	-4.59943	-2.20145	4.59943	-2.45961	-1.29843	2.45961	50.9567	14.9729	22.1401	10.5427	0.00139554	-2.20006	-1.29703	-2.11224	Not Detected	Not Detected	Detected	Detected	Not Detected	Detected	Not Detected	Not Detected	Not Detected	Not Detected	Not Detected	Not Detected	GAAAATCATGCATCCTTGGGGGGATGGTGCATGCGTGGGCATCTACTAAGGACGGGAGGA	6692792	chr8	6692733	+	FALSE	hs|8p23.1		100652791	AK127831	uncharacterized LOC100652791	chr8:6692733-6692792
A_24_P148796	MST1	Homo sapiens macrophage stimulating 1 (hepatocyte growth factor-like) (MST1), mRNA [NM_020998]	8.38327e-06	6.35213e-07	down	-4.30671	-2.10659	4.30671	up	down	1.06315	0.0883468	1.06315	-2.69432	-1.42992	2.69432	7034.9	7397.8	2498.82	1399.98	0.0145922	0.102939	-1.41533	-2.09199	Detected	Detected	Detected	Detected	Detected	Detected	Detected	Detected	Detected	Detected	Detected	Detected	GGCCCACTTGCCTGCTTTACCCACAACTGCTGGGTCCTGGAAGGAATTATAATCCCCAAC	49721610	chr3	49721551	-	FALSE	hs|3p21.31	ENST00000493836	4485	NM_020998	macrophage stimulating 1 (hepatocyte growth factor-like)	chr3:49721610-49721551	GO:0008150|GO:0003674|GO:0004252|GO:0006508|GO:0070062
A_19_P00802615	LOC100131564	Homo sapiens uncharacterized LOC100131564 (LOC100131564), long non-coding RNA [NR_034089]	0.000231363	5.99369e-05	down	-4.30183	-2.10495	4.30183	up	down	1.11689	0.159484	1.11689	-1.64127	-0.714815	1.64127	136.223	160.736	79.667	27.2289	-0.0477928	0.111691	-0.762608	-2.15274	Detected	Detected	Detected	Detected	Detected	Detected	Detected	Detected	Not Detected	Not Detected	Detected	Not Detected	TAATTAAATCAATGTTATTCTGGGTCTAAAGCTTATATTCTTAATTACTATATTATCCCA	93775805	chr1	93775746	-	FALSE	hs|1p22.1		100131564		uncharacterized LOC100131564	chr1:93775805-93775746
A_23_P131050	ACSBG2	Homo sapiens acyl-CoA synthetase bubblegum family member 2 (ACSBG2), transcript variant 2, mRNA [NM_030924]	1.8684e-05	2.0961e-06	down	-4.29978	-2.10426	4.29978	up	down	1.19781	0.2604	1.19781	-2.16909	-1.11709	2.16909	110.68	132.077	47.4949	21.7664	0.0186804	0.27908	-1.09841	-2.08558	Detected	Not Detected	Detected	Detected	Detected	Detected	Detected	Detected	Not Detected	Not Detected	Detected	Not Detected	CAGACATTAGAAAGAAAAAGCCTCACAGATTTGAAGAACTGGACCCCCAAATCAACTCAC	6193041	chr19	6192982	+	FALSE	hs|19p13.3	ENST00000588485	81616	NM_030924	acyl-CoA synthetase bubblegum family member 2	chr19:6192982-6193041	GO:0047617|GO:0005739|GO:0005737|GO:0001676|GO:0016020|GO:0006631|GO:0007275|GO:0007283|GO:0005524|GO:0030154|GO:0005829|GO:0004467
A_21_P0002137	LOC101927865	PREDICTED: Homo sapiens uncharacterized LOC102724675 (LOC102724675), ncRNA [XR_425512]	0.00992576	0.00522172	down	-4.23718	-2.0831	4.23718	down	down	-1.6197	-0.695722	1.6197	-3.65176	-1.86859	3.65176	63.5294	38.803	17.6928	12.8725	0.0288928	-0.66683	-1.8397	-2.05421	Detected	Not Detected	Not Detected	Detected	Detected	Not Detected	Not Detected	Not Detected	Not Detected	Not Detected	Detected	Not Detected	AATAATTAGCACATAAAGTTGGTCTGTTATGGACTTTGTGTTGTGCTCCCTGCAAAATTG	208100556	chr2	208100497	-	FALSE	hs|2q33.3	ENST00000417096	101927865	XR_425512	uncharacterized LOC101927865	chr2:208100556-208100497
A_23_P216712	TRPM6	Homo sapiens transient receptor potential cation channel, subfamily M, member 6 (TRPM6), transcript variant a, mRNA [NM_017662]	0.00601446	0.00290985	down	-4.23444	-2.08217	4.23444	up	down	1.43618	0.522233	1.43618	-1.47956	-0.565173	1.47956	58.1781	84.6796	36.5143	14.0833	-0.0417767	0.480457	-0.606949	-2.12395	Detected	Not Detected	Detected	Detected	Detected	Not Detected	Detected	Detected	Not Detected	Not Detected	Detected	Not Detected	TGCCCAATTGCCAAACTAAAGACATCAGTTCATTGGTCAAATATTTGTTACCTGGAATGG	77337505	chr9	77337446	-	FALSE	hs|9q21.13	ENST00000451710	140803	NM_017662	transient receptor potential cation channel, subfamily M, member 6	chr9:77337505-77337446	GO:0005515|GO:0005262|GO:0005886|GO:0009636|GO:0031526|GO:0005524|GO:0055085|GO:0046872|GO:0016324|GO:0034220|GO:0004674|GO:0070588|GO:0006468|GO:0016021
A_21_P0005490	XLOC_006411	BROAD Institute lincRNA (XLOC_006411), lincRNA [TCONS_00013778]	0.000761226	0.000256312	down	-4.23356	-2.08187	4.23356	down	down	-1.128	-0.173764	1.128	-1.39997	-0.485398	1.39997	58.0422	49.6567	37.7748	12.0619	0.19358	0.0198154	-0.291819	-1.88829	Detected	Not Detected	Detected	Detected	Detected	Detected	Detected	Detected	Not Detected	Not Detected	Detected	Not Detected	GACAGTGGCTAACAGGATACTTCAATTACATAATGCCTCTGACAGTGGAGAACAGACACT	36015574	chr7	36015515	-	FALSE	hs|7p14.2					chr7:36015574-36015515
A_21_P0002681	XLOC_002383	BROAD Institute lincRNA (XLOC_002383), lincRNA [TCONS_00005269]	0.000176768	4.26018e-05	down	-4.22793	-2.07995	4.22793	up	down	1.1022	0.140382	1.1022	-2.76284	-1.46615	2.76284	186.884	202.033	64.3293	38.7113	0.0346959	0.175078	-1.43145	-2.04526	Detected	Not Detected	Detected	Detected	Detected	Detected	Detected	Detected	Not Detected	Detected	Detected	Not Detected	AAAGGACTGTTTGAATCAGAAGAGATTGACATATTGATATTTGTCCAGTTCCATGGTTTC	169198178	chr2	169198119	-	FALSE	hs|2q24.3					chr2:169198178-169198119
A_21_P0011592	LINC00910	Homo sapiens long intergenic non-protein coding RNA 910 (LINC00910), transcript variant 2, long non-coding RNA [NR_027412]	0.000168902	4.01991e-05	down	-4.22058	-2.07744	4.22058	up	down	1.054	0.0758773	1.054	-4.66753	-2.22266	4.66753	64.2642	66.8753	12.6544	13.6445	-0.0387762	0.0371011	-2.26144	-2.11622	Detected	Not Detected	Detected	Detected	Detected	Not Detected	Not Detected	Detected	Not Detected	Not Detected	Detected	Not Detected	AACAAAGGTGCATGGATTTCAGAGTCTGATTGGCCTACAACAGCATTTGGCTTGTGGAGA	41455129	chr17	41455070	-	FALSE	hs|17q21.31	ENST00000587874	100130581	NR_027412	long intergenic non-protein coding RNA 910	chr17:41455129-41455070
A_21_P0010993	XLOC_l2_002433	BROAD Institute lincRNA (XLOC_l2_002433), lincRNA [TCONS_l2_00004711]	7.10602e-05	1.32575e-05	down	-4.21219	-2.07457	4.21219	down	down	-1.15172	-0.203794	1.15172	-4.10813	-2.03848	4.10813	283.239	244.509	67.4529	58.4101	0.00271225	-0.201082	-2.03577	-2.07186	Detected	Detected	Detected	Detected	Detected	Detected	Detected	Detected	Detected	Detected	Detected	Detected	ACACAGACACAGCACATGGAGTCTGAGTCATTTGTTTTCTCTGACAGATCTTTACCATGC	88161087	chr11	88161028	+	FALSE	hs|11q14.2					chr11:88161028-88161087
A_24_P48204	SECTM1	Homo sapiens secreted and transmembrane 1 (SECTM1), mRNA [NM_003004]	8.26249e-05	1.6146e-05	down	-4.20514	-2.07215	4.20514	up	down	1.01125	0.0161335	1.01125	-5.95167	-2.57329	5.95167	58.2327	61.3921	9.0446	12.1821	0.0180602	0.0341937	-2.55523	-2.05409	Detected	Not Detected	Detected	Detected	Detected	Not Detected	Not Detected	Detected	Not Detected	Not Detected	Detected	Not Detected	AGTTCTTTGAAAAAGTTCCATGACTCGAATATCTGAAATGAAGAAAACAAACCGACTCAC	80279241	chr17	80279182	-	FALSE	hs|17q25.3	ENST00000269389	6398	NM_003004	secreted and transmembrane 1	chr17:80279241-80279182	GO:0007165|GO:0006955|GO:0005794|GO:0005886|GO:0007498|GO:0016021|GO:0004871|GO:0043123|GO:0005615|GO:0005125|GO:0070062
A_32_P234145	SHC4	Homo sapiens SHC (Src homology 2 domain containing) family, member 4 (SHC4), mRNA [NM_203349]	0.0273334	0.0165906	down	-4.2043	-2.07186	4.2043	down	down	-1.36448	-0.448356	1.36448	-1.78147	-0.833067	1.78147	58.2005	41.7966	38.259	12.0621	-0.0161742	-0.46453	-0.849241	-2.08804	Detected	Not Detected	Detected	Detected	Not Detected	Not Detected	Detected	Detected	Not Detected	Not Detected	Detected	Not Detected	AGCAAGAGTTCCTGATACAAATAGATGCAATGACTGTAAATGGTGTCAGCAGTACACATG	49116206	chr15	49116147	-	FALSE	hs|15q21.1	ENST00000332408	399694	NM_203349	SHC (Src homology 2 domain containing) family, member 4	chr15:49116206-49116147	GO:0035556|GO:0005515|GO:0030971|GO:0030054|GO:0045211|GO:0019904
A_23_P58706	SPINK13	Homo sapiens serine peptidase inhibitor, Kazal type 13 (putative) (SPINK13), mRNA [NM_001040129]	1.86883e-06	5.03691e-08	down	-4.20163	-2.07095	4.20163	up	down	1.0065	0.00934633	1.0065	-1.12646	-0.171802	1.12646	1302.03	1297.59	1063.9	265.478	0.0129048	0.0222511	-0.158897	-2.05804	Detected	Detected	Detected	Detected	Detected	Detected	Detected	Detected	Detected	Detected	Detected	Detected	CATCCCTATGCTGTACTTAAATGTCGAACAAAATGAGAGACAAAAATGAAGGAATCAAAC	147665761	chr5	147665702	+	FALSE	hs|5q32	ENST00000511106	153218	NM_001040129	serine peptidase inhibitor, Kazal type 13 (putative)	chr5:147665702-147665761	GO:0010951|GO:0004867|GO:0005576
A_21_P0004647	XLOC_005276	BROAD Institute lincRNA (XLOC_005276), lincRNA [TCONS_00011299]	0.0278743	0.016968	down	-4.19848	-2.06987	4.19848	down	down	-1.93604	-0.953107	1.93604	-1.82537	-0.868187	1.82537	78.1031	44.5619	39.3751	17.5697	0.156535	-0.796572	-0.711652	-1.91333	Detected	Not Detected	Detected	Detected	Detected	Detected	Not Detected	Not Detected	Not Detected	Not Detected	Not Detected	Not Detected	CTGTCCTTTAAAATAGTCTCTGCATTTTTCAGATGACTGCTACCCCTGGTTTGGAGTTTG	36912451	chr6	36912392	+	FALSE	hs|6p21.2					chr6:36912392-36912451
A_33_P3223488	FRY	Homo sapiens furry homolog (Drosophila) (FRY), mRNA [NM_023037]	0.000974995	0.000345852	down	-4.19242	-2.06778	4.19242	up	down	1.05263	0.0739948	1.05263	-2.73407	-1.45105	2.73407	70.2802	74.4266	23.0838	14.1832	-0.177365	-0.10337	-1.62841	-2.24515	Detected	Not Detected	Detected	Detected	Not Detected	Not Detected	Not Detected	Detected	Not Detected	Not Detected	Detected	Not Detected	TGGTATAAAAGGCAAAATGGCATTGAGGATGAATCACATGAATACAGACCAAGAACAAGC	32691596	chr13	32691537	+	FALSE	hs|13q13.1	ENST00000436046	10129	NM_023037	furry homolog (Drosophila)	chr13:32691537-32691596	GO:0005737|GO:0000922|GO:0005815
A_33_P3363560	TMEM51	Homo sapiens transmembrane protein 51 (TMEM51), transcript variant 1, mRNA [NM_001136216]	0.000108311	2.28779e-05	down	-4.18998	-2.06694	4.18998	up	down	1.13055	0.177025	1.13055	-1.64446	-0.717614	1.64446	210.507	235.033	122.04	43.9507	-0.101654	0.0753713	-0.819268	-2.1686	Detected	Detected	Detected	Detected	Detected	Detected	Detected	Detected	Not Detected	Not Detected	Detected	Detected	CTGTTGTTCTTTGAGGGCTTAAGGCCTGATGAACGTAGGCACGTGATGCATAATAGTCTT	15546835	chr1	15546776	+	FALSE	hs|1p36.21	ENST00000376014	55092	NM_001136216	transmembrane protein 51	chr1:15546776-15546835	GO:0008150|GO:0003674|GO:0016021|GO:0005575
A_23_P430728	ATP4A	Homo sapiens ATPase, H+/K+ exchanging, alpha polypeptide (ATP4A), mRNA [NM_000704]	6.44422e-06	4.18386e-07	down	-4.18239	-2.06433	4.18239	up	down	1.21327	0.278895	1.21327	-1.95366	-0.966181	1.95366	95.3983	114.534	44.7511	19.6102	0.0587231	0.337618	-0.907458	-2.0056	Detected	Detected	Detected	Detected	Detected	Detected	Detected	Detected	Not Detected	Not Detected	Detected	Not Detected	TCGTTAAAGACACGCTTGTGTCCTGGGCGATGGTAATAAAACCAGCTCATGCTGACTGTG	36041159	chr19	36041100	-	FALSE	hs|19q13.12	ENST00000262623	495	NM_000704	ATPase, H+/K+ exchanging, alpha polypeptide	chr19:36041159-36041100	GO:0000287|GO:0046982|GO:0005886|GO:0042493|GO:0045851|GO:0008900|GO:0055085|GO:0005524|GO:0005615|GO:0006754|GO:0034220|GO:0005887|GO:0006810|GO:0015991|GO:0010155|GO:0006813
A_33_P3391220	SULT1C2P1	Homo sapiens sulfotransferase family, cytosolic, 1C, member 2 pseudogene 1 (SULT1C2P1), non-coding RNA [NR_037191]	0.032096	0.0199285	down	-4.1815	-2.06402	4.1815	down	down	-1.68045	-0.748848	1.68045	-4.20565	-2.07233	4.20565	64.0807	36.1281	15.1872	14.7185	-0.328047	-1.0769	-2.40038	-2.39207	Not Detected	Not Detected	Detected	Not Detected	Detected	Not Detected	Not Detected	Detected	Not Detected	Not Detected	Detected	Not Detected	TGTCTTATCCACATTTGGCTCCACCTCTGAGCTAACTTCTGATTAAAGCTGATCTAAGGA	108970253	chr2	108970194	+	FALSE	hs|2q12.3	ENST00000427208	151234		sulfotransferase family, cytosolic, 1C, member 2 pseudogene 1	chr2:108970194-108970253
A_23_P160318	COL16A1	Homo sapiens collagen, type XVI, alpha 1 (COL16A1), mRNA [NM_001856]	4.41373e-05	6.96784e-06	down	-4.17257	-2.06094	4.17257	down	down	-1.01627	-0.0232862	1.01627	-1.26961	-0.34439	1.26961	170.605	165.561	126.487	34.8233	-0.15659	-0.179876	-0.500979	-2.21753	Detected	Detected	Detected	Detected	Detected	Detected	Detected	Detected	Not Detected	Not Detected	Detected	Not Detected	TGGATGAAAGACTCCGTTGGGAATAAATGGCCAAAGCTTATAGGACTCTGTGACAGGTTG	32118234	chr1	32118175	-	FALSE	hs|1p35.2	ENST00000488128	1307	NM_001856	collagen, type XVI, alpha 1	chr1:32118234-32118175	GO:0005515|GO:0007565|GO:0005578|GO:0005576|GO:0005597|GO:0005178|GO:0022617|GO:0071230|GO:0007229|GO:0030198|GO:0030574|GO:0005788|GO:0007155
A_24_P367645	MAP7D2	Homo sapiens MAP7 domain containing 2 (MAP7D2), transcript variant 2, mRNA [NM_152780]	0.000250551	6.61604e-05	down	-4.16173	-2.05718	4.16173	up	down	1.00169	0.00243711	1.00169	-2.39779	-1.2617	2.39779	221.385	217.994	84.0019	47.1923	0.0332171	0.0356542	-1.22849	-2.02397	Detected	Detected	Detected	Detected	Detected	Detected	Detected	Detected	Detected	Not Detected	Detected	Detected	CTGAATGGGAAAAATGACACTAGAATGTATACTCCACACATTTTATGCCATATAATGGTG	20025555	chrX	20025496	-	FALSE	hs|Xp22.12	ENST00000485173	256714	NM_152780	MAP7 domain containing 2	chrX:20025555-20025496	GO:0005874|GO:0000226
A_33_P3402545	LINC00636	Homo sapiens long intergenic non-protein coding RNA 636 (LINC00636), long non-coding RNA [NR_015394]	0.000209416	5.27501e-05	down	-4.16167	-2.05716	4.16167	down	down	-1.14729	-0.198236	1.14729	-1.54782	-0.630233	1.54782	140.396	121.531	85.0924	29.8244	-0.0422358	-0.240472	-0.672469	-2.0994	Detected	Detected	Detected	Detected	Detected	Detected	Detected	Detected	Not Detected	Not Detected	Detected	Not Detected	CCCCAAATACGAGATCGAATCACATTTTTAAGGGAAAAAATAGGCATTCTCATCTTAGAT	107647531	chr3	107647472	+	FALSE	hs|3q13.12	ENST00000494231	285205	NR_015394	long intergenic non-protein coding RNA 636	chr3:107647472-107647531
A_21_P0014195		PREDICTED: Homo sapiens uncharacterized LOC100506312 (LOC100506312), misc_RNA [XR_108794]	0.00016936	4.03622e-05	down	-4.15619	-2.05526	4.15619	up	down	2.30913	1.20735	2.30913	-2.61949	-1.38929	2.61949	90.866	207.624	35.3691	19.2096	-0.000192324	1.20716	-1.38948	-2.05545	Detected	Not Detected	Detected	Detected	Detected	Detected	Detected	Detected	Not Detected	Not Detected	Detected	Not Detected	AATAAATAAGGAATCTGCACTGAGAACCATTGCAAAGGAAGCTGGAGACGGGTGGCTTTC	106815489	chr7	106815430	+	FALSE	hs|7q22.3			XR_108794		chr7:106815430-106815489
A_33_P3402404	SCN3B	Homo sapiens sodium channel, voltage-gated, type III, beta subunit (SCN3B), transcript variant 1, mRNA [NM_018400]	3.58077e-06	1.62104e-07	down	-4.15412	-2.05454	4.15412	up	up	1.18572	0.245758	1.18572	1.70413	0.769036	1.70413	152.978	178.49	242.8	31.2873	-0.0145195	0.231238	0.754517	-2.06906	Detected	Detected	Detected	Detected	Detected	Detected	Detected	Detected	Not Detected	Not Detected	Detected	Not Detected	CTGTATGTGCTGTTTTTCAGTAAACTCCTTGTTCATGTCAATAAAGTATCCCTGAAAACC	123499956	chr11	123499897	-	FALSE	hs|11q24.1	ENST00000392770	55800	NM_018400	sodium channel, voltage-gated, type III, beta subunit	chr11:123499956-123499897	GO:0030018|GO:0051899|GO:0005886|GO:0086010|GO:0086070|GO:0086091|GO:0060048|GO:0060371|GO:0060373|GO:0010765|GO:0007411|GO:0086002|GO:0035725|GO:0001518|GO:0006814|GO:0086006|GO:0086005|GO:0005248|GO:2000649|GO:0072659|GO:0019233|GO:0044325|GO:0086014|GO:0016021|GO:0010460|GO:0086012|GO:0017080
A_23_P411851	SYNE3	Homo sapiens spectrin repeat containing, nuclear envelope family member 3 (SYNE3), mRNA [NM_152592]	1.00053e-05	8.35599e-07	down	-4.14529	-2.05147	4.14529	down	down	-1.15378	-0.206369	1.15378	-6.61416	-2.72556	6.61416	176.854	153.885	24.8702	37.3501	-0.0234493	-0.229818	-2.74901	-2.07492	Detected	Not Detected	Detected	Detected	Detected	Not Detected	Not Detected	Detected	Not Detected	Not Detected	Detected	Detected	AGAAGACACTTACTTTTTATACAGTGTTGTCTTAGTCTATTTATACTAAATGTGTACTAC	95884017	chr14	95883958	-	FALSE	hs|14q32.13	ENST00000557275	161176	NM_152592	spectrin repeat containing, nuclear envelope family member 3	chr14:95884017-95883958	GO:0005791|GO:0005640|GO:0005515|GO:0051015|GO:0090150|GO:0008360|GO:0007010|GO:0034993|GO:0090286|GO:0016021|GO:0005635
A_33_P3261024			0.000307439	8.54278e-05	down	-4.12395	-2.04403	4.12395	down	down	-1.09806	-0.134959	1.09806	-1.8265	-0.869081	1.8265	49.9653	46.7353	24.8738	10.2109	-0.0589921	-0.193951	-0.928073	-2.10302	Detected	Not Detected	Not Detected	Detected	Not Detected	Not Detected	Not Detected	Detected	Not Detected	Not Detected	Not Detected	Not Detected	CTATTGTGGGACCTCTGATCGTGTGAGTTAATACTAAATAATACTAAATAAACTCCCCTT	137520411	chr6	137520352	+	FALSE	hs|6q23.3					chr6:137520352-137520411
A_21_P0000900	STARD4-AS1	Homo sapiens STARD4 antisense RNA 1 (STARD4-AS1), long non-coding RNA [NR_040093]	7.24473e-06	5.00227e-07	down	-4.12207	-2.04337	4.12207	down	down	-1.04791	-0.0675163	1.04791	-3.35049	-1.74437	3.35049	3682.53	3496.87	1047.66	766.958	-0.0420691	-0.109585	-1.78644	-2.08544	Detected	Detected	Detected	Detected	Detected	Detected	Detected	Detected	Detected	Detected	Detected	Detected	GCTGATACTGCATTCCATTCATTCATTGTCTGAATTCAAGTTTGTGTTTTTCATGAAGGC	111075392	chr5	111075333	+	FALSE	hs|5q22.1		100505678	NR_040093	STARD4 antisense RNA 1	chr5:111075333-111075392
A_21_P0014786	LOC100507663	Homo sapiens cDNA FLJ26385 fis, clone HRT07145. [AK129895]	0.00945104	0.00493566	down	-4.12106	-2.04302	4.12106	down	down	-1.18094	-0.239936	1.18094	-2.03256	-1.0233	2.03256	76.3824	61.0008	37.2554	15.1731	0.294543	0.0546072	-0.728755	-1.74847	Detected	Not Detected	Detected	Detected	Detected	Not Detected	Detected	Detected	Not Detected	Not Detected	Detected	Not Detected	AATGCCCTAAGTGCTGTCTGTATTTATGTATGTAATAAGTTCATAACATGTTAAAAAATG	31310130	chr10	31310071	-	FALSE	hs|10p11.22		100507663	AK129895	uncharacterized LOC100507663	chr10:31310130-31310071
A_33_P3218980	ENTPD1	Homo sapiens ectonucleoside triphosphate diphosphohydrolase 1 (ENTPD1), transcript variant 1, mRNA [NM_001776]	1.97883e-05	2.29542e-06	down	-4.10989	-2.0391	4.10989	up	down	1.02621	0.0373211	1.02621	-3.27465	-1.71134	3.27465	956.649	982.844	278.313	199.483	-0.0119842	0.0253369	-1.72332	-2.05108	Detected	Detected	Detected	Detected	Detected	Detected	Detected	Detected	Detected	Detected	Detected	Detected	GGTTATCTTATAGAGTCTCCTAGAATATTTCATTGGCATTGAGAAGGTGGAAAATGCAAA	97636942	chr10	97636883	+	FALSE	hs|10q24.1	ENST00000371203	953	NM_001776	ectonucleoside triphosphate diphosphohydrolase 1	chr10:97636883-97636942	GO:0005515|GO:0017111|GO:0017110|GO:0005886|GO:0006200|GO:0005605|GO:0030168|GO:0005524|GO:0007186|GO:0005887|GO:0007596|GO:0009181|GO:0007155|GO:0070062
A_24_P76018	ARIH2OS	Homo sapiens ariadne homolog 2 opposite strand (ARIH2OS), mRNA [NM_001123040]	0.0248405	0.0148737	down	-4.08531	-2.03045	4.08531	down	down	-1.23007	-0.298745	1.23007	-2.20397	-1.1401	2.20397	181.695	142.26	81.7474	37.9064	0.117857	-0.180888	-1.02225	-1.91259	Detected	Detected	Detected	Detected	Detected	Detected	Detected	Detected	Not Detected	Detected	Detected	Not Detected	TCTTTTCACAGTATAGGAGTTGTCATCATGACTTCCAGTTACCTTCTGGGACCGGTTGTC	48955775	chr3	48955716	-	FALSE	hs|3p21.31	ENST00000408959	646450	NM_001123040	ariadne homolog 2 opposite strand	chr3:48955775-48955716	GO:0016021
A_21_P0011176	XLOC_l2_003897	BROAD Institute lincRNA (XLOC_l2_003897), lincRNA [TCONS_l2_00007064]	0.000347151	9.91166e-05	down	-4.07281	-2.02602	4.07281	up	down	1.04762	0.0671145	1.04762	-3.82101	-1.93396	3.82101	109.093	114.804	27.8257	24.3305	-0.0242319	0.0428826	-1.95819	-2.05026	Detected	Not Detected	Detected	Detected	Detected	Detected	Not Detected	Detected	Not Detected	Not Detected	Detected	Not Detected	TTTTCCTTGACATGAGTAACCAAGAGTCGGCTCCTTCAGGCTGATAGAAAATCCTGCTTC	21877494	chr13	21877435	-	FALSE	hs|13q12.11					chr13:21877494-21877435
A_21_P0001582	XLOC_001045	BROAD Institute lincRNA (XLOC_001045), lincRNA [TCONS_00001690]	0.0264444	0.0159791	down	-4.06686	-2.02392	4.06686	down	down	-1.26379	-0.33776	1.26379	-2.30946	-1.20755	2.30946	54.1185	43.9519	22.2284	13.8784	0.0444528	-0.293307	-1.1631	-1.97946	Detected	Not Detected	Detected	Detected	Detected	Not Detected	Not Detected	Detected	Not Detected	Not Detected	Not Detected	Not Detected	TCAGGTTCTTTGAGATCTAAGCCAGATGCCATCATTTCCTTACGCTCTTGGGAGAAAGCA	156475975	chr1	156471594	-	FALSE	hs|1q22					chr1:156475975-156471594
A_33_P3240843	TMEM71	Homo sapiens transmembrane protein 71 (TMEM71), transcript variant 1, mRNA [NM_144649]	0.00136396	0.000516366	down	-4.06567	-2.02349	4.06567	down	down	-1.19806	-0.260695	1.19806	-1.88224	-0.912449	1.88224	126.842	100.423	59.0111	25.5406	0.29817	0.0374745	-0.614279	-1.72532	Detected	Detected	Detected	Detected	Detected	Detected	Detected	Detected	Not Detected	Not Detected	Detected	Not Detected	AAGAGGTCTTCTTTCAGGCAATCCTGCTTGCTGTGTGCTTAATCATTTCTGCATGTGCAA	133734346	chr8	133734287	-	FALSE	hs|8q24.22	ENST00000356838	137835	NM_144649	transmembrane protein 71	chr8:133734346-133734287	GO:0016021
A_23_P66017	PRRT2	Homo sapiens proline-rich transmembrane protein 2 (PRRT2), transcript variant 1, mRNA [NM_145239]	7.38287e-05	1.39424e-05	down	-4.0536	-2.0192	4.0536	down	down	-1.03073	-0.0436602	1.03073	-2.54947	-1.3502	2.54947	386.203	372.178	147.882	81.2467	0.0284758	-0.0151844	-1.32172	-1.99073	Detected	Detected	Detected	Detected	Detected	Detected	Detected	Detected	Detected	Detected	Detected	Detected	AATTATTTTCTAAGATGATGGGGGAGGTTTGTTGCACGCGACAGCCCGCTGAGGAGGCGG	29826998	chr16	29826939	+	FALSE	hs|16p11.2	ENST00000300797	112476	NM_145239	proline-rich transmembrane protein 2	chr16:29826939-29826998	GO:0009607|GO:0030054|GO:0005886|GO:0050884|GO:0045202|GO:0016021
A_21_P0010515	MST1	Homo sapiens macrophage stimulating 1 (hepatocyte growth factor-like) (MST1), mRNA [NM_020998]	0.000303461	8.40323e-05	down	-4.04957	-2.01777	4.04957	up	down	1.09364	0.129132	1.09364	-2.61164	-1.38496	2.61164	91.0421	98.6863	32.8874	19.9126	0.03964	0.168772	-1.34532	-1.97813	Detected	Not Detected	Detected	Detected	Detected	Detected	Detected	Detected	Not Detected	Not Detected	Detected	Not Detected	AGAAAAATACGCGTGCAAAGACCTTCGGGAGAACTTCTGCCGGAACCCCGACGGCTCAGA	49723763	chr3	49723584	-	FALSE	hs|3p21.31	ENST00000489007	4485	NM_020998	macrophage stimulating 1 (hepatocyte growth factor-like)	chr3:49723763-49723584	GO:0008150|GO:0003674|GO:0004252|GO:0006508|GO:0070062
A_24_P383019	KRTAP13-1	Homo sapiens keratin associated protein 13-1 (KRTAP13-1), mRNA [NM_181599]	6.61539e-05	1.20773e-05	down	-4.04426	-2.01588	4.04426	down	down	-1.01671	-0.0239083	1.01671	-1.20562	-0.269778	1.20562	162.411	157.825	127.01	34.9363	-0.0804939	-0.104402	-0.350272	-2.09637	Detected	Detected	Detected	Detected	Detected	Detected	Detected	Detected	Not Detected	Not Detected	Detected	Not Detected	ACTTGGCTTCTAGGAGCTGCCAGTCTTCTTGCTACAGACCAACTTGTGGATCAGGCTTCT	31768915	chr21	31768856	+	FALSE	hs|21q22.11	ENST00000355459	140258	NM_181599	keratin associated protein 13-1	chr21:31768856-31768915	GO:0005882
A_32_P120183	LOC101927762	Homo sapiens uncharacterized LOC101927762 (LOC101927762), long non-coding RNA [NR_120629]	0.0114582	0.00615586	down	-4.04328	-2.01553	4.04328	down	down	-1.09984	-0.1373	1.09984	-4.37319	-2.12869	4.37319	55.5279	50.4059	13.1031	13.606	0.0203199	-0.11698	-2.10837	-1.99521	Detected	Not Detected	Detected	Detected	Detected	Not Detected	Not Detected	Detected	Not Detected	Not Detected	Detected	Not Detected	TCAGCTTTGAATCAGTGGGGAACCCATACAGGAAGATCATAATAAATATGGAAAATTCTG	988679	chr10	988620	+	FALSE	hs|10p15.3		101927762	NR_120629	uncharacterized LOC101927762	chr10:988620-988679
A_33_P3257155	SMAP1	small ArfGAP 1 [Source:HGNC Symbol;Acc:19651] [ENST00000439432]	1.539e-06	3.39178e-08	down	-4.03532	-2.01268	4.03532	down	down	-1.07673	-0.10666	1.07673	-3.86326	-1.94982	3.86326	1615.99	1491.45	394.911	343.532	-0.0389903	-0.14565	-1.98881	-2.05167	Detected	Detected	Detected	Detected	Detected	Detected	Detected	Detected	Detected	Detected	Detected	Detected	GAAAGGCAGTTAGTTGAAGTGGAAGAGTTGACCTTCATGTACTGCTTTCCAAAAAATTGA	71547572	chr6	71547513	+	FALSE	hs|6q13	ENST00000439432	60682	XM_005248760	small ArfGAP 1	chr6:71547513-71547572	GO:0043547|GO:0008060|GO:0005737|GO:0005886|GO:0045648|GO:0032312|GO:0030276|GO:2000369|GO:0008270
A_21_P0004423	XLOC_004924	BROAD Institute lincRNA (XLOC_004924), lincRNA [TCONS_00010404]	0.0040581	0.00185062	down	-4.02879	-2.01035	4.02879	down	down	-1.02249	-0.0320799	1.02249	-1.39906	-0.484454	1.39906	163.349	156.744	123.222	34.6057	0.017103	-0.0149768	-0.467351	-1.99325	Detected	Detected	Detected	Detected	Detected	Detected	Detected	Detected	Not Detected	Not Detected	Detected	Detected	TACGGACTAGCAATATCCATACCCGCTACTTATTTTGTAAATCTCCTTTCTAAAGTTAAC	90602415	chr5	90602356	-	FALSE	hs|5q14.3					chr5:90602415-90602356
A_33_P3395758	C14orf28	Homo sapiens chromosome 14 open reading frame 28 (C14orf28), mRNA [NM_001017923]	6.55039e-06	4.29998e-07	down	-4.02844	-2.01022	4.02844	down	down	-1.14829	-0.199487	1.14829	-7.39822	-2.88718	7.39822	109.642	94.9785	13.9331	23.0753	0.00861089	-0.190876	-2.87857	-2.00161	Detected	Not Detected	Detected	Detected	Detected	Not Detected	Not Detected	Detected	Not Detected	Not Detected	Detected	Not Detected	CAGGGTTGTTGTGAGGATTAAGATGTTTGTTAAAATCTTGACTACCTTGAACATGCTAAT	45376428	chr14	45376369	+	FALSE	hs|14q21.2	ENST00000555826	122525	NM_001017923	chromosome 14 open reading frame 28	chr14:45376369-45376428
A_23_P107247	CACNA1G	Homo sapiens calcium channel, voltage-dependent, T type, alpha 1G subunit (CACNA1G), transcript variant 1, mRNA [NM_018896]	0.00010524	2.20612e-05	down	-4.02438	-2.00877	4.02438	up	down	1.20366	0.267424	1.20366	-1.36138	-0.44507	1.36138	75.3525	89.5071	50.5779	16.5123	-0.00530847	0.262115	-0.450378	-2.01407	Detected	Detected	Detected	Detected	Detected	Detected	Detected	Detected	Not Detected	Not Detected	Detected	Not Detected	GCTCTGGGTACCTGCAAGCAGAACTTCCAAAGAGAGTTAAAAGCAGCAGCCCCGGCAACT	48704303	chr17	48704244	+	FALSE	hs|17q21.33	ENST00000360761	8913	NM_018896	calcium channel, voltage-dependent, T type, alpha 1G subunit	chr17:48704244-48704303	GO:0086010|GO:0005886|GO:0008332|GO:0007268|GO:0005891|GO:0010045|GO:0060371|GO:0070509|GO:0002027|GO:0007411|GO:0045956|GO:0097110|GO:0042391|GO:0006810|GO:0034765
A_21_P0002920	XLOC_003383	BROAD Institute lincRNA (XLOC_003383), lincRNA [TCONS_00005920]	0.000339631	9.65072e-05	down	-4.01396	-2.00503	4.01396	down	down	-1.357	-0.440422	1.357	-2.51531	-1.33074	2.51531	105.859	78.1466	40.2133	22.5792	-0.0114538	-0.451876	-1.34219	-2.01648	Detected	Not Detected	Detected	Detected	Detected	Detected	Not Detected	Detected	Not Detected	Not Detected	Detected	Not Detected	CCCTGAAATGGAATTTCAACGTGTGTCTGTATGTGCATATTTAACAGGAGCTTAATAAAT	193848478	chr3	193848419	-	FALSE	hs|3q29					chr3:193848478-193848419
A_21_P0005319			2.66108e-06	9.28817e-08	down	-4.01209	-2.00435	4.01209	down	down	-1.10688	-0.146504	1.10688	-1.67188	-0.741473	1.67188	1384.55	1256.97	762.107	296.424	-0.00149918	-0.148003	-0.742972	-2.00585	Detected	Detected	Detected	Detected	Detected	Detected	Detected	Detected	Detected	Detected	Detected	Detected	CGAGCAACTAACCATGAAGTATGAAGAGAATCTCAAAGCAGGTTTTCTTGAAAAATGAAA	93701221	chr7	93701162	-	FALSE	hs|7q21.3	ENST00000411946				chr7:93701221-93701162
A_21_P0006808	XLOC_008337	BROAD Institute lincRNA (XLOC_008337), lincRNA [TCONS_00018082]	0.00416148	0.00190592	down	-4.00851	-2.00307	4.00851	down	down	-1.4507	-0.536746	1.4507	-1.91433	-0.936842	1.91433	99.7196	68.3799	48.8815	21.4225	0.106786	-0.429959	-0.830056	-1.89628	Detected	Not Detected	Detected	Detected	Detected	Detected	Detected	Detected	Not Detected	Not Detected	Detected	Not Detected	AGGAAGAAATCGCACCAGCCCAGAATCAACTGCATAACATACAAACTTTAAAAGGAAGAA	997993	chr10	997934	+	FALSE	hs|10p15.3					chr10:997934-997993
A_33_P3231613	CSAG3	Homo sapiens CSAG family, member 3 (CSAG3), transcript variant 2, mRNA [NM_001129828]	2.48927e-06	7.98038e-08	down	-4.0014	-2.00051	4.0014	down	down	-1.14435	-0.194528	1.14435	-2.78024	-1.47521	2.78024	569.645	494.368	188.189	121.512	-0.0236772	-0.218205	-1.49889	-2.02418	Detected	Detected	Detected	Detected	Detected	Detected	Detected	Detected	Detected	Detected	Detected	Detected	ATTCTACCACAAGACTAACATAAAAATGCGCTGTGAGTTTCTAGCCTGCTGGCCTGCCTT	151928014	chrX	151927955	+	FALSE	hs|Xq28	ENST00000599845	389903	NM_001129828	CSAG family, member 3	chrX:151927955-151928014	GO:0042493
A_21_P0010991	XLOC_l2_002433	BROAD Institute lincRNA (XLOC_l2_002433), lincRNA [TCONS_l2_00005330]	1.02187e-06	1.51007e-08	down	-3.99773	-1.99918	3.99773	up	down	1.06482	0.090614	1.06482	-2.92944	-1.55063	2.92944	593.958	631.952	187.177	127.113	-0.0379848	0.0526292	-1.58861	-2.03717	Detected	Detected	Detected	Detected	Detected	Detected	Detected	Detected	Detected	Detected	Detected	Detected	AGACATCTCCAATACACTCCCTCATGGCTTTATTTTTTCTGCTTATGTGGAAAAATAACA	88161237	chr11	88161178	+	FALSE	hs|11q14.2					chr11:88161178-88161237
A_21_P0004123	LINC01265	Homo sapiens long intergenic non-protein coding RNA 1265 (LINC01265), long non-coding RNA [NR_104631]	8.00195e-07	8.4866e-09	down	-3.99689	-1.99888	3.99689	up	down	1.16908	0.225373	1.16908	-1.0685	-0.0955912	1.0685	379.101	439.251	326.019	81.1507	-0.0484101	0.176963	-0.144001	-2.04729	Detected	Detected	Detected	Detected	Detected	Detected	Detected	Detected	Detected	Detected	Detected	Detected	GTGGTGCTGACTTTCCGACTCAGAATATGATCACATGTTTTTCTCATTAAAACTATATTG	38710535	chr5	38710476	-	FALSE	hs|5p13.1	ENST00000506463	101926904	NR_104631	long intergenic non-protein coding RNA 1265	chr5:38710535-38710476
A_33_P3296230		HUMPTHL parathyroid-like protein precursor {Homo sapiens} (exp=-1; wgp=0; cg=0), partial (11%) [THC2730443]	1.05151e-06	1.63306e-08	down	-3.9952	-1.99827	3.9952	up	down	1.05805	0.0814145	1.05805	-2.10744	-1.07549	2.10744	802.134	843.143	352.931	172.179	-0.0129598	0.0684547	-1.08845	-2.01123	Detected	Detected	Detected	Detected	Detected	Detected	Detected	Detected	Detected	Detected	Detected	Detected	ATTTCTCTGGAGCCTCTCAGCACTTACTTATTTAGCAACCGGCTACTCCAACTGTGCTTT	28122646	chr12	28122587	+	FALSE	hs|12p11.22					chr12:028122587-028122646
A_24_P630490	DFNB59	Homo sapiens deafness, autosomal recessive 59 (DFNB59), mRNA [NM_001042702]	0.000213482	5.41245e-05	down	-3.97661	-1.99154	3.97661	down	down	-1.09605	-0.132318	1.09605	-1.78518	-0.836067	1.78518	183.52	165.306	99.1638	39.8558	0.0317203	-0.100598	-0.804347	-1.95982	Detected	Detected	Detected	Detected	Detected	Detected	Detected	Detected	Not Detected	Detected	Detected	Detected	TTGAAAGAAATAGAAGAGTGATGGATGTCATTTCTCGTTCACAGCTTTACTTGGATGATC	179325759	chr2	179325165	+	FALSE	hs|2q31.2	ENST00000375129	494513	NM_001042702	deafness, autosomal recessive 59	chr2:179325165-179325759	GO:0007605|GO:0043025
A_24_P369898	MYO15B	myosin XVB pseudogene [Source:HGNC Symbol;Acc:14083] [ENST00000579052]	0.00490511	0.00230461	down	-3.97292	-1.9902	3.97292	down	down	-1.10009	-0.137616	1.10009	-2.13492	-1.09418	2.13492	66.4177	59.8957	28.466	15.9697	-0.0516092	-0.189225	-1.14579	-2.04181	Detected	Not Detected	Detected	Detected	Detected	Not Detected	Not Detected	Detected	Not Detected	Not Detected	Detected	Not Detected	GGAACCAGGGCTGGCTCGGTGGGACAGGGCCTCAGAGGTGAGGAAGATGGGAGAGGGACA	73616739	chr17	73616680	+	FALSE	hs|17q25.1	ENST00000579052	80022	BC128044	myosin XVB pseudogene	chr17:73616680-73616739
A_23_P118042	LRRC36	Homo sapiens leucine rich repeat containing 36 (LRRC36), transcript variant 1, mRNA [NM_018296]	5.65732e-05	9.76665e-06	down	-3.96601	-1.98769	3.96601	up	down	1.13697	0.185191	1.13697	-1.27421	-0.3496	1.27421	57.862	65.291	42.311	12.6734	-0.0210505	0.16414	-0.37065	-2.00874	Detected	Not Detected	Detected	Detected	Detected	Not Detected	Detected	Detected	Not Detected	Not Detected	Detected	Not Detected	AGGCTCTCACCGCCATTGCCACCAGTATGGTGGTATGTACTCACAAAGATTAAGAAAGAA	67419093	chr16	67419034	+	FALSE	hs|16q22.1	ENST00000329956	55282	NM_018296	leucine rich repeat containing 36	chr16:67419034-67419093
A_21_P0007747	LOC643770	Homo sapiens uncharacterized LOC643770 (LOC643770), long non-coding RNA [NR_038383]	0.00328506	0.00144577	down	-3.94329	-1.9794	3.94329	up	down	1.00025	0.000358902	1.00025	-1.01683	-0.0240819	1.01683	91.7557	91.1633	82.0172	21.5872	0.0498031	0.050162	0.0257212	-1.9296	Detected	Detected	Detected	Detected	Detected	Detected	Detected	Detected	Not Detected	Not Detected	Detected	Not Detected	AACCATTCTGAACCTATCATTCCTGTCTTTCAAATCCTTCCAAGGCATCTTATTATTGAT	98880860	chr12	98880801	-	FALSE	hs|12q23.1	ENST00000549004	643770	NR_038383	uncharacterized LOC643770	chr12:98880860-98880801
A_23_P316501	NKAIN2	Homo sapiens Na+/K+ transporting ATPase interacting 2 (NKAIN2), transcript variant 1, mRNA [NM_001040214]	1.89816e-05	2.14562e-06	down	-3.94307	-1.97932	3.94307	up	down	1.36604	0.449995	1.36604	-1.02475	-0.035274	1.02475	39.8695	54.1807	35.5355	8.5709	-0.0500239	0.399971	-0.0852979	-2.02934	Detected	Not Detected	Not Detected	Not Detected	Not Detected	Detected	Detected	Detected	Not Detected	Not Detected	Detected	Not Detected	ACAGCTGTATCCTCCTCAAAATCCGGTGAAGAATGCTATTTTTCTAGGCTGAGCTTTTGT	125146637	chr6	125146578	+	FALSE	hs|6q22.31	ENST00000368417	154215	NM_001040214	Na+/K+ transporting ATPase interacting 2	chr6:125146578-125146637	GO:0005886|GO:0016021
A_32_P167705	AGBL2	Homo sapiens ATP/GTP binding protein-like 2 (AGBL2), mRNA [NM_024783]	9.86007e-06	8.17364e-07	down	-3.94094	-1.97854	3.94094	down	down	-1.02281	-0.0325422	1.02281	-2.89362	-1.53288	2.89362	422.302	408.406	137.577	91.9396	0.0536159	0.0210737	-1.47926	-1.92492	Detected	Detected	Detected	Detected	Detected	Detected	Detected	Detected	Detected	Detected	Detected	Detected	ACGGTCAGTCCTACTGCTGTATGTCAGGTTTGCTCACAATGAGGTATTCCCACATAGAAA	47681302	chr11	47681243	-	FALSE	hs|11p11.2	ENST00000357610	79841	NM_024783	ATP/GTP binding protein-like 2	chr11:47681302-47681243	GO:0006508|GO:0008270|GO:0005829|GO:0004181
A_21_P0012139	XLOC_l2_008802	BROAD Institute lincRNA (XLOC_l2_008802), lincRNA [TCONS_l2_00016522]	0.003532	0.00157747	down	-3.91146	-1.96771	3.91146	down	down	-1.20735	-0.271839	1.20735	-3.57293	-1.83711	3.57293	136.813	104.93	35.968	28.8156	0.269265	-0.00257428	-1.56784	-1.69844	Detected	Not Detected	Detected	Detected	Detected	Detected	Not Detected	Detected	Not Detected	Not Detected	Detected	Not Detected	TGGGTGAGCTACTTCTTTGATATGAAGATAGACCTAACCACATGCACTAAGTCTCAGCCA	23900805	chr20	23900746	-	FALSE	hs|20p11.21					chr20:23900805-23900746
A_23_P340188	FAM122C	Homo sapiens family with sequence similarity 122C (FAM122C), transcript variant 2, mRNA [NM_138819]	0.00157017	0.000610835	down	-3.90957	-1.96701	3.90957	up	down	1.05934	0.0831722	1.05934	-2.11154	-1.0783	2.11154	77.6082	82.3898	33.631	18.3347	-0.00324949	0.0799227	-1.08155	-1.97026	Detected	Not Detected	Detected	Detected	Detected	Not Detected	Not Detected	Detected	Not Detected	Not Detected	Detected	Not Detected	CAGAACCATGTTGAAGATACAAGCGTAAATTGTTAGGCTGCTATTTTCTAGAAAATGCTG	133988547	chrX	133988488	+	FALSE	hs|Xq26.3	ENST00000370785	159091	NM_138819	family with sequence similarity 122C	chrX:133988488-133988547
A_24_P79040	CAPN12	Homo sapiens calpain 12 (CAPN12), mRNA [NM_144691]	0.0011114	0.000404734	down	-3.8878	-1.95895	3.8878	down	down	-1.12192	-0.165964	1.12192	-2.00005	-1.00003	2.00005	124.865	110.824	62.616	27.9698	-0.00937827	-0.175343	-1.00941	-1.96833	Detected	Not Detected	Detected	Detected	Detected	Detected	Detected	Detected	Not Detected	Not Detected	Detected	Not Detected	TATTCAACAAGTTCGATGAGGACACCTCTGGAACCATGAACTCCTACGAGCTGAGGCTGG	39224417	chr19	39224358	-	FALSE	hs|19q13.2	ENST00000597354	147968	NM_144691	calpain 12	chr19:39224417-39224358	GO:0005737|GO:0004198|GO:0005509|GO:0006508
A_33_P3251640	LINC00663	Homo sapiens long intergenic non-protein coding RNA 663 (LINC00663), long non-coding RNA [NR_026956]	0.00101502	0.000362771	down	-3.88402	-1.95755	3.88402	down	down	-1.17295	-0.23014	1.17295	-7.9245	-2.98632	7.9245	149.628	128.004	17.7483	36.0391	-0.0627341	-0.292874	-3.04905	-2.02028	Detected	Not Detected	Detected	Detected	Detected	Not Detected	Not Detected	Detected	Detected	Detected	Detected	Not Detected	AGCGCTGTTCTTGTGAGAGAGTTTGCATGACATCTGGTTGTTTAAAAGTGTGTGGCACCT	19867728	chr19	19867669	-	FALSE	hs|19p13.11		284440		long intergenic non-protein coding RNA 663	chr19:19867728-19867669
A_24_P162226	RIMBP2	Homo sapiens RIMS binding protein 2 (RIMBP2), mRNA [NM_015347]	2.58998e-05	3.3703e-06	down	-3.87639	-1.95471	3.87639	down	down	-1.21404	-0.279816	1.21404	-6.6441	-2.73207	6.6441	453.637	370.654	63.3566	103.726	-0.0252864	-0.305103	-2.75736	-1.98	Detected	Detected	Detected	Detected	Detected	Detected	Detected	Detected	Detected	Detected	Detected	Detected	CAAAACCAGACTCAATTTAAATCTGCTCCAAATGAGTCCATACCCATCTTCATCATTGGC	130881066	chr12	130881007	-	FALSE	hs|12q24.33	ENST00000261655	23504	NM_015347	RIMS binding protein 2	chr12:130881066-130881007	GO:0030054|GO:0005886|GO:0010923|GO:0045202
A_33_P3378126	FBXO32	Homo sapiens F-box protein 32 (FBXO32), transcript variant 1, mRNA [NM_058229]	1.01103e-05	8.50603e-07	down	-3.87544	-1.95436	3.87544	down	down	-1.07583	-0.105445	1.07583	-3.25124	-1.70099	3.25124	356.01	329.652	101.742	79.4726	0.0655127	-0.0399319	-1.63548	-1.88885	Detected	Detected	Detected	Detected	Detected	Detected	Detected	Detected	Detected	Detected	Detected	Detected	GACTGGGAATTTAAGAATGTGAACTTCTCACTAGAATTGGTATGGAAAAGCAAAATACTG	124515447	chr8	124515388	-	FALSE	hs|8q24.13	ENST00000287396	114907	NM_058229	F-box protein 32	chr8:124515447-124515388	GO:0005515|GO:0030018|GO:0016567|GO:0005730|GO:0014894
A_32_P139738	HERC2P4	hect domain and RLD 2 pseudogene 4 [Source:HGNC Symbol;Acc:4872] [ENST00000563904]	0.00607581	0.00294342	down	-3.87355	-1.95366	3.87355	up	down	1.10708	0.14676	1.10708	-2.98507	-1.57777	2.98507	60.6236	66.2995	23.1966	13.7513	0.049314	0.196074	-1.52845	-1.90434	Detected	Not Detected	Detected	Detected	Detected	Not Detected	Detected	Detected	Not Detected	Not Detected	Detected	Not Detected	AGGGCTTTAGCAACCTAGAAGGTACCGTGCGTCTATGAGGTAGTTCTAATTATTTTAAAA	32163218	chr16	32163159	-	FALSE	hs|16p11.2	ENST00000563904	100289574	TCONS_l2_00010106	hect domain and RLD 2 pseudogene 4	chr16:32163218-32163159
A_33_P3224730	HMCN2	Homo sapiens hemicentin 2 (HMCN2), mRNA [NM_001291815]	1.69405e-05	1.79555e-06	down	-3.87092	-1.95268	3.87092	up	down	1.18126	0.240325	1.18126	-1.58324	-0.662881	1.58324	346.687	406.239	204.432	77.6187	-0.019845	0.22048	-0.682726	-1.97252	Detected	Detected	Detected	Detected	Detected	Detected	Detected	Detected	Detected	Detected	Detected	Detected	TCGCCCGGCCACACCTGGTGGTGTCATTCTGAACCCTGTTGCAATATAAAGGGATTTTTT	133309501	chr9	133309442	+	FALSE	hs|9q34.11	ENST00000302481	256158	NM_001291815	hemicentin 2	chr9:133309442-133309501	GO:0005509|GO:0005578|GO:0050896
A_33_P3221999	GSDMB	Homo sapiens gasdermin B (GSDMB), transcript variant 3, mRNA [NM_001165958]	4.47382e-06	2.30827e-07	down	-3.866	-1.95084	3.866	down	down	-1.01341	-0.0192178	1.01341	-3.332	-1.73639	3.332	2536.07	2490.96	723.593	560.654	0.037269	0.0180511	-1.69912	-1.91357	Detected	Detected	Detected	Detected	Detected	Detected	Detected	Detected	Detected	Detected	Detected	Detected	CAAAACCAGCCTGGATTTCATACATGGACTTCTGATTAAAAGTGGCAGGTTGTGCATGTT	38060909	chr17	38060850	-	FALSE	hs|17q12	ENST00000394179	55876	NM_001165958	gasdermin B	chr17:38060909-38060850	GO:0005737
A_33_P3242659	KIF13A	Homo sapiens kinesin family member 13A (KIF13A), transcript variant 1, mRNA [NM_022113]	0.00825669	0.00421279	down	-3.86431	-1.95021	3.86431	up	down	1.29261	0.370283	1.29261	-3.23909	-1.69559	3.23909	50.5292	65.2787	18.483	11.6445	-0.0272504	0.343032	-1.72284	-1.97746	Not Detected	Not Detected	Not Detected	Detected	Not Detected	Not Detected	Not Detected	Detected	Not Detected	Not Detected	Detected	Not Detected	TTGACAGATTCTTCTGCTGGAGAGCTTTCCAGTAGGAGGAGTCTACCAAATAAAACAGGC	17764511	chr6	17764452	-	FALSE	hs|6p22.3	ENST00000378816	63971	NM_022113	kinesin family member 13A	chr6:17764511-17764452	GO:0005515|GO:0008017|GO:0005813|GO:0005871|GO:0035459|GO:0043001|GO:0032438|GO:0005874|GO:0008333|GO:0072383|GO:0030496|GO:0003777|GO:0032588|GO:0005524|GO:0006886|GO:0000910|GO:0000139|GO:0008152|GO:0010008
A_33_P3386671	RORC	Homo sapiens RAR-related orphan receptor C (RORC), transcript variant 1, mRNA [NM_005060]	0.00167376	0.000657579	down	-3.86381	-1.95003	3.86381	up	down	1.22484	0.292596	1.22484	-4.41785	-2.14334	4.41785	70.8967	86.1723	16.4101	17.3438	0.0538764	0.346473	-2.08947	-1.89615	Detected	Not Detected	Detected	Detected	Detected	Not Detected	Not Detected	Detected	Not Detected	Not Detected	Detected	Not Detected	GACGGGTTCATCTGAGTAAACATAAACCCCAACTTGTGCCATTCTTTATAAAATGATTTT	151778614	chr1	151778555	-	FALSE	hs|1q21.3	ENST00000356728	6097	NM_005060	RAR-related orphan receptor C	chr1:151778614-151778555	GO:0005515|GO:0010467|GO:0060850|GO:0006805|GO:0006367|GO:0003700|GO:0045598|GO:0003707|GO:0005634|GO:0048537|GO:0010906|GO:0048535|GO:0042093|GO:0048541|GO:0008142|GO:0043401|GO:0004879|GO:0033077|GO:0072539|GO:0070244|GO:0003677|GO:0019218|GO:0032922|GO:0043565|GO:0042753|GO:0008270|GO:0006468|GO:0005654|GO:0060612|GO:0030522
A_33_P3245484	LOC100131000	Homo sapiens cDNA FLJ42370 fis, clone UTERU2030280. [AK124361]	0.00713817	0.00355494	down	-3.85941	-1.94838	3.85941	up	down	1.06761	0.0943788	1.06761	-2.05387	-1.03834	2.05387	88.5376	92.2625	43.8427	20.9495	-0.00244808	0.0919307	-1.04079	-1.95083	Detected	Not Detected	Detected	Detected	Detected	Detected	Detected	Detected	Not Detected	Not Detected	Detected	Not Detected	TAATTTTTATGACCAACGGTGACCAGGCCAAGAGCAGGATGAGGTGATGGAGAATACCTT	76841090	chr17	76841031	+	FALSE	hs|17q25.3		100131000	AK124361	uncharacterized LOC100131000	chr17:76841031-76841090
A_23_P150693	FJX1	Homo sapiens four jointed box 1 (Drosophila) (FJX1), mRNA [NM_014344]	0.000492039	0.000150666	down	-3.8563	-1.94722	3.8563	up	down	1.30548	0.384585	1.30548	-2.91319	-1.5426	2.91319	59.0658	76.8648	18.6073	13.7452	-0.000488281	0.384097	-1.54309	-1.94771	Detected	Not Detected	Detected	Detected	Detected	Not Detected	Not Detected	Detected	Not Detected	Not Detected	Detected	Not Detected	ACTCATTCCTGACCTCTTGTCATTTTGGCCTGAAGGCTACAAATTCAGGGTCAGCTGTAT	35642168	chr11	35642109	+	FALSE	hs|11p13	ENST00000317811	24147	NM_014344	four jointed box 1 (Drosophila)	chr11:35642109-35642168	GO:0005615
A_21_P0008821	LOC102725022	PREDICTED: Homo sapiens uncharacterized LOC102725022 (LOC102725022), transcript variant X1, mRNA [XM_006725570]	0.00907754	0.00471129	down	-3.85611	-1.94714	3.85611	down	down	-1.57926	-0.659251	1.57926	-2.00582	-1.00419	2.00582	42.8362	24.6645	18.6475	8.60796	-0.401368	-1.06062	-1.40556	-2.34851	Not Detected	Not Detected	Detected	Detected	Not Detected	Not Detected	Not Detected	Not Detected	Not Detected	Not Detected	Not Detected	Not Detected	ATGCATGTTAACCTGCTTTGTATGGAAGAAACGGGGTCAGGATATCATAAAAAGAATTAA	31509329	chr15	31509270	+	FALSE	hs|15q13.3		102725022	XM_006725570	uncharacterized LOC102725022	chr15:31509270-31509329
A_23_P253321	PNOC	Homo sapiens prepronociceptin (PNOC), transcript variant 1, mRNA [NM_006228]	1.02187e-06	1.53539e-08	down	-3.85071	-1.94513	3.85071	down	down	-1.04788	-0.0674674	1.04788	-1.03979	-0.0562983	1.03979	1373.29	1299.54	1214.32	305.59	0.0215995	-0.0458679	-0.0346988	-1.92353	Detected	Detected	Detected	Detected	Detected	Detected	Detected	Detected	Detected	Detected	Detected	Detected	GCCACTGCCATAACTTGTTTGTAAAAGAGCTGTTCTTTTTGACTGATTGTTTTAAACAAC	28200831	chr8	28200772	+	FALSE	hs|8p21.1	ENST00000301908	5368	NM_006228	prepronociceptin	chr8:28200772-28200831	GO:0005515|GO:0007165|GO:0007218|GO:0001515|GO:0007268|GO:0005576|GO:0005184|GO:0007600
A_24_P62659	TSPAN2	Homo sapiens tetraspanin 2 (TSPAN2), mRNA [NM_005725]	4.6976e-05	7.61342e-06	down	-3.84949	-1.94467	3.84949	up	down	1.01988	0.028405	1.01988	-3.63248	-1.86095	3.63248	153.353	154.667	40.8432	34.3147	0.0593514	0.0877565	-1.8016	-1.88531	Detected	Not Detected	Detected	Detected	Detected	Detected	Detected	Detected	Not Detected	Not Detected	Detected	Not Detected	CCCTTTTGGAGATAAGCTTTCCAAAATATGCGTATGAGTAAAATTAGAGAATTCCACCAC	115591067	chr1	115591008	-	FALSE	hs|1p13.2	ENST00000369516	10100	NM_005725	tetraspanin 2	chr1:115591067-115591008	GO:0007420|GO:0043209|GO:0016021
A_33_P3421611		Q96I88_HUMAN (Q96I88) THADA protein (Fragment), partial (8%) [THC2552587]	2.56228e-06	8.52283e-08	down	-3.8466	-1.94358	3.8466	up	down	1.07747	0.107646	1.07747	-2.486	-1.31383	2.486	2532.95	2699.78	951.34	563.674	-0.0106691	0.0969772	-1.3245	-1.95425	Detected	Detected	Detected	Detected	Detected	Detected	Detected	Detected	Detected	Detected	Detected	Detected	AGAGTCAATATTTTAGACTTTGCAAGCCTATACCTCCTCACCTCGGCTGAAAGCAGCCAT	43460533	chr2	43460474	+	FALSE	hs|2p21					chr2:043460474-043460533
A_33_P3394868	SMIM1	Homo sapiens small integral membrane protein 1 (Vel blood group) (SMIM1), transcript variant 1, mRNA [NM_001163724]	0.000189183	4.63587e-05	down	-3.84357	-1.94245	3.84357	up	down	1.01503	0.0215252	1.01503	-1.42465	-0.510611	1.42465	199.241	203.248	128.554	45.341	-0.0365624	-0.0150372	-0.547173	-1.97901	Detected	Detected	Detected	Detected	Detected	Detected	Detected	Detected	Not Detected	Detected	Detected	Detected	ATCATCTTCATCCTGGGCTACCTCACAGGCTACTATGTGCACAAGTGCAAATAAATGCTG	3692491	chr1	3692432	+	FALSE	hs|1p36.32	ENST00000444870	388588	NM_001163724	small integral membrane protein 1 (Vel blood group)	chr1:3692432-3692491	GO:0016021|GO:0070062
A_23_P329768	GREB1	Homo sapiens growth regulation by estrogen in breast cancer 1 (GREB1), transcript variant a, mRNA [NM_014668]	5.94338e-06	3.71357e-07	down	-3.84149	-1.94167	3.84149	down	down	-1.169	-0.225278	1.169	-4.12398	-2.04404	4.12398	321.341	272.082	74.5259	71.1199	0.0257365	-0.199541	-2.0183	-1.91593	Detected	Detected	Detected	Detected	Detected	Detected	Detected	Detected	Detected	Detected	Detected	Detected	AAAGTCCGCGAGTATTAAATATTTAGATCAATGTTTATAAAATGATTACTTTGTATATCT	11782739	chr2	11782680	+	FALSE	hs|2p25.1	ENST00000234142	9687	NM_014668	growth regulation by estrogen in breast cancer 1	chr2:11782680-11782739	GO:0016021
A_24_P293530	CYP4X1	Homo sapiens cytochrome P450, family 4, subfamily X, polypeptide 1 (CYP4X1), mRNA [NM_178033]	0.00072308	0.000241094	down	-3.83639	-1.93975	3.83639	up	down	1.08006	0.111109	1.08006	-1.68915	-0.7563	1.68915	48.438	51.3767	27.7192	11.0571	-0.12907	-0.0179609	-0.88537	-2.06882	Detected	Not Detected	Not Detected	Detected	Not Detected	Not Detected	Not Detected	Detected	Not Detected	Not Detected	Detected	Not Detected	CACAGTGTGTCAGCTAGATCTGTTTCTATATAACTTTGGGAGATTTTCAGATCTTTTCTG	47516061	chr1	47516002	+	FALSE	hs|1p33	ENST00000538609	260293	NM_178033	cytochrome P450, family 4, subfamily X, polypeptide 1	chr1:47516002-47516061	GO:0070330|GO:0005506|GO:0005789|GO:0016021|GO:0055114|GO:0020037
A_33_P3238290	FAM65C	Homo sapiens family with sequence similarity 65, member C (FAM65C), transcript variant 2, mRNA [NM_001290268]	0.000573563	0.000181484	down	-3.82763	-1.93645	3.82763	down	down	-1.14835	-0.199558	1.14835	-7.46615	-2.90036	7.46615	66.9795	57.3904	8.06843	16.1407	-0.195794	-0.395352	-3.09616	-2.13224	Detected	Not Detected	Detected	Detected	Detected	Not Detected	Not Detected	Detected	Not Detected	Not Detected	Detected	Not Detected	GCATTGGAGAACTTTAACTTGAACATTCTCATCGATACTTCCTGGACATATTTTGTGTTT	49202794	chr20	49202735	-	FALSE	hs|20q13.13	ENST00000045083	140876	NM_001290268	family with sequence similarity 65, member C	chr20:49202794-49202735
A_33_P3344861	LOC389602	Homo sapiens uncharacterized LOC389602 (LOC389602), mRNA [NM_001291913]	0.000708883	0.000235282	down	-3.81065	-1.93004	3.81065	down	down	-1.7027	-0.767826	1.7027	-4.17168	-2.06063	4.17168	251.225	154.37	57.168	56.0575	-0.113487	-0.881313	-2.17411	-2.04352	Detected	Not Detected	Detected	Detected	Detected	Detected	Detected	Detected	Detected	Detected	Detected	Detected	GTTGGAGGGCTCACACTTTCTGGTTTCAAAACTACAGTAATTAAAAAGCTACAGTAATTA	155759007	chr7	155758948	+	FALSE	hs|7q36.3		389602	NM_001291913	uncharacterized LOC389602	chr7:155758948-155759007
A_21_P0013548	XLOC_l2_014694	BROAD Institute lincRNA (XLOC_l2_014694), lincRNA [TCONS_l2_00028604]	0.000122608	2.67762e-05	down	-3.80736	-1.92879	3.80736	up	down	1.02882	0.0409865	1.02882	-1.8733	-0.905582	1.8733	192.694	194.989	99.0524	43.3463	0.0542417	0.0952282	-0.85134	-1.87455	Detected	Detected	Detected	Detected	Detected	Detected	Detected	Detected	Not Detected	Detected	Detected	Detected	TCACGTCTCACTCTTGAAGGATGGCACCTTCTTTGTTAATTGAAAAGAAATGTAAAATGG	3647589	chr9	3647530	+	FALSE	hs|9p24.2					chr9:3647530-3647589
A_23_P410115	ENTHD1	Homo sapiens ENTH domain containing 1 (ENTHD1), mRNA [NM_152512]	7.21236e-06	4.97126e-07	down	-3.80708	-1.92868	3.80708	down	down	-1.08407	-0.11646	1.08407	-1.91758	-0.93929	1.91758	534.964	492.961	257.262	121.016	0.0180734	-0.0983871	-0.921217	-1.91061	Detected	Detected	Detected	Detected	Detected	Detected	Detected	Detected	Detected	Detected	Detected	Detected	TGCTAGTGTTAGGAGTTAAATGGAAACAAGAAGGACATGGGGCAAATGTTTTTACTGTCA	40139178	chr22	40139119	-	FALSE	hs|22q13.1	ENST00000325157	150350	NM_152512	ENTH domain containing 1	chr22:40139178-40139119
A_33_P3363254			0.00242949	0.00101894	down	-3.79918	-1.92569	3.79918	down	down	-1.84137	-0.880778	1.84137	-2.25764	-1.17481	2.25764	80.6983	47.7471	32.9685	18.0867	-0.0665771	-0.947355	-1.24139	-1.99226	Detected	Not Detected	Detected	Detected	Detected	Detected	Not Detected	Not Detected	Not Detected	Not Detected	Detected	Not Detected	ACTGGTATTTATTGCACCCAGAGAACTCGGCAGGGCGGTGTGGCTCCATAGGGTCTACCT	131449816	chr2	131449757	-	FALSE	hs|2q21.1					chr2:131449816-131449757
A_33_P3290089		Rho guanine nucleotide exchange factor (GEF) 1 [Source:HGNC Symbol;Acc:681] [ENST00000595770]	1.45898e-06	3.04042e-08	down	-3.79691	-1.92483	3.79691	up	up	1.11069	0.15145	1.11069	2.75091	1.45991	2.75091	349.856	382.398	890.665	78.5863	0.00146421	0.152914	1.46137	-1.92336	Detected	Detected	Detected	Detected	Detected	Detected	Detected	Detected	Detected	Detected	Detected	Detected	GCATTTGCTGTGAGCTTGCTGCTTCCGAATAATCTCATTAAAAATATTAAGAATTTTGCC	42434290	chr19	42434231	+	FALSE	hs|19q13.2	ENST00000595770		XR_109536		chr19:42434231-42434290
A_24_P926507	SLC14A1	Homo sapiens solute carrier family 14 (urea transporter), member 1 (Kidd blood group) (SLC14A1), transcript variant 4, mRNA [NM_001146037]	0.00010573	2.21931e-05	down	-3.78306	-1.91955	3.78306	down	down	-1.12574	-0.17088	1.12574	-4.21637	-2.076	4.21637	122.493	108.054	28.4911	27.6816	-0.0423803	-0.21326	-2.11838	-1.96193	Detected	Not Detected	Detected	Detected	Detected	Detected	Detected	Detected	Not Detected	Not Detected	Detected	Not Detected	GAATAAACAGAAATAGGGAAGTAAACCTACAAATATTTTAGGGAGAAGCTCACTTCTTCC	43331985	chr18	43331926	+	FALSE	hs|18q12.3	ENST00000321925	6563	NM_001146037	solute carrier family 14 (urea transporter), member 1 (Kidd blood group)	chr18:43331926-43331985	GO:0016323|GO:0005886|GO:0005887|GO:0005372|GO:0015265|GO:0015204|GO:0006833|GO:0071918|GO:0055085|GO:0015840
A_33_P3377391	LINC01413	Homo sapiens long intergenic non-protein coding RNA 1413 (LINC01413), long non-coding RNA [NR_120337]	0.00018609	4.54295e-05	down	-3.78057	-1.9186	3.78057	down	down	-1.23002	-0.298684	1.23002	-2.03594	-1.02569	2.03594	53.2875	42.8344	25.0136	12.1052	-0.010752	-0.309436	-1.03645	-1.92936	Not Detected	Not Detected	Detected	Not Detected	Detected	Not Detected	Not Detected	Detected	Not Detected	Not Detected	Detected	Not Detected	CTTCCTTCTCTTGGCTCCAAGGACGTAGAACGGTTGCTATGGGGATTCCTTCATTTGTAA	57613156	chr15	57613097	+	FALSE	hs|15q21.3	ENST00000564843	101928611	NR_120337	long intergenic non-protein coding RNA 1413	chr15:57613097-57613156
A_23_P396299	MRVI1-AS1	Homo sapiens MRVI1 antisense RNA 1 (MRVI1-AS1), transcript variant 4, long non-coding RNA [NR_034094]	7.33694e-05	1.38381e-05	down	-3.77246	-1.9155	3.77246	up	up	1.11294	0.154377	1.11294	1.0042	0.00605345	1.0042	88.2945	97.3491	81.2449	20.3845	-0.0093228	0.145055	-0.00326935	-1.92483	Detected	Detected	Detected	Detected	Detected	Detected	Detected	Detected	Not Detected	Not Detected	Detected	Not Detected	TGGTATTCCTTGAACATGCATACCTTTCCCAGCGTGAGGGACATGGACCGTGCCGTGCGA	10615729	chr11	10615670	+	FALSE	hs|11p15.4		100129827	NR_034094	MRVI1 antisense RNA 1	chr11:10615670-10615729
A_21_P0012326		Q6JZS6_HUMAN (Q6JZS6) Germ and embryonic stem cell enriched protein, partial (25%) [THC2501611]	0.00244211	0.00102492	down	-3.76997	-1.91455	3.76997	up	down	1.01384	0.0198274	1.01384	-4.79785	-2.26239	4.79785	67.7434	67.8816	13.2541	16.6242	0.0962671	0.116094	-2.16612	-1.81829	Detected	Not Detected	Detected	Detected	Detected	Not Detected	Not Detected	Detected	Not Detected	Not Detected	Detected	Not Detected	AAGCTTTTACTTCTGGCAATTAAAGTTAATCATGTTAGAACACTGTCTAGGAATGGTTGG	16148038	chr22	16147979	-	FALSE	hs|22q11.1	ENST00000447898				chr22:16148038-16147979
A_24_P237757	ZMYM2	Homo sapiens mRNA; cDNA DKFZp564B162 (from clone DKFZp564B162). [AL136621]	0.000215047	5.46676e-05	down	-3.76625	-1.91313	3.76625	up	down	1.05184	0.0729116	1.05184	-2.44242	-1.28831	2.44242	1179.27	1233.93	469.607	270.599	0.0294545	0.102366	-1.25886	-1.88367	Detected	Detected	Detected	Detected	Detected	Detected	Detected	Detected	Detected	Detected	Detected	Detected	TGAGGTAAGCAGGAATGTAAATGGAGTTCAAGGCCTTAACATTTTTGAGCACTGCTACTA	20593814	chr13	20593755	+	FALSE	hs|13q12.11		7750	AL136621	zinc finger, MYM-type 2	chr13:20593755-20593814	GO:0008150|GO:0006355|GO:0016605|GO:0008270|GO:0006351|GO:0031624|GO:0005829
A_24_P246107	KRTAP13-4	Homo sapiens keratin associated protein 13-4 (KRTAP13-4), mRNA [NM_181600]	7.76183e-07	8.01712e-09	down	-3.75931	-1.91047	3.75931	up	down	1.1478	0.198872	1.1478	-1.08939	-0.123521	1.08939	978.646	1110.04	826.346	221.996	-0.0198641	0.179008	-0.143386	-1.93033	Detected	Detected	Detected	Detected	Detected	Detected	Detected	Detected	Detected	Detected	Detected	Detected	GAGGCTGTGGTTTTCCTTCCCTGAGTTACGGATCCAGATTCTGCTACCCAAACTACTTGG	31803005	chr21	31802946	+	FALSE	hs|21q22.11	ENST00000334068	284827	NM_181600	keratin associated protein 13-4	chr21:31802946-31803005	GO:0005882
A_21_P0008570	XLOC_011248	BROAD Institute lincRNA (XLOC_011248), lincRNA [TCONS_00023262]	9.84074e-05	2.02395e-05	down	-3.75378	-1.90835	3.75378	up	down	1.10717	0.14688	1.10717	-2.87456	-1.52334	2.87456	592.928	652.858	206.698	134.994	0.00699838	0.153878	-1.51634	-1.90135	Detected	Detected	Detected	Detected	Detected	Detected	Detected	Detected	Detected	Detected	Detected	Detected	CTCTCACCTTTTCCCAGCTATTTGGATGTATATACTTTTGCTTACTTTGTAGTGTACCAA	50660155	chr15	50660096	+	FALSE	hs|15q21.2					chr15:50660096-50660155
A_21_P0010520		macrophage stimulating 1-like [Source:HGNC Symbol;Acc:7390] [ENST00000544155]	1.66282e-05	1.74715e-06	down	-3.75015	-1.90695	3.75015	up	down	1.24795	0.319557	1.24795	-2.49977	-1.32179	2.49977	687.303	843.389	259.115	157.032	-0.0399437	0.279614	-1.36174	-1.94689	Detected	Detected	Detected	Detected	Detected	Detected	Detected	Detected	Detected	Detected	Detected	Detected	TAACAAGTGAGCCTTGGGGCAACGGACTGAGAGTCACAAATGACCTAGCAGAGCTTCTCT	17084648	chr1	17084589	-	FALSE	hs|1p36.13	ENST00000544155		XM_006713169		chr1:17084648-17084589
A_21_P0010693	MST1L	Homo sapiens macrophage stimulating 1-like (MST1L), mRNA [NM_001271733]	9.27196e-06	7.44496e-07	down	-3.74415	-1.90464	3.74415	up	down	1.2081	0.272735	1.2081	-2.51397	-1.32997	2.51397	494.558	589.177	188.47	112.492	0.0384309	0.311166	-1.29154	-1.86621	Detected	Detected	Detected	Detected	Detected	Detected	Detected	Detected	Detected	Detected	Detected	Detected	TTACCTCCGAACCGCATGCACAACTGGAGGAGAACTTCTGCCAGACCCAGATGGGGATAG	17085425	chr1	17085366	-	FALSE	hs|1p36.13	ENST00000494809	11223	NM_001271733	macrophage stimulating 1-like	chr1:17085425-17085366	GO:0004252|GO:0006508|GO:0005576
A_33_P3209396	PPIL2	peptidylprolyl isomerase (cyclophilin)-like 2 [Source:HGNC Symbol;Acc:9261] [ENST00000498589]	6.87937e-06	4.61782e-07	down	-3.74324	-1.90429	3.74324	up	down	1.01794	0.0256494	1.01794	-1.54847	-0.630843	1.54847	436.327	436.25	257.705	99.3882	-0.0538836	-0.0282342	-0.684726	-1.95817	Detected	Detected	Detected	Detected	Detected	Detected	Detected	Detected	Detected	Detected	Detected	Detected	AAGCCAAGACAGAAGAAACCAGAACCCAACCTCTTGTGGGACCGGTTGACCTCCCCATGC	22015205	chr22	22015146	+	FALSE	hs|22q11.21	ENST00000498589	23759	XM_006726834	peptidylprolyl isomerase (cyclophilin)-like 2	chr22:22015146-22015205	GO:0000209|GO:0000413|GO:0005515|GO:0004842|GO:0005796|GO:0034450|GO:0003755|GO:0005730|GO:0000151|GO:0005634|GO:0050900|GO:0006457|GO:0007596
A_33_P3262541	ADAMTSL2	Homo sapiens ADAMTS-like 2 (ADAMTSL2), transcript variant 1, mRNA [NM_014694]	0.0194742	0.0112715	down	-3.74275	-1.9041	3.74275	down	down	-1.18847	-0.249106	1.18847	-2.99741	-1.58372	2.99741	124.635	83.463	30.4109	22.9615	0.415124	0.166018	-1.16859	-1.48897	Detected	Not Detected	Detected	Detected	Detected	Not Detected	Not Detected	Detected	Not Detected	Not Detected	Detected	Not Detected	ATCAAAGTGAACCTCTGCGGGCACTGGTACTACAGCAAGGCGTGCTGCCGCTCCTGCAGG	136439971	chr9	136439912	+	FALSE	hs|9q34.2	ENST00000393061	9719	NM_014694	ADAMTS-like 2	chr9:136439912-136439971	GO:0005515|GO:0006508|GO:0005578|GO:0008270|GO:0004222|GO:0030512
A_23_P212568	TRAT1	Homo sapiens T cell receptor associated transmembrane adaptor 1 (TRAT1), mRNA [NM_016388]	0.000767055	0.000258612	down	-3.72524	-1.89733	3.72524	up	down	1.17678	0.23484	1.17678	-1.8267	-0.869243	1.8267	72.3256	83.6451	36.4092	17.2421	-0.00416772	0.230673	-0.873411	-1.9015	Detected	Not Detected	Detected	Detected	Detected	Not Detected	Detected	Detected	Not Detected	Not Detected	Detected	Not Detected	ATTTGGCTCCTATTGAAGATGGCTTCTAAGAAAACAAGATGCACAGAGGACACAGAAGGA	108572807	chr3	108572748	+	FALSE	hs|3q13.13	ENST00000295756	50852	NM_016388	T cell receptor associated transmembrane adaptor 1	chr3:108572748-108572807	GO:0050852|GO:0048011|GO:0005886|GO:0048015|GO:0050862|GO:0050850|GO:0007165|GO:0006968|GO:0007173|GO:0005887|GO:0008543|GO:0042101|GO:0045087|GO:0001920|GO:0005068|GO:0038095|GO:0051051
A_33_P3293869	TIAL1	TIA1 cytotoxic granule-associated RNA binding protein-like 1 [Source:HGNC Symbol;Acc:11804] [ENST00000369086]	0.00553489	0.00264681	down	-3.72392	-1.89682	3.72392	down	down	-1.18196	-0.241185	1.18196	-4.137	-2.04859	4.137	90.5448	74.8861	23.3433	21.165	0.100184	-0.141002	-1.9484	-1.79664	Detected	Not Detected	Detected	Detected	Detected	Not Detected	Detected	Detected	Not Detected	Not Detected	Detected	Not Detected	TATTTTGGTTTGTTTTGAGTAGTGGATGTTGTTGAAAATGTTAATGTCATTTCAGTGTCT	121341304	chr10	121341245	-	FALSE	hs|10q26.11	ENST00000369086	7073	AB209260	TIA1 cytotoxic granule-associated RNA binding protein-like 1	chr10:121341304-121341245	GO:0008284|GO:0006357|GO:0010494|GO:0003723|GO:0017145|GO:0006915|GO:0005634|GO:0006952|GO:0005764|GO:0007281|GO:0005737|GO:0000166|GO:0017091|GO:0070062
A_23_P13907	IGF1	Homo sapiens insulin-like growth factor 1 (somatomedin C) (IGF1), transcript variant 4, mRNA [NM_000618]	7.76068e-07	7.91373e-09	down	-3.70622	-1.88995	3.70622	up	down	1.05922	0.0829954	1.05922	-1.42448	-0.510431	1.42448	1007.26	1056.57	653.736	232.652	0.00452455	0.08752	-0.505906	-1.88543	Detected	Detected	Detected	Detected	Detected	Detected	Detected	Detected	Detected	Detected	Detected	Detected	CAAGTAGAGGGAGTGCAGGAAACAAGAACTACAGGATGTAGGAAGACCCTCCTGAGGAGT	102796325	chr12	102796266	-	FALSE	hs|12q23.2	ENST00000481539	3479	NM_000618	insulin-like growth factor 1 (somatomedin C)	chr12:102796325-102796266	GO:0005515|GO:0033160|GO:0005159|GO:0005158|GO:0046579|GO:0030879|GO:0005615|GO:0030104|GO:0046326|GO:0045445|GO:0045821|GO:0014834|GO:0048286|GO:0045740|GO:0030168|GO:0045840|GO:0014068|GO:0014904|GO:0030166|GO:0001501|GO:0007517|GO:0005178|GO:0005179|GO:0043388|GO:0010001|GO:0045893|GO:0008083|GO:0035630|GO:0044267|GO:0008284|GO:0008285|GO:0005886|GO:0032878|GO:0006928|GO:0021940|GO:0042523|GO:…
A_19_P00321272	LINC00313	long intergenic non-protein coding RNA 313 [Source:HGNC Symbol;Acc:16416] [ENST00000427188]	2.16441e-05	2.62222e-06	down	-3.70511	-1.88952	3.70511	up	down	1.13794	0.186425	1.13794	-1.86795	-0.901454	1.86795	317.154	355.661	161.225	73.0064	0.0772994	0.263724	-0.824155	-1.81222	Detected	Detected	Detected	Detected	Detected	Detected	Detected	Detected	Detected	Detected	Detected	Detected	AGCTCGCTGACTGCCTGCACAGTGGAAGGAAGACCTGTTTCTTTTACTTTCCTTGAGGAG	44890399	chr21	44890340	-	FALSE	hs|21q22.3	ENST00000427188	114038	XR_425284	long intergenic non-protein coding RNA 313	chr21:44890399-44890340
A_33_P3257182	MYBPC2	Homo sapiens myosin binding protein C, fast type (MYBPC2), mRNA [NM_004533]	3.65818e-05	5.39726e-06	down	-3.70315	-1.88875	3.70315	down	down	-1.16685	-0.222624	1.16685	-2.08867	-1.06259	2.08867	131.568	111.296	58.919	30.2188	0.10486	-0.117763	-0.957728	-1.78389	Detected	Detected	Detected	Detected	Detected	Detected	Detected	Detected	Not Detected	Not Detected	Detected	Not Detected	AATCCGTGAAGATCCCAAGTTCCTGATAACCAATTACCAAGGAGTCCTGACGCTGAACAT	50967694	chr19	50967635	+	FALSE	hs|19q13.33	ENST00000597498	4606	NM_004533	myosin binding protein C, fast type	chr19:50967635-50967694	GO:0005515|GO:0032982|GO:0030049|GO:0003779|GO:0008307|GO:0007155|GO:0005829
A_23_P166823	TNNC1	Homo sapiens troponin C type 1 (slow) (TNNC1), mRNA [NM_003280]	0.00313161	0.00136944	down	-3.69861	-1.88698	3.69861	up	down	1.01281	0.018367	1.01281	-3.43233	-1.77919	3.43233	76.0959	76.4018	23.6731	18.3886	-0.0151718	0.00319513	-1.79436	-1.90215	Detected	Not Detected	Detected	Detected	Detected	Detected	Not Detected	Detected	Not Detected	Not Detected	Detected	Not Detected	CAGCGGCACGGTGGACTTTGATGAGTTCCTGGTCATGATGGTTCGGTGCATGAAGGACGA	52485873	chr3	52485814	-	FALSE	hs|3p21.1	ENST00000461086	7134	NM_003280	troponin C type 1 (slow)	chr3:52485873-52485814	GO:0005515|GO:0005861|GO:0030049|GO:0055010|GO:0005509|GO:0005730|GO:0005634|GO:0015629|GO:0060048|GO:0042803|GO:0005829|GO:0005739|GO:0032972|GO:0031014|GO:0006937|GO:0051015|GO:0002086|GO:0031013|GO:0010038|GO:0043462|GO:0048306
A_23_P41664	LRRC70	Homo sapiens leucine rich repeat containing 70 (LRRC70), mRNA [NM_181506]	6.04642e-06	3.80457e-07	down	-3.69603	-1.88598	3.69603	down	down	-1.00668	-0.00959809	1.00668	-2.12584	-1.08803	2.12584	217.523	214.617	94.407	50.3962	-0.0518767	-0.0614748	-1.13991	-1.93785	Detected	Detected	Detected	Detected	Detected	Detected	Detected	Detected	Detected	Detected	Detected	Detected	TGGCTTGGAGCAGATTCGACTTCATAAACAAATTGTTCCTGAAAATGAGGCACAGGTCAT	61877109	chr5	61877050	+	FALSE	hs|5q12.1	ENST00000334994	100130733	NM_181506	leucine rich repeat containing 70	chr5:61877050-61877109	GO:0016021
A_33_P3276308	FLJ44124	PREDICTED: Homo sapiens uncharacterized LOC641737 (FLJ44124), misc_RNA [XR_252152]	0.0205252	0.0119809	down	-3.69347	-1.88498	3.69347	down	down	-1.46906	-0.55489	1.46906	-2.2485	-1.16896	2.2485	81.2933	55.4175	36.6637	19.8644	0.103878	-0.451012	-1.06509	-1.7811	Detected	Not Detected	Detected	Detected	Detected	Detected	Detected	Detected	Not Detected	Not Detected	Detected	Not Detected	GCCTGGCATTGCCCGGGACGTGGGGCGTTTGTCCAGTATTATTCAAATGACCGGACATAA	884102	chr7	884043	+	FALSE	hs|7p22.3		641737	XR_252152	uncharacterized LOC641737	chr7:884043-884102
A_23_P126416	TIE1	Homo sapiens tyrosine kinase with immunoglobulin-like and EGF-like domains 1 (TIE1), transcript variant 1, mRNA [NM_005424]	0.000119683	2.59554e-05	down	-3.68631	-1.88218	3.68631	up	up	1.14656	0.197314	1.14656	1.0151	0.0216149	1.0151	73.744	83.2302	67.8707	17.1635	-0.0188316	0.178482	0.0027833	-1.90101	Detected	Detected	Detected	Detected	Detected	Detected	Detected	Detected	Not Detected	Not Detected	Detected	Not Detected	GTGAACATGTCGCTGTTTGAGAACTTCACTTACGCGGGCATTGATGCCACAGCTGAGGAG	43788387	chr1	43788328	+	FALSE	hs|1p34.2	ENST00000433781	7075	NM_005424	tyrosine kinase with immunoglobulin-like and EGF-like domains 1	chr1:43788328-43788387	GO:0005515|GO:0030336|GO:0018108|GO:0001525|GO:0001701|GO:0005524|GO:0007165|GO:0005887|GO:0045026|GO:0016525|GO:0007498|GO:0032526|GO:0004714|GO:0001570
A_21_P0013277	XLOC_l2_013646	BROAD Institute lincRNA (XLOC_l2_013646), lincRNA [TCONS_l2_00026264]	0.0322619	0.0200444	down	-3.6845	-1.88147	3.6845	down	down	-1.40626	-0.491861	1.40626	-3.43542	-1.78049	3.43542	52.5965	41.6053	14.5395	13.6509	-0.0376385	-0.5295	-1.81813	-1.91911	Detected	Not Detected	Not Detected	Detected	Not Detected	Not Detected	Not Detected	Detected	Not Detected	Not Detected	Not Detected	Not Detected	CAACTACCTTTGCTGACTCTCTGATGGCATTACATGAAGGAATAATGAACTGGGGCTCAG	149606765	chr7	149589455	+	FALSE	hs|7q36.1					chr7:149589455-149606765
A_21_P0002674	FLJ42351	Homo sapiens uncharacterized LOC400999 (FLJ42351), long non-coding RNA [NR_033871]	1.79231e-06	4.72058e-08	down	-3.68292	-1.88085	3.68292	down	down	-1.01496	-0.021417	1.01496	-3.95542	-1.98383	3.95542	483.914	473.467	115.136	112.578	-0.0134099	-0.0348269	-1.99724	-1.89426	Detected	Detected	Detected	Detected	Detected	Detected	Detected	Detected	Detected	Detected	Detected	Detected	AAGTACTGAGCCTGTATTTTGAGCTGCATCAAACCCTGTTGGAATAAAAAAGGACATTTC	113399669	chr2	113399510	-	FALSE	hs|2q13	ENST00000457336	400999		uncharacterized LOC400999	chr2:113399669-113399510
A_23_P19243		Homo sapiens PRO2266 mRNA, complete cds. [AF119870]	5.46139e-05	9.29505e-06	down	-3.6823	-1.88061	3.6823	up	down	1.02835	0.0403283	1.02835	-1.68271	-0.750786	1.68271	369.246	379.538	208.18	87.0283	-0.0159712	0.0243572	-0.766757	-1.89658	Detected	Detected	Detected	Detected	Detected	Detected	Detected	Detected	Detected	Detected	Detected	Detected	TTGTGGACTAGAAGTGTAAATGTTTCCTTTGTGTGTAGCATGCAAAGATTTCTGTGTGAG	88410191	chr6	88410132	-	FALSE	hs|6q15			AF119870		chr6:88410191-88410132
A_21_P0009690	LOC102725254	PREDICTED: Homo sapiens uncharacterized LOC102725254 (LOC102725254), ncRNA [XR_433547]	1.41395e-05	1.38676e-06	down	-3.65959	-1.87168	3.65959	down	down	-1.17451	-0.232057	1.17451	-2.6127	-1.38554	2.6127	186.084	155.998	64.9926	43.5951	0.0443223	-0.187734	-1.34122	-1.82736	Detected	Detected	Detected	Detected	Detected	Detected	Detected	Detected	Not Detected	Detected	Detected	Detected	CGGACTATAGAAGTATCACCAATCCACTGCAGAGAAATTGGGAAAATTCAGAAAAACAAA	18316355	chr19	18316296	+	FALSE	hs|19p13.11		102725254	XR_433547	uncharacterized LOC102725254	chr19:18316296-18316355
A_23_P98686	ATHL1	Homo sapiens ATH1, acid trehalase-like 1 (yeast) (ATHL1), mRNA [NM_025092]	2.49849e-06	8.06659e-08	down	-3.65799	-1.87105	3.65799	up	down	1.08953	0.123705	1.08953	-2.49638	-1.31984	2.49638	1614.47	1743.08	613.14	376.527	0.0180747	0.14178	-1.30176	-1.85297	Detected	Detected	Detected	Detected	Detected	Detected	Detected	Detected	Detected	Detected	Detected	Detected	GTCATGCAGTTGAGGGGACTTAGTCTCAATCCCAGGCTCCTCTTGACTCTGGGCAGCTTT	295310	chr11	295251	+	FALSE	hs|11p15.5	ENST00000474221	80162	NM_025092	ATH1, acid trehalase-like 1 (yeast)	chr11:295251-295310	GO:0005975|GO:0016798
A_23_P415706	GPR133	Homo sapiens G protein-coupled receptor 133 (GPR133), mRNA [NM_198827]	2.48933e-06	8.00957e-08	down	-3.65484	-1.86981	3.65484	down	down	-1.00729	-0.0104721	1.00729	-12.0334	-3.58898	12.0334	136.459	134.433	10.7353	32.1748	-4.94321e-05	-0.0105216	-3.58903	-1.86986	Detected	Not Detected	Detected	Detected	Detected	Not Detected	Not Detected	Detected	Not Detected	Not Detected	Detected	Not Detected	GAACTATCTTTAGTTTAGATGGAATTATTTGTTTTTAATTGTTGCCGTATTCATCTATAT	131625759	chr12	131625700	+	FALSE	hs|12q24.33	ENST00000261654	283383	NM_198827	G protein-coupled receptor 133	chr12:131625700-131625759	GO:0007186|GO:0005886|GO:0007218|GO:0004930|GO:0016021
A_21_P0014324			1.13862e-06	1.92074e-08	down	-3.64461	-1.86576	3.64461	down	down	-1.43838	-0.524448	1.43838	-2.44873	-1.29203	2.44873	198.074	137.072	74.8934	46.5948	-0.00682799	-0.531276	-1.29886	-1.87259	Detected	Detected	Detected	Detected	Detected	Detected	Detected	Detected	Not Detected	Detected	Detected	Detected	AGGCCTCACTCAGTTAAAAAATTTTGTATCATGAAAGGAGTGAGACTCTGTCTCAAAAAA					FALSE
A_33_P3239295	PRODH	Homo sapiens proline dehydrogenase (oxidase) 1 (PRODH), transcript variant 1, mRNA [NM_016335]	0.000163971	3.86711e-05	down	-3.64289	-1.86509	3.64289	up	down	1.26413	0.338141	1.26413	-1.73411	-0.794195	1.73411	64.6662	80.8585	34.4737	15.4917	0.0215583	0.359699	-0.772637	-1.84353	Detected	Not Detected	Detected	Detected	Detected	Detected	Not Detected	Detected	Not Detected	Not Detected	Detected	Not Detected	GCAGCGGAAGTTCAATGTGGAGAAGCCGCTCATCTTCAACACATACCAGTGCTACCTCAA	18907024	chr22	18906965	-	FALSE	hs|22q11.21	ENST00000313755	5625	NM_016335	proline dehydrogenase (oxidase) 1	chr22:18907024-18906965	GO:0006537|GO:0008631|GO:0005743|GO:0004657|GO:0044281|GO:0071949|GO:0034641|GO:0019470|GO:0005759|GO:0006560|GO:0010133|GO:0006562|GO:0016597|GO:0055114
A_21_P0009977	XLOC_013570	BROAD Institute lincRNA (XLOC_013570), lincRNA [TCONS_00028226]	0.0262321	0.0158386	down	-3.64141	-1.8645	3.64141	down	down	-1.95886	-0.970015	1.95886	-1.89586	-0.922849	1.89586	72.7619	43.6312	35.0988	17.5556	0.0208669	-0.949148	-0.901983	-1.84363	Detected	Not Detected	Detected	Detected	Detected	Detected	Detected	Not Detected	Not Detected	Not Detected	Not Detected	Not Detected	CTCTGAAAAGAATTTAGCTCAGTGTTTGGTGAAGATTGCCTCTCCTGAAGTCTAGAAAAG	52464737	chr20	52464678	+	FALSE	hs|20q13.2					chr20:52464678-52464737
A_21_P0012042			1.35425e-05	1.30702e-06	down	-3.63732	-1.86288	3.63732	down	down	-1.1424	-0.192069	1.1424	-1.30147	-0.380145	1.30147	152.463	132.02	107.412	35.6705	0.0664813	-0.125588	-0.313664	-1.79639	Detected	Detected	Detected	Detected	Detected	Detected	Detected	Detected	Not Detected	Not Detected	Detected	Not Detected	TGATTTGGAGGCGTGTTCTCATTCAAAACCTTGCAAAATATAATTTCTTCTTGTCTGGGA	208531748	chr2	208531689	+	FALSE	hs|2q33.3	ENST00000429730				chr2:208531689-208531748
A_33_P3234010	CEACAM22P	Homo sapiens carcinoembryonic antigen-related cell adhesion molecule 2, pseudogene (CEACAM22P), non-coding RNA [NR_027754]	0.000673037	0.000221274	down	-3.63454	-1.86177	3.63454	down	down	-1.10882	-0.149026	1.10882	-3.06849	-1.61753	3.06849	55.7331	51.5168	16.7338	13.3577	0.00341765	-0.145608	-1.61411	-1.85835	Detected	Not Detected	Detected	Detected	Detected	Not Detected	Not Detected	Detected	Not Detected	Not Detected	Detected	Not Detected	AAATTGTTAATGCACGATCTTGAGGTGAACTTAAAAGTATCCTGCAGGTGGCTGGGCACG	45041376	chr19	45041317	-	FALSE	hs|19q13.31	ENST00000446628	388550		carcinoembryonic antigen-related cell adhesion molecule 2, pseudogene	chr19:45041376-45041317
A_32_P134968	SPTB	Homo sapiens spectrin, beta, erythrocytic (SPTB), transcript variant 1, mRNA [NM_001024858]	6.60676e-05	1.20536e-05	down	-3.63321	-1.86124	3.63321	up	up	1.18808	0.248633	1.18808	1.02808	0.0399585	1.02808	132.946	155.987	126.928	32.0049	0.0169975	0.26563	0.056956	-1.84425	Detected	Detected	Detected	Detected	Detected	Detected	Detected	Detected	Not Detected	Not Detected	Detected	Not Detected	ACCTGCTCAACCGTGCTTCCACCAACCAGAGGAAACCCATTTACTAGTTTTTCTAATAAA	65213074	chr14	65213015	-	FALSE	hs|14q23.3	ENST00000389722	6710	NM_001024858	spectrin, beta, erythrocytic	chr14:65213074-65213015	GO:0005515|GO:0007009|GO:0030097|GO:0008091|GO:0046982|GO:0009986|GO:0031235|GO:0030506|GO:0003779|GO:0014731|GO:0015629|GO:0051693|GO:0005829|GO:0043234|GO:0005737|GO:0051015|GO:0006779|GO:0007411|GO:0005200
A_21_P0006670	PARD3-AS1	Homo sapiens PARD3 antisense RNA 1 (PARD3-AS1), long non-coding RNA [NR_108043]	0.000210088	5.30158e-05	down	-3.63241	-1.86093	3.63241	up	down	1.01594	0.0228157	1.01594	-2.86092	-1.51648	2.86092	580.08	592.925	198.739	139.377	-0.0204268	0.00238895	-1.5369	-1.88135	Detected	Detected	Detected	Detected	Detected	Detected	Detected	Detected	Detected	Detected	Detected	Detected	GGGAACGTAACTGAAGCTCATTTTGTCTTAGTTATGGACTATGAGTCCTTAATAAATGTA	35105296	chr10	35105237	+	FALSE	hs|10p11.21		100505601	NR_108043	PARD3 antisense RNA 1	chr10:35105237-35105296
A_33_P3268783	AMZ1	Homo sapiens archaelysin family metallopeptidase 1 (AMZ1), transcript variant 1, mRNA [NM_133463]	0.000580019	0.000184014	down	-3.62906	-1.8596	3.62906	up	down	1.00749	0.0107641	1.00749	-5.8549	-2.54964	5.8549	61.4277	64.596	9.73459	14.8483	-0.0441279	-0.0333638	-2.59377	-1.90373	Detected	Not Detected	Detected	Detected	Not Detected	Not Detected	Not Detected	Detected	Not Detected	Not Detected	Detected	Not Detected	ATTTCCTTCATCTTCTGCAAAAGGTTAACCGCTGGAGTGATGCGAGATTAAACAGAGGTG	2755061	chr7	2755002	+	FALSE	hs|7p22.3	ENST00000312371	155185	NM_133463	archaelysin family metallopeptidase 1	chr7:2755002-2755061	GO:0006508|GO:0008270|GO:0008237
A_32_P203029	FAM9B	Homo sapiens family with sequence similarity 9, member B (FAM9B), mRNA [NM_205849]	0.00474068	0.0022154	down	-3.6254	-1.85814	3.6254	down	down	-1.14294	-0.192754	1.14294	-4.45209	-2.15448	4.45209	88.6013	76.9037	22.2432	21.9087	-0.0451525	-0.237907	-2.19963	-1.90329	Detected	Not Detected	Detected	Detected	Detected	Not Detected	Detected	Detected	Not Detected	Not Detected	Detected	Not Detected	TCATGTCAGAACTCTTTTGGAAAAGTTGGCACTTACCCAGTTGTCTCTTCAACCTCTGTT	8993537	chrX	8993372	-	FALSE	hs|Xp22.31	ENST00000461107	171483	NM_205849	family with sequence similarity 9, member B	chrX:8993537-8993372	GO:0005730|GO:0005634
A_21_P0009826			0.0480152	0.031546	down	-3.62537	-1.85813	3.62537	down	down	-1.16286	-0.21768	1.16286	-2.16197	-1.11234	2.16197	55.4819	46.669	25.3304	14.2895	-0.00621001	-0.22389	-1.11855	-1.86434	Detected	Not Detected	Detected	Detected	Not Detected	Detected	Not Detected	Detected	Not Detected	Not Detected	Not Detected	Not Detected	ATGGCTCCTGTAAGAGAAGAGAACATGAAGAACAAAACAGGAGGTTTTTATGGGAGGCAT	10177638	chr20	10177579	+	FALSE	hs|20p12.2	ENST00000424931				chr20:10177579-10177638
A_33_P3316562	RPS6KA5	Homo sapiens ribosomal protein S6 kinase, 90kDa, polypeptide 5 (RPS6KA5), transcript variant 2, mRNA [NM_182398]	0.00248996	0.00104839	down	-3.62517	-1.85805	3.62517	down	down	-1.05392	-0.0757597	1.05392	-1.608	-0.685272	1.608	60.348	56.1486	35.0541	14.71	-0.170865	-0.246625	-0.856137	-2.02891	Detected	Not Detected	Not Detected	Detected	Detected	Detected	Not Detected	Detected	Not Detected	Not Detected	Detected	Not Detected	GCCAGCTGATCATCTTGAGGTTATATTTGTAAGTGTGAGAACCTTTTATGGAAAAAATAC	91360557	chr14	91360498	-	FALSE	hs|14q32.11	ENST00000418736	9252	NM_182398	ribosomal protein S6 kinase, 90kDa, polypeptide 5	chr14:91360557-91360498	GO:0005515|GO:0034142|GO:0005634|GO:0001818|GO:0051403|GO:0035066|GO:0035556|GO:0002756|GO:0005737|GO:0051092|GO:0006954|GO:0007173|GO:0007411|GO:0045944|GO:0002755|GO:0034138|GO:0070498|GO:0048011|GO:0006355|GO:0038124|GO:0000287|GO:0038123|GO:0034134|GO:0016572|GO:0002224|GO:0005524|GO:0043990|GO:0032793|GO:0033129|GO:0004672|GO:0004674|GO:0045087|GO:0043987|GO:0043988|GO:0035666|GO:0034166|GO:…
A_19_P00316110	LINC00313	long intergenic non-protein coding RNA 313 [Source:HGNC Symbol;Acc:16416] [ENST00000427188]	0.000762478	0.000256794	down	-3.62399	-1.85758	3.62399	down	down	-1.14829	-0.199491	1.14829	-2.32613	-1.21793	2.32613	194.161	169.165	81.4088	46.9191	0.0314741	-0.168017	-1.18646	-1.82611	Detected	Detected	Detected	Detected	Detected	Detected	Detected	Detected	Not Detected	Detected	Detected	Detected	AACCTTTGAGGTGTGAGGGCCTTGATCTGGGGTGCAGCCTCCAGCTTTCTGCTTACAGAG	44890472	chr21	44890413	-	FALSE	hs|21q22.3	ENST00000427188	114038	XR_425284	long intergenic non-protein coding RNA 313	chr21:44890472-44890413
A_23_P366726	SLC25A35	Homo sapiens solute carrier family 25, member 35 (SLC25A35), mRNA [NM_201520]	2.3819e-05	2.99561e-06	down	-3.6146	-1.85384	3.6146	down	down	-1.03804	-0.0538638	1.03804	-2.04738	-1.03378	2.04738	192.53	181.614	88.8008	45.0482	-0.0344356	-0.0882994	-1.06822	-1.88827	Detected	Detected	Detected	Detected	Detected	Detected	Detected	Detected	Detected	Not Detected	Detected	Detected	GCCAACCTGGGTATTAGAAATCTAATTCCTCTCAAATATTTGCCTTGGGAATGCTCCCGG	8191215	chr17	8191156	-	FALSE	hs|17p13.1	ENST00000380067	399512	NM_201520	solute carrier family 25, member 35	chr17:8191215-8191156	GO:0006810|GO:0005743|GO:0016021
A_33_P3280801	LMO7	Homo sapiens LIM domain 7 (LMO7), transcript variant 1, mRNA [NM_005358]	0.0101902	0.0053837	down	-3.61199	-1.85279	3.61199	down	down	-1.33181	-0.413383	1.33181	-3.34477	-1.74191	3.34477	179.928	118.948	43.6747	37.4896	0.457524	0.0441403	-1.28438	-1.39527	Detected	Detected	Detected	Detected	Detected	Not Detected	Detected	Detected	Not Detected	Not Detected	Detected	Not Detected	GCTGAAGTCAGGATCAGAAACCACCAACTGTACTGCAACGACTGCTATCTCAGATTCAAA	76430743	chr13	76430684	+	FALSE	hs|13q22.2	ENST00000357063	4008	NM_005358	LIM domain 7	chr13:76430684-76430743	GO:0005737|GO:0004842|GO:0016567|GO:0000151|GO:0008270|GO:0005634
A_23_P257164	AMT	Homo sapiens aminomethyltransferase (AMT), transcript variant 1, mRNA [NM_000481]	2.69356e-05	3.57517e-06	down	-3.60849	-1.85139	3.60849	up	down	1.22663	0.294696	1.22663	-4.04745	-2.01701	4.04745	606.585	732.473	143.196	145.308	-0.045461	0.249235	-2.06247	-1.89686	Detected	Detected	Detected	Detected	Detected	Detected	Detected	Detected	Detected	Detected	Detected	Detected	GGAATGATTGCTGACTCACAGTAGGGCTGCTATGCCTGTGTGTAAACTTGGGGATGGCTG	49454494	chr3	49454435	-	FALSE	hs|3p21.31	ENST00000273588	275	NM_000481	aminomethyltransferase	chr3:49454494-49454435	GO:0005739|GO:0008483|GO:0006546|GO:0004047|GO:0032259
A_23_P89780	LAMA3	Homo sapiens laminin, alpha 3 (LAMA3), transcript variant 1, mRNA [NM_198129]	0.00280274	0.00120488	down	-3.60351	-1.8494	3.60351	up	down	1.11398	0.155718	1.11398	-2.22484	-1.1537	2.22484	45.9268	48.4015	19.738	10.4439	0.202492	0.35821	-0.951209	-1.64691	Not Detected	Not Detected	Not Detected	Detected	Not Detected	Not Detected	Not Detected	Detected	Not Detected	Not Detected	Detected	Not Detected	TCTAATTTTGAATTCTGACCATGGATACCCATCACTTTGGCATTCAGTGCTACATGTGTA	21534794	chr18	21534735	+	FALSE	hs|18q11.2	ENST00000269217	3909	NM_198129	laminin, alpha 3	chr18:21534735-21534794	GO:0030334|GO:0034329|GO:0005102|GO:0005606|GO:0005576|GO:0030155|GO:0005604|GO:0045995|GO:0005610|GO:0008544|GO:0022617|GO:0005198|GO:0030198|GO:0031581|GO:0007155
A_33_P3294966	LOC554206	Homo sapiens leucine carboxyl methyltransferase 1 pseudogene (LOC554206), non-coding RNA [NR_038379]	0.0074838	0.00375912	down	-3.60286	-1.84914	3.60286	down	down	-1.34998	-0.432941	1.34998	-4.1436	-2.05088	4.1436	95.4488	70.8511	25.4556	22.3947	-0.117248	-0.550189	-2.16813	-1.96639	Detected	Not Detected	Detected	Detected	Detected	Not Detected	Detected	Detected	Not Detected	Not Detected	Detected	Not Detected	ATGCACAGAACAGGGCTTCATTTATTTAACGAATCGTTTCTGAGCTCCTGCTGTGAGCCA	25043514	chr16	25043455	+	FALSE	hs|16p12.1		554206	NR_038379	leucine carboxyl methyltransferase 1 pseudogene	chr16:25043455-25043514
A_21_P0009331	XLOC_012515	BROAD Institute lincRNA (XLOC_012515), lincRNA [TCONS_00025694]	0.000667781	0.000219288	down	-3.59239	-1.84494	3.59239	down	down	-1.50143	-0.586335	1.50143	-1.73866	-0.797973	1.73866	494.691	326.406	273.461	119	-0.0544659	-0.640801	-0.852439	-1.89941	Detected	Detected	Detected	Detected	Detected	Detected	Detected	Detected	Detected	Detected	Detected	Detected	CACTCTTGGGGCCAACAACTATTGGAAGTGTGGTGAGTGATTGACTTACATCCTTCTAGA	48359047	chr17	48358988	-	FALSE	hs|17q21.33					chr17:48359047-48358988
A_21_P0005247			4.92358e-06	2.68972e-07	down	-3.59015	-1.84405	3.59015	up	down	1.06506	0.09094	1.06506	-3.22367	-1.68871	3.22367	277.444	291.09	80.3429	65.7175	-0.0403632	0.0505768	-1.72907	-1.88441	Detected	Detected	Detected	Detected	Detected	Detected	Detected	Detected	Detected	Detected	Detected	Detected	CATTTCTTAATCTTTAGGCTTCACCTTCCTTAACTGAAAATAAAGCCATAAGTTACCTCC	95103310	chr7	95103251	+	FALSE	hs|7q21.3	ENST00000416593				chr7:95103251-95103310
A_21_P0000818	LINC00672	Homo sapiens long intergenic non-protein coding RNA 672 (LINC00672), long non-coding RNA [NR_038847]	0.000300624	8.3089e-05	down	-3.58713	-1.84283	3.58713	up	up	1.96046	0.971189	1.96046	1.08552	0.118383	1.08552	73.8186	146.071	75.5684	18.6362	0.024857	0.996046	0.14324	-1.81797	Detected	Detected	Detected	Detected	Detected	Detected	Detected	Detected	Not Detected	Not Detected	Detected	Not Detected	ATTGGGTACAATGTAAGGAGAGAGGATTACCCATCTCTTCAGTTACTTGTAAAATATGAT	37085369	chr17	37085310	+	FALSE	hs|17q12		100505576		long intergenic non-protein coding RNA 672	chr17:37085310-37085369
A_24_P88696	SCG2	Homo sapiens secretogranin II (SCG2), mRNA [NM_003469]	3.31268e-05	4.72975e-06	down	-3.58548	-1.84217	3.58548	up	down	1.01762	0.0252027	1.01762	-1.66712	-0.737359	1.66712	127.83	128.177	70.9667	30.7027	0.0278796	0.0530823	-0.70948	-1.81429	Detected	Detected	Detected	Detected	Detected	Detected	Detected	Detected	Not Detected	Not Detected	Detected	Not Detected	GATGGCATATGAAAACCTGAACGACAAGGATCAAGAATTAGGTGAGTACTTGGCCAGGAT	224462528	chr2	224462469	-	FALSE	hs|2q36.1	ENST00000305409	7857	NM_003469	secretogranin II	chr2:224462528-224462469	GO:2001237|GO:0009306|GO:0006928|GO:0001525|GO:0005125|GO:0005615|GO:0042056|GO:0050918|GO:0050930|GO:0035556|GO:0006954|GO:0001938|GO:0000165|GO:0001937|GO:0043542|GO:0048245|GO:2000352|GO:0030141
A_21_P0009488	XLOC_012694	BROAD Institute lincRNA (XLOC_012694), lincRNA [TCONS_00026344]	0.01521	0.00848443	down	-3.5734	-1.8373	3.5734	down	down	-1.19712	-0.259565	1.19712	-3.27069	-1.70959	3.27069	51.5994	42.8085	17.7986	12.8837	0.0907939	-0.168771	-1.6188	-1.7465	Not Detected	Not Detected	Not Detected	Detected	Detected	Not Detected	Not Detected	Detected	Not Detected	Not Detected	Not Detected	Not Detected	AATAGACTTCTACCTTGATGGAATGGGTTGGACTAACGAGGAACCACCATTACTCCAAGG	56327887	chr18	56327828	+	FALSE	hs|18q21.32					chr18:56327828-56327887
A_23_P112289	TMOD1	Homo sapiens tropomodulin 1 (TMOD1), transcript variant 1, mRNA [NM_003275]	1.7241e-05	1.84254e-06	down	-3.57272	-1.83702	3.57272	down	down	-1.12647	-0.171812	1.12647	-1.78423	-0.835303	1.78423	110.066	96.4677	56.8307	26.2323	-0.0685275	-0.240339	-0.903831	-1.90555	Detected	Detected	Detected	Detected	Detected	Detected	Detected	Detected	Not Detected	Not Detected	Detected	Not Detected	GGGCAAATGGCTTATGTGAGGTAAGACACTAGAGGGATAAATTTCCAGATCAACATGGCT	100362880	chr9	100362821	+	FALSE	hs|9q22.33	ENST00000395211	7111	NM_003275	tropomodulin 1	chr9:100362821-100362880	GO:0008344|GO:0030049|GO:0016020|GO:0008180|GO:0030239|GO:0030863|GO:0003779|GO:0030016|GO:0005523|GO:0005829
A_21_P0004709			0.0293665	0.0179866	down	-3.56445	-1.83368	3.56445	down	down	-1.69384	-0.7603	1.69384	-2.27715	-1.18723	2.27715	128.162	78.9607	54.6917	29.4701	0.357283	-0.403018	-0.829943	-1.4764	Detected	Not Detected	Detected	Detected	Detected	Detected	Detected	Detected	Not Detected	Not Detected	Detected	Not Detected	CACAATTCAAATATGAATACAGTAAAATCATGAGATCCCAGCTACTCTCAACAAGGCTTA	168641395	chr6	168641336	+	FALSE	hs|6q27	ENST00000434596		TCONS_00011417		chr6:168641336-168641395
A_21_P0002772		Homo sapiens cDNA FLJ40061 fis, clone TESOP2000083. [AK097380]	0.000414735	0.000122812	down	-3.55861	-1.83131	3.55861	up	down	1.58903	0.668144	1.58903	-1.35963	-0.443214	1.35963	40.1223	63.6271	29.434	9.5244	-0.137559	0.530584	-0.580773	-1.96887	Detected	Not Detected	Not Detected	Not Detected	Not Detected	Not Detected	Not Detected	Detected	Not Detected	Not Detected	Detected	Not Detected	GCGTGGACCACTGGTCTCCAGAATACCTATGATGTGGGAACAATAAACACTTACTTGTTT	142850733	chr3	142850674	+	FALSE	hs|3q24	ENST00000465880				chr3:142850674-142850733
A_32_P30905	WDFY4	Homo sapiens WDFY family member 4 (WDFY4), mRNA [NM_020945]	2.97814e-07	9.77495e-10	down	-3.55375	-1.82934	3.55375	up	down	1.06793	0.0948146	1.06793	-1.72231	-0.784341	1.72231	1280.61	1351.69	687.508	307.122	-0.00655651	0.0882581	-0.790897	-1.8359	Detected	Detected	Detected	Detected	Detected	Detected	Detected	Detected	Detected	Detected	Detected	Detected	TGCCCAGCTGCACACGAAATTACACATGACTCACCTTATTAAGGGCTATTGCACTGAAAA	50190926	chr10	50190868	+	FALSE	hs|10q11.23	ENST00000325239	57705	NM_020945	WDFY family member 4	chr10:50190868-50190926	GO:0016021
A_33_P3268989		ASCC1_HUMAN (Q8N9N2) Activating signal cointegrator 1 complex subunit 1 (ASC-1 complex subunit p50) (Trip4 complex subunit p50), complete [THC2581013]	0.0305061	0.0187911	down	-3.54918	-1.82749	3.54918	down	down	-1.16283	-0.217634	1.16283	-1.00186	-0.00267649	1.00186	85.2619	72.9648	90.2416	23.3156	0.144722	-0.0729127	0.142045	-1.68276	Detected	Not Detected	Detected	Detected	Detected	Detected	Detected	Detected	Not Detected	Not Detected	Detected	Not Detected	GGTTCCAGAAGATAACTTTGGATTGTCAGAATATTTATACTTGGAAGTCCAGGCAAGTAA	73964231	chr10	73964172	-	FALSE	hs|10q22.1					chr10:073964231-073964172
A_21_P0014176		PREDICTED: Homo sapiens uncharacterized LOC100506534 (LOC100506534), misc_RNA [XR_132856]	0.000886024	0.000308759	down	-3.54867	-1.82728	3.54867	down	down	-1.04646	-0.0655228	1.04646	-5.41133	-2.43598	5.41133	106.112	100.512	21.3041	25.401	-0.0789615	-0.144484	-2.51494	-1.90624	Detected	Not Detected	Detected	Detected	Detected	Not Detected	Not Detected	Detected	Not Detected	Not Detected	Detected	Not Detected	TTTTGCCTGTGAGCCTCAATTGGTCTAATACAAAAATACAGACTGTGGTTAATCATCTGA	157296283	chr7	157296224	+	FALSE	hs|7q36.3			XR_132856		chr7:157296224-157296283
A_19_P00320722	SRP14-AS1	Homo sapiens SRP14 antisense RNA1 (head to head) (SRP14-AS1), transcript variant 1, long non-coding RNA [NR_040059]	1.11453e-06	1.84692e-08	down	-3.54764	-1.82686	3.54764	down	down	-1.01918	-0.0274146	1.01918	-2.95604	-1.56367	2.95604	318.167	309.13	98.8763	76.4227	-0.0402174	-0.067632	-1.60388	-1.86708	Detected	Detected	Detected	Detected	Detected	Detected	Detected	Detected	Detected	Detected	Detected	Detected	GCTATTTACATTCCAGCTTCTTTTGAGAATCTCTGAAGATGATTAAGTCATTGTCAGCTG	40356802	chr15	40356743	+	FALSE	hs|15q15.1	ENST00000559012	100131089		SRP14 antisense RNA1 (head to head)	chr15:40356743-40356802
A_33_P3214052	XLOC_l2_013153	BROAD Institute lincRNA (XLOC_l2_013153), lincRNA [TCONS_l2_00025508]	0.000274048	7.39007e-05	down	-3.54675	-1.8265	3.54675	down	down	-1.02762	-0.0393047	1.02762	-1.7025	-0.767659	1.7025	135.725	132.918	77.9266	33.2499	0.0299161	-0.00938861	-0.737743	-1.79658	Detected	Detected	Detected	Detected	Detected	Detected	Detected	Detected	Not Detected	Not Detected	Detected	Detected	GCTCCCTTCTTCATGGAATATTTCTGATCTAATAGCCCCTATATTTCAAAAGATGGATAT	147183134	chr6	147183075	-	FALSE	hs|6q24.3					chr6:147183134-147183075
A_33_P3285629	DNAI2	Homo sapiens dynein, axonemal, intermediate chain 2 (DNAI2), transcript variant 1, mRNA [NM_023036]	8.7966e-06	6.78503e-07	down	-3.545	-1.82579	3.545	down	down	-1.05385	-0.0756737	1.05385	-2.07198	-1.05101	2.07198	1208.77	1131.25	548.159	290.885	0.0269731	-0.0487006	-1.02404	-1.79881	Detected	Detected	Detected	Detected	Detected	Detected	Detected	Detected	Detected	Detected	Detected	Detected	CTGTTCTGCTGCACCTGAATGCTTTCTGTTATCCTAATTCTTGTAAAATTAAATGAATCG	72311012	chr17	72310953	+	FALSE	hs|17q25.1	ENST00000307504	64446	NM_023036	dynein, axonemal, intermediate chain 2	chr17:72310953-72311012	GO:0042384|GO:0005930|GO:0008152|GO:0005874|GO:0005858|GO:0003777
A_23_P23611	AMY1C	Homo sapiens amylase, alpha 1C (salivary) (AMY1C), mRNA [NM_001008219]	0.000829242	0.000284059	down	-3.54229	-1.82468	3.54229	down	down	-1.01976	-0.0282351	1.01976	-1.02271	-0.032402	1.02271	226.265	221.611	209.572	53.8769	0.0119414	-0.0162937	-0.0204606	-1.81274	Detected	Detected	Detected	Detected	Detected	Detected	Detected	Detected	Not Detected	Detected	Detected	Detected	AAATTAATGGCAACTGCACAGGCATTAAAATCTACGTTTCTGATGATGGCAAAGCTCATT	104207080	chr1	104207021	+	FALSE	hs|1p21.1	ENST00000494409	278	NM_001008219	amylase, alpha 1C (salivary)	chr1:104207021-104207080	GO:0005515|GO:0005975|GO:0007586|GO:0005615|GO:0004556|GO:0046872|GO:0070062
A_21_P0014537		ALU5_HUMAN (P39192) Alu subfamily SC sequence contamination warning entry, partial (14%) [THC2758309]	0.000181097	4.37829e-05	down	-3.51437	-1.81326	3.51437	down	down	-1.05678	-0.0796719	1.05678	-1.69066	-0.757589	1.69066	182.238	178.276	100.489	44.3375	0.033895	-0.0457768	-0.723694	-1.77937	Detected	Detected	Detected	Detected	Detected	Detected	Detected	Detected	Detected	Detected	Detected	Detected	TGTTCACTGTGGAATTTCTACAACACAAAAAGAAGAGGCTGGATAAAGAAGATAAACTGA	90095379	chr14	90095320	-	FALSE	hs|14q32.11					chr14:090095379-090095320
A_23_P330836		chromosome X open reading frame 24 [Source:HGNC Symbol;Acc:27333] [ENST00000357412]	0.0362906	0.0228874	down	-3.51363	-1.81296	3.51363	down	down	-1.23246	-0.301542	1.23246	-2.21992	-1.15051	2.21992	54.932	46.5706	27.1596	13.6643	-0.0717211	-0.373263	-1.22223	-1.88468	Not Detected	Not Detected	Detected	Detected	Detected	Not Detected	Not Detected	Detected	Not Detected	Not Detected	Detected	Not Detected	TAGAGGGACTGCAGAAAATGTTACAGGTCTTAACACCATTTTGCATTTCCGCAAACGAAC	47343278	chrX	47343219	+	FALSE	hs|Xp11.23	ENST00000357412		BC025179		chrX:47343219-47343278
A_19_P00320723	SRP14-AS1	Homo sapiens SRP14 antisense RNA1 (head to head) (SRP14-AS1), transcript variant 1, long non-coding RNA [NR_040059]	1.43789e-05	1.42629e-06	down	-3.51232	-1.81242	3.51232	up	down	1.04314	0.0609309	1.04314	-2.66769	-1.41559	2.66769	317.657	326.359	110.252	77.7876	0.0308021	0.091733	-1.38479	-1.78162	Detected	Detected	Detected	Detected	Detected	Detected	Detected	Detected	Detected	Detected	Detected	Detected	ATATGAAGAGTGAGAACTGTCTACATCTAAGTCTTCTTTGAGAACAATACCAGCTGAGCG	40356742	chr15	40356683	+	FALSE	hs|15q15.1	ENST00000559012	100131089		SRP14 antisense RNA1 (head to head)	chr15:40356683-40356742
A_33_P3324206	HR	Homo sapiens hair growth associated (HR), transcript variant 1, mRNA [NM_005144]	2.46568e-05	3.14342e-06	down	-3.50044	-1.80754	3.50044	up	down	1.10164	0.139654	1.10164	-2.21152	-1.14504	2.21152	510.732	552.579	217.291	123.875	0.00153414	0.141188	-1.1435	-1.806	Detected	Detected	Detected	Detected	Detected	Detected	Detected	Detected	Detected	Detected	Detected	Detected	GAAAAACACTCCCACTCTTGTCATACCTAATTGTTCCTGCTGTGGTTTGGGGAATTTTTT	21972023	chr8	21971964	-	FALSE	hs|8p21.3	ENST00000312841	55806	NM_005144	hair growth associated	chr8:21972023-21971964	GO:0016604|GO:0006355|GO:0003700|GO:0003714|GO:0016491|GO:0005634|GO:0045892|GO:0003677|GO:0046872|GO:0006351|GO:0055114
A_33_P3214119	NPEPPS	aminopeptidase puromycin sensitive [Source:HGNC Symbol;Acc:7900] [ENST00000528751]	0.0085055	0.00436765	down	-3.49836	-1.80668	3.49836	down	down	-1.0514	-0.072309	1.0514	-2.8193	-1.49534	2.8193	77.3571	73.0941	29.2369	19.8472	0.00258017	-0.0697288	-1.49276	-1.8041	Detected	Not Detected	Detected	Detected	Detected	Not Detected	Detected	Detected	Not Detected	Not Detected	Detected	Not Detected	GGTCACTGTCAATATCTTGTTATGGTTTGATGGCCTTGGAGATTTAAAACCGAGTAAAAG	45654525	chr17	45654466	+	FALSE	hs|17q21.32	ENST00000528751	9520	XM_006722257	aminopeptidase puromycin sensitive	chr17:45654466-45654525	GO:0000209|GO:0002474|GO:0004177|GO:0006508|GO:0071456|GO:0008270|GO:0005634|GO:0008237|GO:0070062|GO:0005829
A_33_P3218975	ENTPD1	Homo sapiens ectonucleoside triphosphate diphosphohydrolase 1 (ENTPD1), transcript variant 1, mRNA [NM_001776]	0.00114759	0.000419938	down	-3.49795	-1.80651	3.49795	down	down	-1.01062	-0.0152404	1.01062	-2.52034	-1.33362	2.52034	160.724	155.395	60.6219	40.5265	0.044229	0.0289887	-1.28939	-1.76228	Detected	Detected	Detected	Detected	Detected	Detected	Detected	Detected	Not Detected	Not Detected	Detected	Detected	TGGTTACTTCTGTAGACAAAAGAATAATGCTACTTAATCAGGCTTTCTGTGTGACAAGAA	97629371	chr10	97629312	+	FALSE	hs|10q24.1	ENST00000371207	953	NM_001776	ectonucleoside triphosphate diphosphohydrolase 1	chr10:97629312-97629371	GO:0005515|GO:0017111|GO:0017110|GO:0005886|GO:0006200|GO:0005605|GO:0030168|GO:0005524|GO:0007186|GO:0005887|GO:0007596|GO:0009181|GO:0007155|GO:0070062
A_21_P0002817		DKFZp781J1237_r1 781 (synonym: hlcc4) Homo sapiens cDNA clone DKFZp781J1237 5', mRNA sequence [BX645074]	0.00964232	0.00505138	down	-3.49727	-1.80623	3.49727	up	down	1.09297	0.128257	1.09297	-3.78213	-1.9192	3.78213	59.6163	62.959	16.4265	15.1229	-0.102747	0.0255098	-2.02195	-1.90898	Detected	Not Detected	Detected	Detected	Not Detected	Not Detected	Not Detected	Detected	Not Detected	Not Detected	Detected	Not Detected	TTACAGAAGTGATCTTGGTGTTGAGCACTTAAAGGCCCAAGATGGACCGGTTCTATGAAG	186194906	chr3	186194847	+	FALSE	hs|3q27.3	ENST00000456535				chr3:186194847-186194906
A_23_P209678	PLEK	Homo sapiens pleckstrin (PLEK), mRNA [NM_002664]	6.42945e-05	1.16015e-05	down	-3.48788	-1.80235	3.48788	up	down	1.06672	0.0931816	1.06672	-2.89052	-1.53133	2.89052	214.134	228.056	71.9643	52.3158	0.0417779	0.13496	-1.48955	-1.76057	Detected	Detected	Detected	Detected	Detected	Detected	Detected	Detected	Detected	Detected	Detected	Detected	TGAGAAAGACAGCACCCATTGAAACAGATATGTGTGTGAAAGTATATTTTTCAATTCCAG	68624296	chr2	68624237	+	FALSE	hs|2p13.3	ENST00000234313	5341	NM_002664	pleckstrin	chr2:68624237-68624296	GO:0005515|GO:0060305|GO:0033625|GO:0031529|GO:0042803|GO:0006904|GO:0005829|GO:0005737|GO:0010925|GO:0070493|GO:0002244|GO:0030836|GO:0032233|GO:0010572|GO:0005080|GO:0010920|GO:0045744|GO:0031532|GO:0043325|GO:0046488|GO:0030168|GO:0005576|GO:0032587|GO:0070528|GO:0070527|GO:0070560|GO:0030845|GO:0007596|GO:0007229|GO:0030866|GO:0002576|GO:0030030|GO:0050849
A_33_P3330608	PRAM1	Homo sapiens PML-RARA regulated adaptor molecule 1 (PRAM1), mRNA [NM_032152]	0.00019737	4.89732e-05	down	-3.47726	-1.79795	3.47726	down	down	-1.06401	-0.0895116	1.06401	-1.28758	-0.364659	1.28758	149.13	139.532	112.83	36.5666	-0.0128895	-0.102401	-0.377548	-1.81084	Detected	Detected	Detected	Detected	Detected	Detected	Detected	Detected	Not Detected	Not Detected	Detected	Not Detected	CGGGAAAGTCACAGAGCTGCCTGGGCTTGTACCTGGCCACATAAAGCCCCAGTTTAAAGC	8555000	chr19	8554941	-	FALSE	hs|19p13.2	ENST00000255612	84106	NM_032152	PML-RARA regulated adaptor molecule 1	chr19:8555000-8554941	GO:0005515|GO:0043313|GO:0007229|GO:0008289
A_23_P55616	SLC14A1	Homo sapiens solute carrier family 14 (urea transporter), member 1 (Kidd blood group) (SLC14A1), transcript variant 4, mRNA [NM_001146037]	2.57483e-06	8.71535e-08	down	-3.47513	-1.79707	3.47513	up	down	1.09512	0.131095	1.09512	-4.61852	-2.20743	4.61852	505.982	553.169	102.309	125.638	-0.000886917	0.130208	-2.20832	-1.79795	Detected	Detected	Detected	Detected	Detected	Detected	Detected	Detected	Detected	Detected	Detected	Detected	TTCTTGGTGTTTAGCTGGCTCGATGATGTTAACAGTATTAAAAATTAAACCCCATAAACC	43330300	chr18	43330241	+	FALSE	hs|18q12.3	ENST00000321925	6563	NM_001146037	solute carrier family 14 (urea transporter), member 1 (Kidd blood group)	chr18:43330241-43330300	GO:0016323|GO:0005886|GO:0005887|GO:0005372|GO:0015265|GO:0015204|GO:0006833|GO:0071918|GO:0055085|GO:0015840
A_21_P0012255	XLOC_l2_009316	BROAD Institute lincRNA (XLOC_l2_009316), lincRNA [TCONS_l2_00017632]	0.000129872	2.88357e-05	down	-3.46596	-1.79325	3.46596	up	down	1.02058	0.0293938	1.02058	-1.81227	-0.857795	1.81227	424.006	427.969	216.84	107.386	-0.0711466	-0.0417528	-0.928942	-1.8644	Detected	Detected	Detected	Detected	Detected	Detected	Detected	Detected	Detected	Detected	Detected	Detected	AGAGGGTGGCGAAGTTCTTCTGTGTTGTGCAGGCGGAGCTGAACCATTGCAACAGCATGG	22012606	chr22	22012254	+	FALSE	hs|22q11.21					chr22:22012254-22012606
A_33_P3316786	DACH1	Homo sapiens dachshund family transcription factor 1 (DACH1), transcript variant 1, mRNA [NM_080759]	6.08513e-05	1.07829e-05	down	-3.45864	-1.7902	3.45864	up	up	1.03246	0.0460831	1.03246	1.55834	0.640007	1.55834	60.1689	60.7315	86.1861	14.6745	0.149913	0.195996	0.78992	-1.64029	Detected	Detected	Not Detected	Detected	Detected	Detected	Detected	Detected	Not Detected	Not Detected	Detected	Not Detected	GAACAAGCAGAACAGACGCTAAAACAGGCAGCTTCAACAGATAGTCTCAGGGTCTTAAAT	72049898	chr13	72049839	-	FALSE	hs|13q21.33	ENST00000359684	1602	NM_080759	dachshund family transcription factor 1	chr13:72049898-72049839	GO:0046545|GO:0005515|GO:0005667|GO:0030336|GO:0007585|GO:0008283|GO:0060244|GO:0048147|GO:0005634|GO:0000122|GO:0003677|GO:0001078|GO:0005737|GO:0001967|GO:0010944|GO:0001075|GO:0051123
A_23_P360797	NTF3	Homo sapiens neurotrophin 3 (NTF3), transcript variant 2, mRNA [NM_002527]	3.21488e-06	1.33455e-07	down	-3.4567	-1.7894	3.4567	down	down	-1.0047	-0.00676918	1.0047	-3.19377	-1.67526	3.19377	415.438	412.604	119.361	103.285	-0.0234063	-0.0301755	-1.69867	-1.8128	Detected	Detected	Detected	Detected	Detected	Detected	Detected	Detected	Detected	Detected	Detected	Detected	CCCAAACCTACGTCCGAGCACTGACTTCAGAGAACAATAAACTCGTGGGCTGGCGGTGGA	5604098	chr12	5604039	+	FALSE	hs|12p13.31	ENST00000331010	4908	NM_002527	neurotrophin 3	chr12:5604039-5604098	GO:0008284|GO:0032856|GO:0050732|GO:0007267|GO:2000251|GO:0050731|GO:0021675|GO:0000187|GO:0043524|GO:0033138|GO:0007411|GO:0045944|GO:0032148|GO:0005165|GO:0030335|GO:0042490|GO:0048406|GO:0042552|GO:0005102|GO:0050804|GO:0005576|GO:0045687|GO:0007274|GO:0042056|GO:0050918|GO:0048484|GO:0007399|GO:0050930|GO:0007165|GO:0008544|GO:0007420|GO:0007403|GO:0007422|GO:0016023|GO:0007169|GO:0008083|GO:…
A_23_P85903	TLR5	Homo sapiens toll-like receptor 5 (TLR5), mRNA [NM_003268]	2.54613e-05	3.28572e-06	down	-3.45537	-1.78884	3.45537	up	down	1.08751	0.121027	1.08751	-6.24333	-2.64232	6.24333	156.968	169.33	24.4743	38.6006	0.00265837	0.123685	-2.63966	-1.78618	Detected	Not Detected	Detected	Detected	Detected	Not Detected	Detected	Detected	Not Detected	Not Detected	Detected	Not Detected	AACAGTAGAAAGATCGTTTGTCTTGTGAGCAGACACTTCCTTAGAGATGGCTGGTGCCTT	223284126	chr1	223284067	-	FALSE	hs|1q41	ENST00000342210	7100	NM_003268	toll-like receptor 5	chr1:223284126-223284067	GO:0005149|GO:0005886|GO:0034123|GO:0002224|GO:0032757|GO:0071222|GO:0006954|GO:0045087|GO:0002755|GO:0050707|GO:0034166|GO:0016021|GO:0071260|GO:0034146|GO:0008584|GO:0042742|GO:0004888
A_32_P201530	SRCIN1	Homo sapiens SRC kinase signaling inhibitor 1 (SRCIN1), mRNA [NM_025248]	0.00216832	0.000893002	down	-3.4523	-1.78756	3.4523	up	down	1.35041	0.433399	1.35041	-3.94474	-1.97993	3.94474	52.139	67.3331	13.7752	12.7349	-0.114774	0.318625	-2.0947	-1.90233	Detected	Not Detected	Detected	Detected	Not Detected	Not Detected	Not Detected	Detected	Not Detected	Not Detected	Detected	Not Detected	GTGGATATTCTGTGACCTCTGTCGGTGTAACTTGACAATTTCTAAATGGAAAAGGGTTGC	36686449	chr17	36686390	-	FALSE	hs|17q12	ENST00000264659	80725	NM_025248	SRC kinase signaling inhibitor 1	chr17:36686449-36686390	GO:0005515|GO:0030334|GO:0030424|GO:0019901|GO:0061098|GO:0061099|GO:0019904|GO:0045202|GO:0014069|GO:0030175|GO:0006887|GO:0015629|GO:0030425|GO:0030027|GO:0005737|GO:0007162|GO:0045211|GO:0050709|GO:0043025|GO:0034446|GO:0061001|GO:0005925
A_33_P3272520			0.0014009	0.000533883	down	-3.45019	-1.78668	3.45019	up	down	1.22653	0.294577	1.22653	-2.03375	-1.02414	2.03375	49.3984	59.4619	23.681	12.6793	0.0992045	0.393781	-0.924937	-1.68747	Detected	Not Detected	Not Detected	Detected	Not Detected	Not Detected	Detected	Detected	Not Detected	Not Detected	Detected	Not Detected	TCTTAAAAAATAAGTCTGTCAAAGGGATACAAAAAGCTGTCTCCACCTGTGGAGCTCATC	97957928	chr3	97957869	+	FALSE	hs|3q11.2					chr3:097957869-097957928
A_19_P00808213	ZNF678	Homo sapiens zinc finger protein 678 (ZNF678), transcript variant 1, mRNA [NM_178549]	6.01424e-05	1.06187e-05	down	-3.44482	-1.78443	3.44482	up	down	1.03518	0.0498764	1.03518	-2.46595	-1.30214	2.46595	223.44	230.455	82.7976	55.2669	0.0288299	0.0787063	-1.27331	-1.7556	Detected	Detected	Detected	Detected	Detected	Detected	Detected	Detected	Detected	Detected	Detected	Detected	AGCATGTGGTTCAGAATTGAGAACGTGCAGAGTGAGAGTGGTATGAATTTTCCTGTAAGC	227850041	chr1	227849982	+	FALSE	hs|1q42.13	ENST00000343776	339500	NM_178549	zinc finger protein 678	chr1:227849982-227850041	GO:0006355|GO:0005634|GO:0003677|GO:0046872|GO:0006351
A_23_P107116	RNF112	Homo sapiens ring finger protein 112 (RNF112), mRNA [NM_007148]	1.87176e-05	2.10454e-06	down	-3.44214	-1.78331	3.44214	up	down	1.05156	0.0725352	1.05156	-2.34374	-1.22881	2.34374	397.566	415.485	162.036	98.9865	-0.0279013	0.0446339	-1.25672	-1.81121	Detected	Detected	Detected	Detected	Detected	Detected	Detected	Detected	Detected	Detected	Detected	Detected	ACTTCTAGGCTATGAAACTGACTTCTAGGCTATGAAACTTACAGGGTATGGGTGGGCACA	19320548	chr17	19320489	+	FALSE	hs|17p11.2	ENST00000461366	7732	NM_007148	ring finger protein 112	chr17:19320489-19320548	GO:0006184|GO:0005737|GO:0003924|GO:0008270|GO:0005634|GO:0016021|GO:0005525
A_21_P0009196	XLOC_012515	BROAD Institute lincRNA (XLOC_012515), lincRNA [TCONS_00025237]	0.000314068	8.7515e-05	down	-3.44071	-1.78271	3.44071	down	down	-1.60518	-0.682735	1.60518	-1.77449	-0.827402	1.77449	410.917	253.887	222.07	104.266	0.0244436	-0.658291	-0.802959	-1.75826	Detected	Detected	Detected	Detected	Detected	Detected	Detected	Detected	Detected	Detected	Detected	Detected	TGGAAGTGTGGTGAGTGATTGACTTACATCCTTCTAGATCTTATCTACATATTTGCAAAG	48359025	chr17	48358966	-	FALSE	hs|17q21.33					chr17:48359025-48358966
A_24_P944253	KLHL6	Homo sapiens kelch-like family member 6 (KLHL6), mRNA [NM_130446]	5.65867e-06	3.4179e-07	down	-3.4393	-1.78212	3.4393	up	down	1.16839	0.224519	1.16839	-4.45901	-2.15672	4.45901	1115.8	1297.01	238.123	277.736	0.0204121	0.244931	-2.13631	-1.7617	Detected	Detected	Detected	Detected	Detected	Detected	Detected	Detected	Detected	Detected	Detected	Detected	CCTGGCTCATTTCTTGTTTCGGCAAGTCTGCTAAAAGATTCACTCAGCACAGCAGGGAAA	183208877	chr3	183208818	-	FALSE	hs|3q27.1	ENST00000489245	89857	NM_130446	kelch-like family member 6	chr3:183208877-183208818	GO:0050853|GO:0002467
A_33_P3350583	FAM122C	Homo sapiens family with sequence similarity 122C (FAM122C), transcript variant 2, mRNA [NM_138819]	0.00531489	0.00252969	down	-3.4312	-1.77871	3.4312	up	down	1.22991	0.298555	1.22991	-2.75163	-1.46029	2.75163	74.8614	91.3369	26.0546	21.7127	-0.0403864	0.258168	-1.50067	-1.8191	Detected	Not Detected	Detected	Detected	Detected	Not Detected	Detected	Detected	Not Detected	Not Detected	Detected	Not Detected	GCAAGCTGACATGTTAAGAATTAGGACAAACAGAACAACATTTAGGAATCGACGCTCTCT	133948878	chrX	133948819	+	FALSE	hs|Xq26.3	ENST00000370784	159091	NM_138819	family with sequence similarity 122C	chrX:133948819-133948878
A_21_P0007222			0.00010162	2.11269e-05	down	-3.42567	-1.77639	3.42567	down	down	-1.07706	-0.107102	1.07706	-1.16858	-0.22476	1.16858	169.371	158.198	133.086	42.5923	-0.0628886	-0.16999	-0.287649	-1.83928	Detected	Detected	Detected	Detected	Detected	Detected	Detected	Detected	Not Detected	Detected	Detected	Detected	GGCACTTTGAGCTACAGATGAGTTTAAATACTTTGTGTTTTTCTTAGTCAAACATGTGCA	67661534	chr11	67661475	+	FALSE	hs|11q13.2	ENST00000529069				chr11:67661475-67661534
A_33_P3514859	LOC100506342	Homo sapiens mRNA; cDNA DKFZp686L14188 (from clone DKFZp686L14188). [BX538329]	5.91215e-06	3.68459e-07	down	-3.41871	-1.77345	3.41871	up	down	1.05435	0.0763544	1.05435	-4.3199	-2.111	4.3199	1542.83	1619.81	336.542	387.139	-0.0209602	0.0553942	-2.13196	-1.79441	Detected	Detected	Detected	Detected	Detected	Detected	Detected	Detected	Detected	Detected	Detected	Detected	ATAGCAAAGCCACAGCAGACTTGTAGACCAATGAGCATGAAATAAATTGCATTGAAAGCT	90729687	chr8	90729628	-	FALSE	hs|8q21.3		100506342	BX538329	uncharacterized LOC100506342	chr8:90729687-90729628
A_32_P8813	LINC00926	Homo sapiens long intergenic non-protein coding RNA 926 (LINC00926), long non-coding RNA [NR_024433]	9.33915e-05	1.89657e-05	down	-3.41843	-1.77333	3.41843	up	down	1.10388	0.142578	1.10388	-1.77211	-0.825468	1.77211	390.813	431.608	213.88	98.2568	-0.0323903	0.110188	-0.857858	-1.80572	Detected	Detected	Detected	Detected	Detected	Detected	Detected	Detected	Detected	Detected	Detected	Detected	GACGGGACATCATGCTGGGCAACACAGCTAAAATGCGGGTGAAGACCAGATTTCTTGCAC	57599859	chr15	57599800	+	FALSE	hs|15q21.3	ENST00000502027	283663	NR_024433	long intergenic non-protein coding RNA 926	chr15:57599800-57599859
A_21_P0007013	XLOC_008922	BROAD Institute lincRNA (XLOC_008922), lincRNA [TCONS_00018588]	0.0293092	0.0179447	down	-3.41578	-1.77222	3.41578	down	down	-1.35222	-0.435333	1.35222	-3.38672	-1.75989	3.38672	77.2417	53.706	20.2336	22.2937	-0.196042	-0.631376	-1.95593	-1.96826	Detected	Not Detected	Detected	Detected	Not Detected	Not Detected	Not Detected	Detected	Not Detected	Not Detected	Detected	Not Detected	CATGCTGGAACCGTGCATCCAGATGCTTGTATTGAAGAAGGAATGAGGTATAGAATGTAG	102819888	chr10	102819376	-	FALSE	hs|10q24.31					chr10:102819888-102819376
A_23_P102607	CHD6	chromodomain helicase DNA binding protein 6 [Source:HGNC Symbol;Acc:19057] [ENST00000373222]	6.58767e-06	4.34028e-07	down	-3.4148	-1.7718	3.4148	up	down	1.06695	0.0934966	1.06695	-4.59932	-2.20142	4.59932	895.932	940.066	184.722	223.879	0.073966	0.167463	-2.12746	-1.69783	Detected	Detected	Detected	Detected	Detected	Detected	Detected	Detected	Detected	Detected	Detected	Detected	ACAAGCCCAGATGAAGCACATTTTTACGGAGGTGAAGCAATATTTACTGACTCATTTGAC	40126054	chr20	40125995	-	FALSE	hs|20q12	ENST00000373222	84181	BC039860	chromodomain helicase DNA binding protein 6	chr20:40126054-40125995	GO:0008026|GO:0001221|GO:0036091|GO:0006200|GO:0003682|GO:0005665|GO:0005654|GO:0005524|GO:0003677|GO:0006351|GO:0016568|GO:0008094
A_21_P0012475	XLOC_l2_010489	BROAD Institute lincRNA (XLOC_l2_010489), lincRNA [TCONS_l2_00019667]	1.8027e-05	1.98976e-06	down	-3.3969	-1.76422	3.3969	down	down	-1.09097	-0.125616	1.09097	-1.39417	-0.479402	1.39417	121.236	110.029	79.8057	30.3704	0.0429149	-0.0827015	-0.436488	-1.72131	Detected	Detected	Detected	Detected	Detected	Detected	Detected	Detected	Not Detected	Not Detected	Detected	Not Detected	AATTCGGAATTAGCCTTGCAGACTCACCCCATCGAGACTTATGACTCATGACTCAAGTGA	193310830	chr3	193308119	-	FALSE	hs|3q29					chr3:193310830-193308119
A_21_P0003797	XLOC_004165	BROAD Institute lincRNA (XLOC_004165), lincRNA [TCONS_00008649]	5.18812e-08	7.8074e-12	down	-3.39452	-1.76321	3.39452	down	down	-1.10406	-0.142821	1.10406	-6.94096	-2.79514	6.94096	2584.83	2321.99	344.079	650.356	-0.00518545	-0.148006	-2.80032	-1.76839	Detected	Detected	Detected	Detected	Detected	Detected	Detected	Detected	Detected	Detected	Detected	Detected	CCATCGACGCAGAAAATCAAAGAATCAGCTTAAGTTCCAGAAAAAAGAAAAACCAACCAA	174290606	chr4	174285312	-	FALSE	hs|4q34.1					chr4:174290606-174285312
A_33_P3243093	RGS5	Homo sapiens regulator of G-protein signaling 5 (RGS5), transcript variant 1, mRNA [NM_003617]	1.14938e-06	1.95645e-08	down	-3.39152	-1.76193	3.39152	down	down	-1.04741	-0.0668249	1.04741	-1.2899	-0.367255	1.2899	863.895	818.756	624.412	217.972	0.0231244	-0.0437005	-0.34413	-1.73881	Detected	Detected	Detected	Detected	Detected	Detected	Detected	Detected	Detected	Detected	Detected	Detected	GCCATGTATGAGGGTAATCGAGATGAGGATATTAACTCAAAAGAAATAGGGTGATTTTTA	163115775	chr1	163115716	-	FALSE	hs|1q23.3	ENST00000313961	8490	NM_003617	regulator of G-protein signaling 5	chr1:163115775-163115716	GO:0043547|GO:0007165|GO:0005737|GO:0008277|GO:0005886|GO:0038032|GO:0005096
A_33_P3415744	ANKRD36B	Homo sapiens ankyrin repeat domain 36B (ANKRD36B), mRNA [NM_025190]	0.000351911	0.000100948	down	-3.39088	-1.76166	3.39088	up	down	1.10157	0.139555	1.10157	-2.441	-1.28747	2.441	853.077	933.562	350.566	215.028	-0.102185	0.0373704	-1.38966	-1.86385	Detected	Detected	Detected	Detected	Detected	Detected	Detected	Detected	Detected	Detected	Detected	Detected	CAACAGAGTGACTCCATCTCAAATGCAAAACAAAACAGAAAGAATACATGCTGACGAAAA	98121431	chr2	98121372	-	FALSE	hs|2q11.2	ENST00000357042	57730	NM_025190	ankyrin repeat domain 36B	chr2:98121431-98121372
A_33_P3222653	LINC00605	Homo sapiens long intergenic non-protein coding RNA 605 (LINC00605), long non-coding RNA [NR_033938]	0.00215332	0.000885704	down	-3.3907	-1.76158	3.3907	up	down	1.25527	0.328	1.25527	-2.12708	-1.08888	2.12708	50.0777	62.5459	24.073	12.928	-0.0949558	0.233044	-1.18383	-1.85654	Detected	Not Detected	Detected	Detected	Detected	Not Detected	Detected	Detected	Not Detected	Not Detected	Detected	Not Detected	AATCCCACAGGAGCTGTCGCTGATCTTTGTCCTCTATTCGCTGAAATAAAGTTCACCATG	103653619	chr14	103653560	-	FALSE	hs|14q32.32	ENST00000514902	100131366		long intergenic non-protein coding RNA 605	chr14:103653619-103653560
A_33_P3233784	TMEM211	Homo sapiens transmembrane protein 211 (TMEM211), mRNA [NM_001001663]	0.00159174	0.000621011	down	-3.38931	-1.76099	3.38931	down	down	-1.29405	-0.37189	1.29405	-2.11367	-1.07975	2.11367	59.8089	46.5656	25.1934	14.841	0.0599206	-0.311969	-1.01983	-1.70107	Detected	Not Detected	Detected	Detected	Detected	Not Detected	Not Detected	Detected	Not Detected	Not Detected	Detected	Not Detected	CCAGAGTTTTATGAAATCATCATGTAGCCAACTTCAAATCCCATCTCTGCTCCTTCTTGC	25331267	chr22	25331208	-	FALSE	hs|22q11.23	ENST00000423535	255349	NM_001001663	transmembrane protein 211	chr22:25331267-25331208	GO:0016021
A_24_P161036	ACOT1	Homo sapiens acyl-CoA thioesterase 1 (ACOT1), mRNA [NM_001037161]	0.00320309	0.00140468	down	-3.38701	-1.76001	3.38701	up	down	1.0913	0.126044	1.0913	-2.0242	-1.01736	2.0242	50.2374	52.2146	23.0772	12.319	-0.0129627	0.113081	-1.03032	-1.77298	Detected	Not Detected	Detected	Not Detected	Not Detected	Not Detected	Not Detected	Detected	Not Detected	Not Detected	Detected	Not Detected	CTGTTGCTAATCTCTCCTGGAAACATCTGCCACATTTAGTGTGTGTATGTGTATTCATTC	74010443	chr14	74010384	+	FALSE	hs|14q24.3	ENST00000311148	641371	NM_001037161	acyl-CoA thioesterase 1	chr14:74010384-74010443	GO:0047617|GO:0006637|GO:0000038|GO:0001676|GO:0016290|GO:0005829
A_23_P40956	GHRL	Homo sapiens ghrelin/obestatin prepropeptide (GHRL), transcript variant 1, mRNA [NM_016362]	8.59795e-07	1.02765e-08	down	-3.37597	-1.7553	3.37597	down	down	-1.00628	-0.00902986	1.00628	-3.26779	-1.70831	3.26779	149.146	146.388	42.1694	37.6878	0.00347694	-0.00555293	-1.70484	-1.75182	Detected	Not Detected	Detected	Detected	Detected	Detected	Detected	Detected	Not Detected	Not Detected	Detected	Not Detected	ACAAGCCTTACTCACCTCTCTCTAAGTTTAGAAGCGCTCATCTGGCTTTTCGCTTGCTTC	10327552	chr3	10327493	-	FALSE	hs|3p25.3	ENST00000287656	51738	NM_016362	ghrelin/obestatin prepropeptide	chr3:10327552-10327493	GO:0008343|GO:0060124|GO:0030424|GO:0043627|GO:0051216|GO:0061098|GO:0032691|GO:0032100|GO:0060399|GO:0045409|GO:0007204|GO:0005615|GO:0001696|GO:0046697|GO:0000187|GO:0030296|GO:0042127|GO:0040013|GO:0006006|GO:0051461|GO:0030252|GO:0032024|GO:0040018|GO:0009725|GO:0031768|GO:0046676|GO:0046010|GO:0051464|GO:0043400|GO:0051965|GO:0043066|GO:0001664|GO:0060079|GO:0042536|GO:0005576|GO:0016358|GO:…
A_33_P3410781		CCZ1 vacuolar protein trafficking and biogenesis associated homolog (S. cerevisiae) [Source:HGNC Symbol;Acc:21691] [ENST00000478672]	0.00328972	0.00144846	down	-3.37494	-1.75486	3.37494	down	down	-1.15631	-0.209523	1.15631	-1.9485	-0.962365	1.9485	632.38	544.009	337.57	161.487	-0.0350377	-0.244561	-0.997403	-1.7899	Detected	Detected	Detected	Detected	Detected	Detected	Detected	Detected	Detected	Detected	Detected	Detected	GTGTCCCCATTGATGAAAAAGTGTGTCTATGTGCTCAAGGAATGTACAGAATGCAGATAA	5941617	chr7	5941558	+	FALSE	hs|7p22.1	ENST00000478672		AK000993		chr7:5941558-5941617
A_33_P3343516	LOC100129617	Homo sapiens uncharacterized LOC100129617 (LOC100129617), long non-coding RNA [NR_045112]	0.00834277	0.00426672	down	-3.37368	-1.75433	3.37368	down	down	-1.03628	-0.0514103	1.03628	-3.26219	-1.70584	3.26219	43.7308	41.5865	12.2018	12.3551	-0.185748	-0.237159	-1.89159	-1.94007	Detected	Not Detected	Detected	Detected	Not Detected	Not Detected	Not Detected	Detected	Not Detected	Not Detected	Detected	Not Detected	GGATGAGCAAACTGAAGCTTTGAGAGTCTCAAAGAATGTTCTTTACTAGACTGAAATAAA	81700867	chr16	81700808	+	FALSE	hs|16q23.3		100129617	NR_045112	uncharacterized LOC100129617	chr16:81700808-81700867
A_23_P162322	WNT10B	Homo sapiens wingless-type MMTV integration site family, member 10B (WNT10B), mRNA [NM_003394]	1.09153e-05	9.53334e-07	down	-3.37265	-1.75388	3.37265	down	down	-1.00428	-0.00616105	1.00428	-2.4364	-1.28475	2.4364	766.817	759.311	298.039	195.266	-0.00346502	-0.00962607	-1.28821	-1.75735	Detected	Detected	Detected	Detected	Detected	Detected	Detected	Detected	Detected	Detected	Detected	Detected	TTTGGAGCCATAAGATCTGTATCTAGAAAGAGATCACCCACTCCTATGTACTATCCCCAA	49359496	chr12	49359437	-	FALSE	hs|12q13.12	ENST00000301061	7480	NM_003394	wingless-type MMTV integration site family, member 10B	chr12:49359496-49359437	GO:0071464|GO:0006629|GO:0008284|GO:0071300|GO:0045599|GO:0045899|GO:0090263|GO:0050680|GO:0032434|GO:0005615|GO:0007224|GO:0005109|GO:0051091|GO:0030858|GO:0050909|GO:0002062|GO:0071374|GO:0000086|GO:0030182|GO:0007050|GO:0016055|GO:0060070|GO:0014835|GO:0048018|GO:0030501|GO:0043065|GO:0050821|GO:0005578|GO:0048741|GO:0005576|GO:0000122|GO:0051885|GO:0048641|GO:0045669|GO:0071425|GO:0010971|GO:…
A_21_P0011018	LOC101928620	PREDICTED: Homo sapiens uncharacterized LOC101928620 (LOC101928620), transcript variant X1, ncRNA [XR_246466]	4.26819e-05	6.67316e-06	down	-3.3666	-1.75129	3.3666	down	down	-1.04632	-0.0653199	1.04632	-1.48054	-0.566123	1.48054	127.039	121.999	79.4568	32.7018	0.000769933	-0.0645499	-0.565353	-1.75052	Detected	Detected	Detected	Detected	Detected	Detected	Detected	Detected	Not Detected	Not Detected	Detected	Not Detected	GGCTTGGTCCTTGCCTGTAAGAAACTAACAATCGAATAATGAAAATAAACAGAAACTCTT	111267591	chr11	111267532	-	FALSE	hs|11q23.1		101928620	XR_246466	uncharacterized LOC101928620	chr11:111267591-111267532
A_33_P3316508	RUNX2	Homo sapiens runt-related transcription factor 2 (RUNX2), transcript variant 2, mRNA [NM_001015051]	5.69988e-05	9.8789e-06	down	-3.3561	-1.74679	3.3561	down	down	-1.0509	-0.0716286	1.0509	-2.62147	-1.39038	2.62147	199.413	193.019	70.2763	50.7116	0.0353797	-0.0362488	-1.355	-1.71141	Detected	Detected	Detected	Detected	Detected	Detected	Detected	Detected	Detected	Detected	Detected	Detected	AAGCTTGATGACTCTAAACCTAGTTTGTTCTCTGACCGCCTCAGTGATTTAGGGCGCATT	45459748	chr6	45459689	+	FALSE	hs|6p21.1	ENST00000371436	860	NM_001015051	runt-related transcription factor 2	chr6:45459689-45459748	GO:0071773|GO:0005515|GO:0010467|GO:0000790|GO:0008284|GO:0003700|GO:0006367|GO:0045879|GO:0005634|GO:0048701|GO:0005737|GO:0002063|GO:0070491|GO:0042475|GO:0048469|GO:0032332|GO:0005667|GO:0019904|GO:0002051|GO:0005730|GO:0043425|GO:0030509|GO:0000978|GO:0005524|GO:0001649|GO:0048863|GO:0045669|GO:0001958|GO:0001077|GO:0040036|GO:0002076|GO:0001503|GO:0030217|GO:0003682|GO:0042487|GO:0035115|GO:…
A_33_P3299766	FAM160B1	family with sequence similarity 160, member B1 [Source:HGNC Symbol;Acc:29320] [ENST00000369246]	0.00223416	0.000925036	down	-3.3552	-1.7464	3.3552	up	down	1.13986	0.188857	1.13986	-1.88828	-0.917072	1.88828	170.276	192.396	93.9471	43.9058	0.121643	0.3105	-0.795429	-1.62475	Detected	Not Detected	Detected	Detected	Detected	Detected	Detected	Detected	Not Detected	Not Detected	Detected	Detected	AGTTCCTGATCCACACCATGTTCTTGGGCATTAGTACATGCATTAATGTCTTACGAATAA	116593224	chr10	116593165	+	FALSE	hs|10q25.3	ENST00000369246	57700		family with sequence similarity 160, member B1	chr10:116593165-116593224
A_21_P0011850	XLOC_l2_007543	BROAD Institute lincRNA (XLOC_l2_007543), lincRNA [TCONS_l2_00013972]	1.50871e-05	1.52677e-06	down	-3.35415	-1.74595	3.35415	up	up	1.2177	0.284159	1.2177	1.87865	0.909699	1.87865	69.4218	83.4756	122.3	17.6623	0.0642058	0.348365	0.973905	-1.68174	Detected	Detected	Detected	Detected	Detected	Detected	Detected	Detected	Not Detected	Not Detected	Detected	Not Detected	AAATTCTGATATGATCAACTGGTGACACTACTCAGAAGACTGTGTTAAGAATTCCGAATT	128163666	chr2	128163607	+	FALSE	hs|2q14.3					chr2:128163607-128163666
A_23_P103932	FGR	Homo sapiens feline Gardner-Rasheed sarcoma viral oncogene homolog (FGR), transcript variant 2, mRNA [NM_001042747]	2.43738e-06	7.72686e-08	down	-3.34427	-1.74169	3.34427	down	down	-1.00268	-0.00385491	1.00268	-3.1573	-1.65869	3.1573	163.175	161.233	48.2559	41.7635	0.0158509	0.011996	-1.64284	-1.72584	Detected	Not Detected	Detected	Detected	Detected	Detected	Detected	Detected	Not Detected	Not Detected	Detected	Detected	TTGCAGAGCACTTCCCACCTCTCTGAATAGTGTGTATGTGTTGGTTTATTGATTCTGTAA	27938897	chr1	27938838	-	FALSE	hs|1p36.11	ENST00000374004	2268	NM_001042747	feline Gardner-Rasheed sarcoma viral oncogene homolog	chr1:27938897-27938838	GO:0045859|GO:0005515|GO:0005886|GO:0050830|GO:0008360|GO:0005743|GO:0050715|GO:0015629|GO:0005829|GO:0050764|GO:0005758|GO:0046777|GO:0043552|GO:0005856|GO:0070062|GO:0034987|GO:0030335|GO:0034988|GO:0019901|GO:0014068|GO:0018108|GO:0032587|GO:0009615|GO:0005524|GO:0043306|GO:0002768|GO:0007229|GO:0007596|GO:0045087|GO:0045088|GO:0006468|GO:0001784|GO:0004713|GO:0004715|GO:0038096
A_33_P3407049			0.00128011	0.000479548	down	-3.34174	-1.7406	3.34174	down	down	-1.18946	-0.25031	1.18946	-2.37575	-1.24838	2.37575	1061.75	893.004	448.243	274.221	0.00433509	-0.245975	-1.24405	-1.73626	Detected	Detected	Detected	Detected	Detected	Detected	Detected	Detected	Detected	Detected	Detected	Detected	AAGAGAAGCTCACTGCAGAATGGACTAGAAGCCAAAACTATGACACTTGAGTTTTTCACC	143342842	chr7	143342783	-	FALSE	hs|7q35					chr7:143342842-143342783
A_33_P3372069	COX8C	Homo sapiens cytochrome c oxidase subunit VIIIC (COX8C), mRNA [NM_182971]	0.000339363	9.64041e-05	down	-3.33915	-1.73948	3.33915	up	down	1.27952	0.355607	1.27952	-3.25723	-1.70364	3.25723	120.561	154.811	34.2214	31.3783	0.00676425	0.362371	-1.69688	-1.73272	Detected	Not Detected	Detected	Detected	Detected	Not Detected	Detected	Detected	Not Detected	Not Detected	Detected	Not Detected	GAGTTGATGCAACCATTGTGGTATTCACTTTCCTCATGTTTATGATGAATATTTTGCACT	93814612	chr14	93814553	+	FALSE	hs|14q32.12	ENST00000342144	341947	NM_182971	cytochrome c oxidase subunit VIIIC	chr14:93814553-93814612	GO:0005739|GO:0004129|GO:0005743|GO:0016021
A_23_P416774	CLIC5	Homo sapiens chloride intracellular channel 5 (CLIC5), transcript variant 2, mRNA [NM_016929]	1.29563e-05	1.22743e-06	down	-3.33144	-1.73615	3.33144	up	down	1.06191	0.0866601	1.06191	-3.61567	-1.85426	3.61567	213.019	222.669	54.8689	54.4573	0.073688	0.160348	-1.78057	-1.66246	Detected	Detected	Detected	Detected	Detected	Detected	Detected	Detected	Detected	Detected	Detected	Detected	TGCCTGATTCAACTGTAGCCTGTAATGGGTAAAAGCCACATTTAGGAGGTGGTCTGATCA	45869697	chr6	45869638	-	FALSE	hs|6p21.1	ENST00000185206	53405	NM_016929	chloride intracellular channel 5	chr6:45869697-45869638	GO:0005515|GO:0006821|GO:0007565|GO:0005794|GO:0005815|GO:0005247|GO:0007605|GO:0060088|GO:0034707|GO:0002024|GO:0032420|GO:0015629|GO:0044070|GO:0008104|GO:0050885|GO:0006810|GO:0034765|GO:0005938|GO:0070062
A_33_P3240063	LINC00521	Homo sapiens long intergenic non-protein coding RNA 521 (LINC00521), transcript variant 1, long non-coding RNA [NR_024182]	0.000865793	0.000299907	down	-3.33109	-1.736	3.33109	up	down	1.02204	0.0314528	1.02204	-1.81849	-0.862745	1.81849	129.502	131.943	70.1097	33.8542	-0.0885998	-0.057147	-0.951345	-1.8246	Detected	Not Detected	Detected	Detected	Detected	Detected	Detected	Detected	Not Detected	Not Detected	Detected	Not Detected	CTACGCCTGTTTTTATGCCAGTACCATACTGTCTTTATTACTGTGGCTTTGTAATAAATA	94473885	chr14	94473826	+	FALSE	hs|14q32.12		256369	NR_024182	long intergenic non-protein coding RNA 521	chr14:94473826-94473885
A_21_P0010121		PREDICTED: Homo sapiens uncharacterized LOC101927512 (LOC101927512), transcript variant X2, ncRNA [XR_425250]	0.000218825	5.58647e-05	down	-3.32059	-1.73144	3.32059	up	down	1.21108	0.276293	1.21108	-5.79181	-2.53401	5.79181	83.1373	98.1276	14.3	21.575	0.102157	0.37845	-2.43186	-1.62928	Detected	Not Detected	Detected	Detected	Detected	Not Detected	Not Detected	Detected	Not Detected	Not Detected	Detected	Not Detected	CCAGCCAACACACAGAATTGCAAGCAGTTAAGCAACTAAGATTAAGACAACAATTTTAAA	48780201	chr20	48780142	-	FALSE	hs|20q13.13	ENST00000435301		XR_425250		chr20:48780201-48780142
A_33_P3299781	DDRGK1	DDRGK domain containing 1 [Source:HGNC Symbol;Acc:16110] [ENST00000380201]	0.000645988	0.000210529	down	-3.31821	-1.73041	3.31821	down	down	-2.15774	-1.10952	2.15774	-2.31056	-1.20825	2.31056	1227.87	559.571	513.947	316.131	0.0994193	-1.0101	-1.10883	-1.63099	Detected	Detected	Detected	Detected	Detected	Detected	Detected	Detected	Detected	Detected	Detected	Detected	CCCAACCAAGAGTGAGTAGTGCACAGAAGTCTCCTGGCACCCTGGGAATCCTGCATTTTT	3172304	chr20	3172245	-	FALSE	hs|20p13	ENST00000380201	65992		DDRGK domain containing 1	chr20:3172304-3172245	GO:0005515|GO:0005783
A_21_P0014183	LOC100505921	Homo sapiens uncharacterized LOC100505921 (LOC100505921), long non-coding RNA [NR_110018]	0.00016936	4.03622e-05	down	-3.31686	-1.72982	3.31686	up	down	1.07875	0.109363	1.07875	-4.27818	-2.097	4.27818	86.9547	92.6176	18.7218	22.5801	-0.0679475	0.0414154	-2.16495	-1.79777	Detected	Not Detected	Detected	Detected	Detected	Not Detected	Not Detected	Detected	Not Detected	Not Detected	Detected	Not Detected	GCTCCCACTTAGAGACTGCAATGTAAGGTATGGAAACAGAATATTCTCTATAGAAACATA	7989601	chr7	7989542	-	FALSE	hs|7p21.3		100505921	NR_110018	uncharacterized LOC100505921	chr7:7989601-7989542
A_23_P37702	TPSAB1	Homo sapiens tryptase alpha/beta 1 (TPSAB1), mRNA [NM_003294]	0.000797026	0.000270854	down	-3.31678	-1.72978	3.31678	up	up	1.08167	0.113263	1.08167	1.09742	0.134119	1.09742	56.5138	60.2481	58.5617	15.307	0.0345432	0.147806	0.168663	-1.69524	Detected	Detected	Detected	Detected	Not Detected	Detected	Detected	Detected	Not Detected	Not Detected	Detected	Not Detected	CATAATGGAAAACCACATTTGTGACGCAAAATACCACCTTGGCGCCTACACGGGAGACGA	1291930	chr16	1291871	+	FALSE	hs|16p13.3	ENST00000562432	7177	NM_003294	tryptase alpha/beta 1	chr16:1291871-1291930	GO:0031012|GO:0005515|GO:0022617|GO:0004252|GO:0030198|GO:0006508|GO:0008236|GO:0006952|GO:0005576|GO:0005615
A_33_P3331511	LINC00173	Homo sapiens long intergenic non-protein coding RNA 173 (LINC00173), transcript variant 1, long non-coding RNA [NR_027345]	0.000153624	3.55174e-05	down	-3.30614	-1.72515	3.30614	up	down	1.0745	0.103668	1.0745	-2.19053	-1.13128	2.19053	172.052	183.528	73.7462	44.3121	0.0778761	0.181544	-1.05341	-1.64727	Detected	Detected	Detected	Detected	Detected	Detected	Detected	Detected	Detected	Detected	Detected	Not Detected	AGTGTGGCTTTGAGAAAATAAAATGGCCACCTTGCTCCGCTGTTCTTTCTTTGTAAAAAA	116973150	chr12	116973091	+	FALSE	hs|12q24.22	ENST00000480237	100287569		long intergenic non-protein coding RNA 173	chr12:116973091-116973150
A_33_P3400578	HLF	Homo sapiens hepatic leukemia factor (HLF), mRNA [NM_002126]	0.00117105	0.000430582	down	-3.3044	-1.72439	3.3044	up	down	1.19768	0.260244	1.19768	-3.50547	-1.80961	3.50547	78.8038	91.0277	20.1203	21.1272	-0.11204	0.148204	-1.92165	-1.83643	Detected	Not Detected	Detected	Detected	Detected	Not Detected	Not Detected	Detected	Not Detected	Not Detected	Detected	Not Detected	CACCATGATATTGGTGGTATTTATGCTGTTAAGTCCAAACCTTTATCTGTCTGTTATTCT	53402393	chr17	53402334	+	FALSE	hs|17q22	ENST00000226067	3131	NM_002126	hepatic leukemia factor	chr17:53402334-53402393	GO:0043565|GO:0006355|GO:0003700|GO:0003690|GO:0006366|GO:0007275|GO:0005634|GO:0048511|GO:0035914|GO:0003677
A_23_P383915	BTBD16	Homo sapiens BTB (POZ) domain containing 16 (BTBD16), mRNA [NM_144587]	0.000145533	3.32273e-05	down	-3.3027	-1.72364	3.3027	down	down	-1.14407	-0.194172	1.14407	-1.42237	-0.508293	1.42237	298.904	261.379	195.087	78.4212	0.041055	-0.153117	-0.467238	-1.68259	Detected	Detected	Detected	Detected	Detected	Detected	Detected	Detected	Detected	Detected	Detected	Detected	GTGGGCATCCCAATCTATGTAAGTTTTGCATTCATCTTCCCAGCATCTTGACAGTTTCCA	124097609	chr10	124097550	+	FALSE	hs|10q26.13	ENST00000368994	118663	NM_144587	BTB (POZ) domain containing 16	chr10:124097550-124097609
A_23_P121106	HESX1	Homo sapiens HESX homeobox 1 (HESX1), mRNA [NM_003865]	1.8746e-05	2.10874e-06	down	-3.3016	-1.72316	3.3016	down	down	-1.07091	-0.098842	1.07091	-1.81771	-0.862123	1.81771	86.3139	79.906	44.5586	22.3752	-0.0055577	-0.1044	-0.86768	-1.72872	Detected	Not Detected	Detected	Detected	Detected	Detected	Detected	Detected	Not Detected	Not Detected	Detected	Not Detected	TTGAGTTGGTATAGAGGCCGAAGACCAAGAACTGCTTTTACTCAAAACCAGATTGAAGTG	57232831	chr3	57232512	-	FALSE	hs|3p14.3	ENST00000295934	8820	NM_003865	HESX homeobox 1	chr3:57232831-57232512	GO:0005515|GO:0003700|GO:0030916|GO:0005634|GO:0008022|GO:0003677|GO:0048853|GO:0006351|GO:0043565|GO:0047485|GO:0007420|GO:0003682|GO:0045892|GO:0043584
A_33_P3417589			0.0286438	0.0174965	down	-3.29862	-1.72186	3.29862	down	down	-1.0574	-0.0805144	1.0574	-1.90355	-0.928689	1.90355	55.555	52.6333	29.0804	15.7894	-0.159981	-0.240495	-1.08867	-1.88184	Detected	Not Detected	Not Detected	Detected	Detected	Not Detected	Detected	Detected	Not Detected	Not Detected	Detected	Not Detected	AAGATCAAGACCTGCGATGGGAAGCTGGTATCCGAGTCCTCTGATGTCCTTCCTAAGTGA	162990760	chr6	162990701	+	FALSE	hs|6q26					chr6:162990701-162990760
A_21_P0003724	XLOC_003894	BROAD Institute lincRNA (XLOC_003894), lincRNA [TCONS_00008443]	0.00507259	0.0023961	down	-3.28989	-1.71804	3.28989	down	down	-1.0986	-0.135666	1.0986	-1.66127	-0.732289	1.66127	67.6911	61.1939	40.1552	18.1066	0.0520569	-0.0836086	-0.680232	-1.66598	Detected	Not Detected	Detected	Detected	Detected	Not Detected	Detected	Detected	Not Detected	Not Detected	Detected	Not Detected	TTGAGTGCTTGCTTATTTAGGAAGCTCTGTGCTGGACTCAATTTTTGCTGTCGTCTTTAG	15852222	chr4	15852163	-	FALSE	hs|4p15.32					chr4:15852222-15852163
A_33_P3321781	FLJ44342	PREDICTED: Homo sapiens uncharacterized LOC645460 (FLJ44342), transcript variant X1, misc_RNA [XR_429999]	3.16146e-05	4.45056e-06	down	-3.28694	-1.71674	3.28694	up	down	1.05799	0.08133	1.05799	-2.60636	-1.38203	2.60636	12741.6	13637.3	4691.09	3321.77	-0.0317059	0.0496241	-1.41374	-1.74845	Detected	Detected	Detected	Detected	Detected	Detected	Detected	Detected	Detected	Detected	Detected	Detected	GTTCGATTTTTGTTCTGGGGGTGAAGGAGGAAACAGACTGTACTAAAGGACTAAAATAAT	56066470	chr17	56066411	-	FALSE	hs|17q22	ENST00000585065	645460	XR_429999	uncharacterized LOC645460	chr17:56066470-56066411
A_21_P0000166	PPP5D1	Homo sapiens PPP5 tetratricopeptide repeat domain containing 1 (PPP5D1), mRNA [NM_001205281]	0.0215935	0.0126965	down	-3.28392	-1.71542	3.28392	down	down	-1.23253	-0.301624	1.23253	-1.25894	-0.332214	1.25894	93.239	65.9388	61.0616	22.1062	0.234643	-0.0669808	-0.0975712	-1.48078	Detected	Detected	Detected	Detected	Detected	Detected	Detected	Detected	Not Detected	Not Detected	Detected	Not Detected	GTTTTAAAAACGTGTACTTTTACTGCTGCGTTCAGGTTTTCAGCCATAGAATATTCTAGA	46984546	chr19	46984487	-	FALSE	hs|19q13.32	ENST00000595691	100506012	NM_001205281	PPP5 tetratricopeptide repeat domain containing 1	chr19:46984546-46984487
A_21_P0007092	LOC101927824	PREDICTED: Homo sapiens uncharacterized LOC101927824 (LOC101927824), ncRNA [XR_242705]	4.1807e-05	6.48304e-06	down	-3.27715	-1.71244	3.27715	down	down	-1.05616	-0.0788237	1.05616	-3.68662	-1.8823	3.68662	1089.64	1034.77	283.499	288.418	-0.00109323	-0.079917	-1.88339	-1.71354	Detected	Detected	Detected	Detected	Detected	Detected	Detected	Detected	Detected	Detected	Detected	Detected	CATCAAGTCGTCTGTAATACAGAAAACGATAAATACAACCTAACAGTTCAAACATGACGA	3107700	chr10	3107641	-	FALSE	hs|10p15.2	ENST00000607898	101927824	XR_242705	uncharacterized LOC101927824	chr10:3107700-3107641
A_23_P156708	TNXB	Homo sapiens tenascin XB (TNXB), transcript variant XB-S, mRNA [NM_032470]	8.66892e-06	6.64538e-07	down	-3.27394	-1.71103	3.27394	up	up	1.20404	0.267879	1.20404	1.14206	0.191645	1.14206	198.286	234.51	208.545	51.5779	-0.022206	0.245673	0.169439	-1.73324	Detected	Detected	Detected	Detected	Detected	Detected	Detected	Detected	Detected	Detected	Detected	Detected	CTTCTCTGCCAGCGATCTCGCAGCACTGTGTTTACAGGGGGGAGGGGAGGGGTTCGTACA	32009022	chr6	32008964	-	FALSE	hs|6p21.33	ENST00000549232	7148	NM_032470	tenascin XB	chr6:32009022-32008964	GO:0030036|GO:0005518|GO:0005578|GO:0005583|GO:0005615|GO:0031012|GO:0005622|GO:0016337|GO:0005178|GO:0007160|GO:0030199|GO:0032963|GO:0006631|GO:0006641|GO:0043506|GO:0043206|GO:0007155|GO:0008201|GO:0070062|GO:0048251
A_33_P3250671	TCF7	Homo sapiens transcription factor 7 (T-cell specific, HMG-box) (TCF7), transcript variant 1, mRNA [NM_003202]	0.000429963	0.000128268	down	-3.27248	-1.71038	3.27248	up	down	1.19446	0.256357	1.19446	-2.43492	-1.28388	2.43492	100.185	116.793	40.4137	25.9329	0.0886027	0.34496	-1.19527	-1.62178	Detected	Not Detected	Detected	Detected	Detected	Detected	Detected	Detected	Not Detected	Not Detected	Detected	Not Detected	AGCCAAGGTCATTGCAGAGTGCACACTTAAGGAGAGCGCTGCCATCAACCAGATCCTGGG	133478567	chr5	133478508	+	FALSE	hs|5q31.1	ENST00000522561	6932	NM_003202	transcription factor 7 (T-cell specific, HMG-box)	chr5:133478508-133478567	GO:0005515|GO:0005667|GO:0003700|GO:0044212|GO:0006357|GO:0008013|GO:0033153|GO:0046632|GO:0048699|GO:0044336|GO:0005634|GO:0006351|GO:0043565|GO:0006955|GO:0048557|GO:0007420|GO:0048619|GO:0042127|GO:0003682|GO:0030538|GO:0021915|GO:0071353|GO:0060070
A_33_P3363316	LINC00957	Homo sapiens long intergenic non-protein coding RNA 957 (LINC00957), transcript variant 2, long non-coding RNA [NR_015401]	0.00429195	0.00197564	down	-3.2714	-1.70991	3.2714	up	down	1.11947	0.162813	1.11947	-2.52127	-1.33415	2.52127	63.1257	69.3578	23.3904	18.369	0.0163393	0.179152	-1.31781	-1.69357	Detected	Not Detected	Detected	Detected	Not Detected	Not Detected	Not Detected	Detected	Not Detected	Not Detected	Detected	Not Detected	AAGCGCAGGCACAGGAAGCTGGTGACGGCGATGAACGGTACATTCTGGAGGGGTGCGGAA	44079984	chr7	44079925	+	FALSE	hs|7p13	ENST00000416824	255031	NR_015401	long intergenic non-protein coding RNA 957	chr7:44079925-44079984
A_24_P314583	LINC00303	Homo sapiens long intergenic non-protein coding RNA 303 (LINC00303), long non-coding RNA [NR_027902]	2.23045e-06	6.73163e-08	down	-3.27053	-1.70953	3.27053	down	down	-1.04548	-0.0641718	1.04548	-2.45589	-1.29625	2.45589	294.659	279.131	111.905	77.0734	-0.042249	-0.106421	-1.3385	-1.75177	Detected	Detected	Detected	Detected	Detected	Detected	Detected	Detected	Detected	Detected	Detected	Detected	CCTTCCTTATGAAAATGTCCATAGCAAGTTTGTCACTTAGGAATGTTTTTCAATGATAGG	204001906	chr1	204001847	-	FALSE	hs|1q32.1	ENST00000367207	284573		long intergenic non-protein coding RNA 303	chr1:204001906-204001847
A_23_P37914	SLC5A11	Homo sapiens solute carrier family 5 (sodium/inositol cotransporter), member 11 (SLC5A11), transcript variant 1, mRNA [NM_052944]	0.0136251	0.00749015	down	-3.26914	-1.70891	3.26914	down	down	-1.65975	-0.73097	1.65975	-2.92122	-1.54657	2.92122	197.6	115.342	58.9806	47.9719	0.359424	-0.371546	-1.18715	-1.34949	Detected	Detected	Detected	Detected	Detected	Detected	Detected	Detected	Detected	Detected	Detected	Detected	GAGCTGCGCCATCTTTATCTGGGGCTATTTTGCTTAGTGTGGGGTGAACCCAGGGGTCCA	24922877	chr16	24922818	+	FALSE	hs|16p12.1	ENST00000539472	115584	NM_052944	solute carrier family 5 (sodium/inositol cotransporter), member 11	chr16:24922818-24922877	GO:0005886|GO:0008643|GO:0006915|GO:0016021|GO:0006814|GO:0055085|GO:0015293
A_24_P11575	CRIM1	Homo sapiens cysteine rich transmembrane BMP regulator 1 (chordin-like) (CRIM1), mRNA [NM_016441]	0.0172722	0.00981036	down	-3.26817	-1.70848	3.26817	down	down	-1.95575	-0.967724	1.95575	-3.68704	-1.88246	3.68704	111.027	67.508	27.5028	28.9938	0.0430981	-0.924625	-1.83937	-1.66538	Detected	Not Detected	Detected	Detected	Detected	Not Detected	Not Detected	Detected	Not Detected	Not Detected	Not Detected	Not Detected	CAATATTTTTATCTTTTCCAAAATAAATTTGTTAATGATACATTACAAAAATAGATTGAC	36777886	chr2	36777827	+	FALSE	hs|2p22.2	ENST00000280527	51232	NM_016441	cysteine rich transmembrane BMP regulator 1 (chordin-like)	chr2:36777827-36777886	GO:0010951|GO:0005886|GO:0004867|GO:0005010|GO:0048009|GO:0016021|GO:0030165|GO:0001558|GO:0070062|GO:0007399|GO:0005520
A_21_P0006030			0.000224138	5.76067e-05	down	-3.26418	-1.70672	3.26418	down	down	-1.02413	-0.034404	1.02413	-1.93832	-0.954806	1.93832	128.71	123.376	62.5254	33.9466	-0.0291338	-0.0635378	-0.98394	-1.73585	Detected	Detected	Detected	Detected	Detected	Detected	Detected	Detected	Not Detected	Not Detected	Detected	Not Detected	ATTACCATACATCTGGGTGAGGAGCAGAACAGAGACATAAGTAACAGCAACCGTGAACCT	95909983	chr9	95909433	+	FALSE	hs|9q22.31	ENST00000366188				chr9:95909433-95909983
A_21_P0007149			3.93577e-05	5.96123e-06	down	-3.26084	-1.70524	3.26084	down	down	-1.05771	-0.0809403	1.05771	-1.49441	-0.579577	1.49441	173.504	162.945	107.131	45.4763	-0.0482736	-0.129214	-0.627851	-1.75352	Detected	Detected	Detected	Detected	Detected	Detected	Detected	Detected	Not Detected	Not Detected	Detected	Not Detected	TGGGTGCTCTTTGGCCCTTTTGAATTTTGAACTACAAATGTATTGATTAGCTCTTCACAG	131059621	chr11	131059562	+	FALSE	hs|11q25	ENST00000441665				chr11:131059562-131059621
A_23_P353125	FSIP1	Homo sapiens fibrous sheath interacting protein 1 (FSIP1), mRNA [NM_152597]	5.71667e-05	9.9103e-06	down	-3.26068	-1.70517	3.26068	down	down	-1.1482	-0.19937	1.1482	-2.54118	-1.3455	2.54118	124.425	107.785	44.959	32.696	-0.018997	-0.218367	-1.3645	-1.72417	Detected	Not Detected	Detected	Detected	Detected	Detected	Detected	Detected	Not Detected	Not Detected	Detected	Not Detected	CAATAGCAGATGAGCAGGAGACTAAAGATGCAGCAGAAGAATGTAAAGAACCCTAATCAA	39909944	chr15	39893077	-	FALSE	hs|15q14	ENST00000350221	161835	NM_152597	fibrous sheath interacting protein 1	chr15:39909944-39893077
A_21_P0013690		RST30466 Athersys RAGE Library Homo sapiens cDNA, mRNA sequence [BG210915]	0.000877512	0.000305203	down	-3.26066	-1.70517	3.26066	down	down	-1.12618	-0.171434	1.12618	-2.91308	-1.54254	2.91308	55.7803	48.0772	17.9758	14.1505	-0.0244333	-0.195867	-1.56698	-1.7296	Detected	Not Detected	Detected	Detected	Not Detected	Not Detected	Not Detected	Detected	Not Detected	Not Detected	Detected	Not Detected	CCCATGTGTGTTTTGTTTTAAGAAGCTGTAGTCTCTTGTTACATGTAGTTTGGAAGAAAT	3648243	chr9	3648184	+	FALSE	hs|9p24.2	ENST00000430387				chr9:3648184-3648243
A_21_P0006372	LOC101929014	PREDICTED: Homo sapiens uncharacterized LOC101929014 (LOC101929014), ncRNA [XR_242676]	0.000711214	0.000236227	down	-3.25901	-1.70443	3.25901	down	down	-1.4164	-0.502231	1.4164	-3.01471	-1.59202	3.01471	158.464	114.117	47.9083	41.8629	0.132597	-0.369634	-1.45942	-1.57184	Detected	Detected	Detected	Detected	Detected	Detected	Detected	Detected	Detected	Detected	Detected	Not Detected	CAATCAAGAGAGACTGTACATCCCATCCCAGACAAAGGGAGACCTAAAATGAGAGAATGG	128174707	chr9	128174469	+	FALSE	hs|9q33.3		101929014	XR_242676	uncharacterized LOC101929014	chr9:128174469-128174707
A_33_P3252661	POTEA	Homo sapiens POTE ankyrin domain family, member A (POTEA), transcript variant 2, mRNA [NM_001005365]	0.0103998	0.00551398	down	-3.25881	-1.70434	3.25881	down	down	-1.02021	-0.0288628	1.02021	-1.65086	-0.723221	1.65086	74.0911	72.007	43.9466	20.9899	0.0593734	0.0305106	-0.663847	-1.64497	Detected	Not Detected	Detected	Detected	Detected	Detected	Detected	Detected	Not Detected	Not Detected	Detected	Not Detected	AAACACAATTACAGTTAGCTCCTCAGAAAGGTGAATGTGAGCAAGAACGCTACAGTTCGA	43212114	chr8	43212055	+	FALSE	hs|8p11.1	ENST00000522175	340441	NM_001005365	POTE ankyrin domain family, member A	chr8:43212055-43212114
A_19_P00320226	LINC00894	Homo sapiens long intergenic non-protein coding RNA 894 (LINC00894), long non-coding RNA [NR_027456]	0.0108039	0.00575763	down	-3.25712	-1.70359	3.25712	up	down	1.24242	0.31315	1.24242	-1.28075	-0.356989	1.28075	66.1837	78.8384	47.113	18.1103	0.166845	0.479995	-0.190144	-1.53675	Detected	Not Detected	Detected	Detected	Not Detected	Detected	Detected	Detected	Not Detected	Not Detected	Detected	Not Detected	TGTGGATAAAGCATAAACGCAGTGAAGTGTGTGTGGCTGGAAGATTTAATGCCTCTACAG	149184731	chrX	149184672	+	FALSE	hs|Xq28		100272228	NR_027456	long intergenic non-protein coding RNA 894	chrX:149184672-149184731
A_21_P0010940	SLC9B1	Homo sapiens solute carrier family 9, subfamily B (NHA1, cation proton antiporter 1), member 1 (SLC9B1), transcript variant 2, mRNA [NM_001100874]	0.000225841	5.82071e-05	down	-3.25539	-1.70283	3.25539	down	down	-1.1191	-0.162344	1.1191	-2.55205	-1.35166	2.55205	106.167	93.9876	38.1088	28.5684	0.00128937	-0.161054	-1.35037	-1.70154	Detected	Detected	Detected	Detected	Detected	Detected	Detected	Detected	Not Detected	Not Detected	Detected	Not Detected	CCACTCTGAGTTTGGCATTATGTGTTCGAATTTTAACCACATATCTATTGATGTGCTTTG	103826795	chr4	103826736	-	FALSE	hs|4q24	ENST00000504216	150159	NM_001100874	solute carrier family 9, subfamily B (NHA1, cation proton antiporter 1), member 1	chr4:103826795-103826736	GO:0034220|GO:0005886|GO:0015299|GO:0016021|GO:0055085
A_21_P0007656	XLOC_009936	BROAD Institute lincRNA (XLOC_009936), lincRNA [TCONS_00020626]	0.00145117	0.000556465	down	-3.25339	-1.70194	3.25339	down	down	-1.08427	-0.11673	1.08427	-3.06472	-1.61576	3.06472	95.9298	87.0971	29.3804	26.9777	-0.128112	-0.244842	-1.74387	-1.83006	Detected	Not Detected	Detected	Detected	Detected	Not Detected	Detected	Detected	Not Detected	Not Detected	Detected	Detected	AACCACAGATTTCCCAATTCTTGCGAAGGAAGCAATTCATGTTCCTTCTGGGTGAAGCTG	126591878	chr12	126591819	+	FALSE	hs|12q24.32					chr12:126591819-126591878
A_33_P3269817	LOC101928697	PREDICTED: Homo sapiens uncharacterized LOC101928697 (LOC101928697), ncRNA [XR_245407]	0.000274345	7.40139e-05	down	-3.25233	-1.70147	3.25233	up	down	1.07219	0.100566	1.07219	-1.27147	-0.346492	1.27147	60.9937	64.7772	45.3625	16.339	0.0575465	0.158113	-0.288946	-1.64393	Detected	Not Detected	Detected	Detected	Detected	Detected	Detected	Detected	Not Detected	Not Detected	Detected	Not Detected	AGGACTTCTTGGAGCTCTGTGAGCTGGTAGCAGAGCTCTGCTCCCAGAAGCAGAAGGTGT	19761401	chr13	19761342	+	FALSE	hs|13q12.11		101928697	XR_245407	uncharacterized LOC101928697	chr13:19761342-19761401
A_21_P0011916	XLOC_l2_008014	BROAD Institute lincRNA (XLOC_l2_008014), lincRNA [TCONS_l2_00014568]	0.00140803	0.000537375	down	-3.25028	-1.70056	3.25028	up	down	1.18004	0.23883	1.18004	-2.49718	-1.3203	2.49718	44.9712	53.5996	17.9268	11.8744	-0.145339	0.0934911	-1.46564	-1.8459	Detected	Not Detected	Detected	Not Detected	Not Detected	Not Detected	Not Detected	Detected	Not Detected	Not Detected	Detected	Not Detected	ATATGTCATATGTTTTCCTAATTGCTTTTACATGTCCTACAGCATCCTGATAGTAGTCCC	51427709	chr2	51427650	-	FALSE	hs|2p16.3					chr2:51427709-51427650
A_24_P520767	LOC149351		0.000883155	0.000307653	down	-3.24716	-1.69918	3.24716	down	down	-1.00414	-0.00596269	1.00414	-1.44846	-0.534524	1.44846	101.532	100.237	65.7711	27.6134	-0.073441	-0.0794037	-0.607965	-1.77262	Detected	Detected	Detected	Detected	Detected	Detected	Detected	Detected	Not Detected	Not Detected	Detected	Not Detected	CGGAATGACAAGTGTGGGAAAGAGCAAGCACTAAATTACTGTCAGAAAAATAAACGGAGT	91297731	chr1	91297672	-	FALSE	hs|1p22.2	ENST00000443802	149351		uncharacterized LOC149351	chr1:91297731-91297672
A_23_P393645	ADAMTS13	Homo sapiens ADAM metallopeptidase with thrombospondin type 1 motif, 13 (ADAMTS13), transcript variant 1, mRNA [NM_139025]	2.28228e-05	2.83013e-06	down	-3.24424	-1.69788	3.24424	up	down	1.14516	0.195548	1.14516	-2.43658	-1.28486	2.43658	4661.05	5262.04	1819.31	1218.38	0.0593551	0.254903	-1.2255	-1.63852	Detected	Detected	Detected	Detected	Detected	Detected	Detected	Detected	Detected	Detected	Detected	Detected	CTACTTTAGAGTCTTCTCCAATGTCCAAAAGGCTAGGGGGTTGGAGGTGGGGACTCTGGA	136324458	chr9	136324399	+	FALSE	hs|9q34.2	ENST00000371916	11093	NM_139025	ADAM metallopeptidase with thrombospondin type 1 motif, 13	chr9:136324399-136324458	GO:0005515|GO:0009986|GO:0005509|GO:0005578|GO:0030168|GO:0005615|GO:0009100|GO:0005178|GO:0007160|GO:0016485|GO:0007229|GO:0070670|GO:0006508|GO:0034612|GO:0008270|GO:0034341|GO:0004222|GO:0043171|GO:0008237
A_23_P124252	CAMK1D	Homo sapiens calcium/calmodulin-dependent protein kinase ID (CAMK1D), transcript variant 1, mRNA [NM_020397]	1.09954e-06	1.77799e-08	down	-3.24133	-1.69658	3.24133	up	down	1.02428	0.0346123	1.02428	-2.97404	-1.57243	2.97404	548.983	555.292	170.347	144.616	0.00639407	0.0410064	-1.56603	-1.69019	Detected	Detected	Detected	Detected	Detected	Detected	Detected	Detected	Detected	Detected	Detected	Detected	TCCTGTTTGCCAGGCGCTTTCTATACTTAATCCCATGTCATGCGACCCTAGGACTTTTTT	12867837	chr10	12867778	+	FALSE	hs|10p13	ENST00000378845	57118	NM_020397	calcium/calmodulin-dependent protein kinase ID	chr10:12867778-12867837	GO:0005516|GO:0043066|GO:0043065|GO:0071622|GO:0005634|GO:0060267|GO:0005524|GO:0032793|GO:0005737|GO:0050766|GO:0006954|GO:0010976|GO:0090023|GO:0050773|GO:0006468|GO:0004683|GO:0005954
A_33_P3353864	LOC143666	Homo sapiens uncharacterized LOC143666 (LOC143666), long non-coding RNA [NR_026967]	0.00450547	0.00208872	down	-3.24044	-1.69619	3.24044	up	down	1.21491	0.280847	1.21491	-1.76181	-0.817058	1.76181	55.2429	67.4012	33.1354	14.7166	-0.0689473	0.211899	-0.886006	-1.76514	Detected	Not Detected	Not Detected	Detected	Detected	Detected	Detected	Detected	Not Detected	Not Detected	Detected	Not Detected	AAGGAGGGTGAATCTTCTAAGTGATAAAGTGAAGCAAGTCACGTGATCATAGGACAGGGG	574411	chr11	574352	-	FALSE	hs|11p15.5		143666		uncharacterized LOC143666	chr11:574411-574352
A_21_P0014598	LOC730081	Homo sapiens cDNA clone IMAGE:5211580, partial cds. [BC048339]	1.02187e-06	1.51143e-08	down	-3.24031	-1.69613	3.24031	up	down	1.11209	0.153274	1.11209	-6.1923	-2.63048	6.1923	265.969	294.761	40.2846	70.4286	0.0207799	0.174054	-2.6097	-1.67535	Detected	Not Detected	Detected	Detected	Detected	Detected	Detected	Detected	Detected	Detected	Detected	Detected	TTACCTTTTAAAAGTGTTCCAGTAGCTGTGTTGGAAACCCTCTAACCACGGCAGCCCATT	100434923	chr1	100434864	-	FALSE	hs|1p21.2		730081	BC048339	uncharacterized LOC730081	chr1:100434923-100434864
A_21_P0009935	XLOC_013463	BROAD Institute lincRNA (XLOC_013463), lincRNA [TCONS_00028501]	0.0011687	0.000429347	down	-3.23795	-1.69508	3.23795	down	down	-1.01169	-0.0167637	1.01169	-1.49213	-0.577372	1.49213	235.847	229.966	152.986	62.9613	-0.092299	-0.109063	-0.669671	-1.78738	Detected	Detected	Detected	Detected	Detected	Detected	Detected	Detected	Detected	Detected	Detected	Detected	CCCAGCATTTATTTGCACTGCTTACTACATTCACATTCTAGTTTACAAATCTTGACAAAG	10981697	chr20	10981638	+	FALSE	hs|20p12.2					chr20:10981638-10981697
A_32_P226205	ZFHX2	Homo sapiens zinc finger homeobox 2 (ZFHX2), mRNA [NM_033400]	4.19e-05	6.50594e-06	down	-3.23777	-1.695	3.23777	up	down	1.16114	0.215542	1.16114	-3.62474	-1.85788	3.62474	237.205	271.722	62.4407	63.1552	0.0421348	0.257677	-1.81574	-1.65287	Detected	Detected	Detected	Detected	Detected	Detected	Detected	Detected	Detected	Detected	Detected	Detected	CACGCGCACAAAAGAGAGAAACGGACACCAGAGGAATGAACTAAAGAAAAACGTAAACTT	23990167	chr14	23990108	-	FALSE	hs|14q11.2	ENST00000419474	85446	NM_033400	zinc finger homeobox 2	chr14:23990167-23990108	GO:0043565|GO:0006355|GO:0003700|GO:0030534|GO:0008270|GO:0005634|GO:0006351
A_23_P7402	PDZD2	Homo sapiens PDZ domain containing 2 (PDZD2), mRNA [NM_178140]	0.000634783	0.000206038	down	-3.23466	-1.69361	3.23466	down	down	-1.01222	-0.0175293	1.01222	-1.84317	-0.88219	1.84317	207.396	205.048	106.532	57.0261	-0.0272066	-0.0447359	-0.909396	-1.72082	Detected	Detected	Detected	Detected	Detected	Detected	Detected	Detected	Detected	Not Detected	Detected	Detected	GTAGTTGCAAGAATATACCATGAAGATTAAAGTAGGCTGGGTTTCATTTCCATCTTCCCA	32110802	chr5	32110743	+	FALSE	hs|5p13.3	ENST00000513490	23037	NM_178140	PDZ domain containing 2	chr5:32110743-32110802	GO:0005737|GO:0005911|GO:0005783|GO:0005634|GO:0005576|GO:0007155
A_21_P0000778	ZSWIM8-AS1	Homo sapiens ZSWIM8 antisense RNA 1 (ZSWIM8-AS1), long non-coding RNA [NR_038357]	0.000130023	2.88795e-05	down	-3.23279	-1.69278	3.23279	up	down	1.21329	0.278926	1.21329	-2.611	-1.3846	2.611	2840.19	3448.47	1056.37	756.773	0.0640281	0.342954	-1.32058	-1.62875	Detected	Detected	Detected	Detected	Detected	Detected	Detected	Detected	Detected	Detected	Detected	Detected	CCTCCATTAACACCACAGGGCAGAATATACTGATAGTCAATAAATACTGAAATAAGTGAA	75556335	chr10	75556276	-	FALSE	hs|10q22.2	ENST00000603027	100507331	NR_038357	ZSWIM8 antisense RNA 1	chr10:75556335-75556276
A_33_P3369098	MYL10	Homo sapiens myosin, light chain 10, regulatory (MYL10), mRNA [NM_138403]	0.00478523	0.00224032	down	-3.23176	-1.69232	3.23176	down	down	-1.22002	-0.286901	1.22002	-1.20005	-0.263097	1.20005	124.219	108.156	96.0869	34.3261	-0.00480032	-0.291702	-0.267898	-1.69712	Detected	Detected	Detected	Detected	Detected	Detected	Detected	Detected	Not Detected	Not Detected	Detected	Not Detected	GGCAACCTGGACTACAGAAACCTGTGCTACGTCATCACTCACGGTGAAGAGAAGGATTAG	101256814	chr7	101256755	-	FALSE	hs|7q22.1	ENST00000223167	93408	NM_138403	myosin, light chain 10, regulatory	chr7:101256814-101256755	GO:0005739|GO:0005509
A_23_P101992	MARCO	Homo sapiens macrophage receptor with collagenous structure (MARCO), mRNA [NM_006770]	0.000113507	2.42979e-05	down	-3.23107	-1.69201	3.23107	down	down	-1.04594	-0.0647963	1.04594	-1.31898	-0.399421	1.31898	239.694	229.105	169.433	65.0315	-0.0221507	-0.086947	-0.421572	-1.71416	Detected	Detected	Detected	Detected	Detected	Detected	Detected	Detected	Not Detected	Detected	Detected	Detected	TGGCTGGATAATGTTCAGTGTCGGGGCACGGAGAGTACCCTGTGGAGCTGCACCAAGAAT	119752036	chr2	119751977	+	FALSE	hs|2q14.2	ENST00000541757	8685	NM_006770	macrophage receptor with collagenous structure	chr2:119751977-119752036	GO:0030666|GO:0005581|GO:0002221|GO:0005886|GO:0005887|GO:0045087|GO:0043277|GO:0007166|GO:0006898|GO:0008329|GO:0005044|GO:0004888
A_33_P3771741	MTHFD2P1	Homo sapiens methylenetetrahydrofolate dehydrogenase (NADP+ dependent) 2, methenyltetrahydrofolate cyclohydrolase pseudogene 1 (MTHFD2P1), non-coding RNA [NR_077228]	0.00977573	0.00513267	down	-3.2279	-1.69059	3.2279	down	down	-2.14611	-1.10173	2.14611	-3.09618	-1.63049	3.09618	186.297	100.066	56.134	50.235	0.0161246	-1.0856	-1.61436	-1.67447	Detected	Detected	Detected	Detected	Detected	Detected	Detected	Detected	Detected	Detected	Detected	Not Detected	CTGCGTTTCCCAAATGCTATTTCAATAAGAGTTGATACTCATTTTAGGCACCAAAACTTT	95373490	chr3	95373431	-	FALSE	hs|3q11.2	ENST00000494840	100287639		methylenetetrahydrofolate dehydrogenase (NADP+ dependent) 2, methenyltetrahydrofolate cyclohydrolase pseudogene 1	chr3:95373490-95373431
A_21_P0007166			1.0855e-05	9.44593e-07	down	-3.22623	-1.68985	3.22623	down	down	-1.03116	-0.0442737	1.03116	-6.1693	-2.62511	6.1693	873.771	843.33	136.999	232.783	-0.0325448	-0.0768185	-2.65765	-1.72239	Detected	Detected	Detected	Detected	Detected	Detected	Detected	Detected	Detected	Detected	Detected	Detected	CTGGTGTATTTAAAGTCTGTGTTGATGGGTGCATATATTTTTAACGTTTCCCTATTGTGA	333639	chr11	333580	+	FALSE	hs|11p15.5	ENST00000605240				chr11:333580-333639
A_23_P40866	ZBTB20	Homo sapiens zinc finger and BTB domain containing 20 (ZBTB20), transcript variant 2, mRNA [NM_015642]	0.00416589	0.00190844	down	-3.22426	-1.68897	3.22426	down	down	-1.23608	-0.305774	1.23608	-1.73678	-0.796413	1.73678	247.162	195.093	142.193	64.6512	0.0572618	-0.248512	-0.739152	-1.63171	Detected	Detected	Detected	Detected	Detected	Detected	Detected	Detected	Detected	Detected	Detected	Detected	TTTTTACTTTCTGTTTTTGTTTTTGTTTCGTTTCATTTTGTACTACATGAAGAACTGTTT	114057749	chr3	114057690	-	FALSE	hs|3q13.31	ENST00000464560	26137	NM_015642	zinc finger and BTB domain containing 20	chr3:114057749-114057690	GO:0001078|GO:0005730|GO:0005634|GO:0000122|GO:0003677|GO:0046872|GO:0006351
A_21_P0002350	XLOC_001857	BROAD Institute lincRNA (XLOC_001857), lincRNA [TCONS_00004020]	4.24316e-05	6.61873e-06	down	-3.22418	-1.68893	3.22418	down	down	-1.06789	-0.0947565	1.06789	-1.31121	-0.390896	1.31121	191.514	177.792	133.751	51.3689	0.0117043	-0.0830522	-0.379191	-1.67723	Detected	Detected	Detected	Detected	Detected	Detected	Detected	Detected	Detected	Not Detected	Detected	Detected	TTCCAGAAACTAGCTTTGCAAACAGTCTTTTCAGATGTGTACATTTTGTGTATTTGAGGC	217443873	chr2	217443814	+	FALSE	hs|2q35					chr2:217443814-217443873
A_24_P152968	AKR1C1	Homo sapiens aldo-keto reductase family 1, member C1 (AKR1C1), mRNA [NM_001353]	2.43463e-06	7.69644e-08	down	-3.22193	-1.68793	3.22193	down	down	-1.01152	-0.0165237	1.01152	-1.79074	-0.840554	1.79074	5433.68	5390.67	2836.18	1442.25	0.000403086	-0.0161206	-0.840151	-1.68752	Detected	Detected	Detected	Detected	Detected	Detected	Detected	Detected	Detected	Detected	Detected	Detected	AATGGATTCGAAATATCAGTGTGTGAAGCTGAATGATGGTCACTTCATGCCTGTCCTGGG	5005695	chr10	5005636	+	FALSE	hs|10p15.1	ENST00000434459	1645	NM_001353	aldo-keto reductase family 1, member C1	chr10:5005636-5005695	GO:0031406|GO:0044598|GO:0046683|GO:0032052|GO:0006805|GO:0044597|GO:0007603|GO:0047086|GO:0005829|GO:0030299|GO:0016655|GO:0071395|GO:0042574|GO:0030855|GO:0047115|GO:0051260|GO:0008206|GO:0047042|GO:0070062|GO:0042632|GO:0047718|GO:0007586|GO:0047006|GO:0001523|GO:0004032|GO:0004033|GO:0015721|GO:0042448|GO:0018636|GO:0055114
A_23_P26570	TMED6	Homo sapiens transmembrane emp24 protein transport domain containing 6 (TMED6), mRNA [NM_144676]	0.000217281	5.54095e-05	down	-3.21645	-1.68547	3.21645	up	down	1.37694	0.461461	1.37694	-2.11837	-1.08295	2.11837	97.7076	133.61	45.7092	25.9946	-0.0623226	0.399139	-1.14527	-1.74779	Detected	Not Detected	Detected	Detected	Detected	Detected	Detected	Detected	Not Detected	Not Detected	Detected	Not Detected	GTGGTCGACAGCCCAGAGCCTTGTTATTATTCTTTCTGGGATCCTGCAACTGTATTTCTT	69377424	chr16	69377365	-	FALSE	hs|16q22.1	ENST00000288025	146456	NM_144676	transmembrane emp24 protein transport domain containing 6	chr16:69377424-69377365	GO:0006810|GO:0005789|GO:0016021
A_32_P24372	TBC1D3C	Homo sapiens TBC1 domain family, member 3C (TBC1D3C), mRNA [NM_001001418]	7.05961e-05	1.31568e-05	down	-3.20853	-1.68191	3.20853	down	down	-1.10921	-0.149535	1.10921	-2.23734	-1.16178	2.23734	387.395	347.135	164.051	103.492	-0.00710138	-0.156637	-1.16888	-1.68901	Detected	Detected	Detected	Detected	Detected	Detected	Detected	Detected	Detected	Detected	Detected	Detected	TGTTAAACTTATGAGAATGTATTAAGAAAGAGTGCAGCTCGAGAGACATTCAGAGATGGA	36294743	chr17	36294685	+	FALSE	hs|17q12	ENST00000581291	414060	NM_001001418	TBC1 domain family, member 3C	chr17:36294685-36294743	GO:0005886|GO:0032851|GO:0005097
A_33_P3328410	LOC101927789	PREDICTED: Homo sapiens putative ubiquitin-like protein FUBI-like protein ENSP00000310146-like (LOC101927789), transcript variant X1, mRNA [XM_005274417]	0.0026327	0.00112008	down	-3.20579	-1.68068	3.20579	down	down	-1.0844	-0.116891	1.0844	-4.07851	-2.02804	4.07851	85.9075	78.2543	22.0226	22.9222	0.12481	0.00791868	-1.90323	-1.55587	Detected	Not Detected	Detected	Detected	Detected	Not Detected	Not Detected	Detected	Not Detected	Not Detected	Detected	Not Detected	TATCACCTACTAAATACAAATAGATGTCTAGCTTGTCTGTCCACAGAGAGGTGAATGATG	65234028	chr11	65233969	+	FALSE	hs|11q13.1	ENST00000309775	101927789	XM_005274417	putative ubiquitin-like protein FUBI-like protein ENSP00000310146-like	chr11:65233969-65234028
A_33_P3329898	STARD9	StAR-related lipid transfer (START) domain containing 9 [Source:HGNC Symbol;Acc:19162] [ENST00000564158]	0.00863147	0.00444236	down	-3.20384	-1.6798	3.20384	up	down	1.06399	0.0894855	1.06399	-2.22953	-1.15674	2.22953	144.62	154.233	68.241	40.5242	0.0236653	0.113151	-1.13307	-1.65614	Detected	Not Detected	Detected	Detected	Detected	Detected	Detected	Detected	Not Detected	Detected	Detected	Detected	TTCATTATAGCTAGGATTCTTCCTTCTCGCAAGCTATTTTGGAGGAGTGTCAGGGACCTC	42964948	chr15	42964889	+	FALSE	hs|15q15.2	ENST00000564158	57519	TCONS_l2_00009432	StAR-related lipid transfer (START) domain containing 9	chr15:42964889-42964948	GO:0008017|GO:0005871|GO:0005794|GO:0005814|GO:0005730|GO:0005634|GO:0003777|GO:0005524|GO:0051225|GO:0008289|GO:0005737|GO:0008152|GO:0007018
A_24_P807031	ATP6AP1L	Homo sapiens ATPase, H+ transporting, lysosomal accessory protein 1-like (ATP6AP1L), mRNA [NM_001017971]	1.17921e-06	2.11155e-08	down	-3.20081	-1.67844	3.20081	down	down	-1.02488	-0.0354576	1.02488	-2.86632	-1.5192	2.86632	552.743	536.03	178.646	148.058	0.0169417	-0.0185159	-1.50226	-1.6615	Detected	Detected	Detected	Detected	Detected	Detected	Detected	Detected	Detected	Detected	Detected	Detected	GGGCTGAATGCTATAAACTGAGAAGCCAACAGATCAGCAAAATCTATGTTTAGCAGCACA	81614126	chr5	81614067	+	FALSE	hs|5q14.2	ENST00000439350	92270	NM_001017971	ATPase, H+ transporting, lysosomal accessory protein 1-like	chr5:81614067-81614126	GO:0046961|GO:0046933|GO:0015991|GO:0033180|GO:0016021
A_33_P3323068	AGPAT4	Homo sapiens 1-acylglycerol-3-phosphate O-acyltransferase 4 (AGPAT4), mRNA [NM_020133]	3.79461e-06	1.77736e-07	down	-3.19884	-1.67755	3.19884	up	down	1.03794	0.0537192	1.03794	-3.23202	-1.69243	3.23202	390.904	402.303	112.832	105.156	-0.0256821	0.0280371	-1.71812	-1.70323	Detected	Detected	Detected	Detected	Detected	Detected	Detected	Detected	Detected	Detected	Detected	Detected	AAATGCCATCGTGGTTCTCAACCACAAGTTTGAAATTGACTTTCTGTGTGGCTGGAGCCT	161587364	chr6	161587305	-	FALSE	hs|6q26	ENST00000366905	56895	NM_020133	1-acylglycerol-3-phosphate O-acyltransferase 4	chr6:161587364-161587305	GO:0019432|GO:0016024|GO:0005789|GO:0044281|GO:0016021|GO:0008654|GO:0006644|GO:0006654|GO:0003841|GO:0044255|GO:0046474
A_19_P00317449	ZNF678	Homo sapiens zinc finger protein 678 (ZNF678), transcript variant 1, mRNA [NM_178549]	2.68075e-06	9.43192e-08	down	-3.19663	-1.67655	3.19663	up	down	1.07948	0.110331	1.07948	-2.39597	-1.26061	2.39597	271.774	291.011	106.699	72.5919	-0.00249322	0.107838	-1.26311	-1.67905	Detected	Detected	Detected	Detected	Detected	Detected	Detected	Detected	Detected	Detected	Detected	Detected	ACCTGAAGTTCTGTTTGCTGTCATGTGGAAGAAAAGAGCCTTGGAGAAGTTTTATTTTTT	227850102	chr1	227850043	+	FALSE	hs|1q42.13	ENST00000343776	339500	NM_178549	zinc finger protein 678	chr1:227850043-227850102	GO:0006355|GO:0005634|GO:0003677|GO:0046872|GO:0006351
A_23_P404481	S1PR1	Homo sapiens sphingosine-1-phosphate receptor 1 (S1PR1), mRNA [NM_001400]	6.00938e-06	3.76924e-07	down	-3.19521	-1.67591	3.19521	down	down	-1.10713	-0.146821	1.10713	-2.29428	-1.19804	2.29428	403.009	360.568	161.708	107.907	-0.00904783	-0.155869	-1.20709	-1.68496	Detected	Detected	Detected	Detected	Detected	Detected	Detected	Detected	Detected	Detected	Detected	Detected	GCTGAGGCCAAAGTTTCCATGTAAGCGGGATCCGTTTTTTGGAATTTGGTTGAAGTCACT	101706380	chr1	101706321	+	FALSE	hs|1p21.2	ENST00000305352	1901	NM_001400	sphingosine-1-phosphate receptor 1	chr1:101706321-101706380	GO:0005886|GO:0003376|GO:0030032|GO:0031226|GO:0045124|GO:0019226|GO:0007193|GO:0030155|GO:0038036|GO:0050927|GO:0006935|GO:0051482|GO:0045944|GO:0030182|GO:0003245|GO:0045446|GO:0007155|GO:0030500|GO:0030335|GO:0046625|GO:0031532|GO:0004930|GO:0061384|GO:0001525|GO:0048661|GO:0072678|GO:0051497|GO:0007186|GO:0016477|GO:0032320|GO:0007420|GO:0045121|GO:0016021|GO:0001955|GO:0009897|GO:0005768
A_32_P87013	CXCL8	Homo sapiens chemokine (C-X-C motif) ligand 8 (CXCL8), mRNA [NM_000584]	1.68244e-06	4.1659e-08	down	-3.19079	-1.67391	3.19079	up	down	1.32598	0.40706	1.32598	-1.59729	-0.675629	1.59729	381.517	508.935	222.553	102.502	-0.0237618	0.383299	-0.69939	-1.69768	Detected	Detected	Detected	Detected	Detected	Detected	Detected	Detected	Detected	Detected	Detected	Detected	TAGATTCTTATAATATTATTTAAATGACTGCATTTTTAAATACAAGGCTTTATATTTTTA	74609324	chr4	74609265	+	FALSE	hs|4q13.3	ENST00000307407	3576	NM_000584	chemokine (C-X-C motif) ligand 8	chr4:74609265-74609324	GO:0005515|GO:0034976|GO:0005153|GO:0008285|GO:0019722|GO:0002237|GO:0006928|GO:0005615|GO:0030155|GO:0030968|GO:0045091|GO:0031623|GO:0035556|GO:0006955|GO:0006954|GO:0006935|GO:0071356|GO:0007050|GO:0008009|GO:0045744|GO:0030593|GO:0005576|GO:0048566|GO:0001525|GO:0044344|GO:0050930|GO:0007165|GO:0071222|GO:0007186|GO:0071347|GO:0090023|GO:0042119|GO:0006987|GO:0044267
A_23_P257971	AKR1C1	Homo sapiens aldo-keto reductase family 1, member C1 (AKR1C1), mRNA [NM_001353]	3.37229e-07	1.26766e-09	down	-3.18751	-1.67243	3.18751	down	down	-1.02592	-0.036924	1.02592	-1.41237	-0.498118	1.41237	12325.4	11948.3	8094.31	3306.44	-0.0233177	-0.0602417	-0.521436	-1.69575	Detected	Detected	Detected	Detected	Detected	Detected	Detected	Detected	Detected	Detected	Detected	Detected	TTATCCATTTTCTGATGAATATTAACATGGAGGGCATTGCATGAGGTCTACCAGAAGGCC	5019969	chr10	5019910	+	FALSE	hs|10p15.1	ENST00000579718	1645	NM_001353	aldo-keto reductase family 1, member C1	chr10:5019910-5019969	GO:0031406|GO:0044598|GO:0046683|GO:0032052|GO:0006805|GO:0044597|GO:0007603|GO:0047086|GO:0005829|GO:0030299|GO:0016655|GO:0071395|GO:0042574|GO:0030855|GO:0047115|GO:0051260|GO:0008206|GO:0047042|GO:0070062|GO:0042632|GO:0047718|GO:0007586|GO:0047006|GO:0001523|GO:0004032|GO:0004033|GO:0015721|GO:0042448|GO:0018636|GO:0055114
A_32_P74752	LOC100131289	Homo sapiens uncharacterized LOC100131289 (LOC100131289), long non-coding RNA [NR_038929]	5.41718e-06	3.16339e-07	down	-3.1872	-1.67229	3.1872	down	down	-1.03525	-0.0499757	1.03525	-4.37782	-2.13021	4.37782	504.423	491.67	107.01	136.165	0.0108957	-0.03908	-2.11932	-1.66139	Detected	Detected	Detected	Detected	Detected	Detected	Detected	Detected	Detected	Detected	Detected	Detected	TTTTTGGCATATGTTTTTACTCATAAATTAGGTTAAATTTCATACTTGTTTTATAAAATT	27730930	chr6	27730871	+	FALSE	hs|6p22.1		100131289		uncharacterized LOC100131289	chr6:27730871-27730930
A_21_P0003607	XLOC_003527	BROAD Institute lincRNA (XLOC_003527), lincRNA [TCONS_00008060]	0.0158494	0.00888997	down	-3.18168	-1.66979	3.18168	down	down	-1.29981	-0.3783	1.29981	-3.01359	-1.59148	3.01359	118.654	92.0315	42.0848	34.467	-0.0204824	-0.398782	-1.61197	-1.69027	Detected	Not Detected	Detected	Detected	Detected	Detected	Detected	Detected	Not Detected	Not Detected	Detected	Detected	ACTGAGCAGTCAACAGATGATTTTGATAAATGTCTGTTCATTACCTGAACATTTCCATTG	43768167	chr4	43768108	+	FALSE	hs|4p13					chr4:43768108-43768167
A_21_P0002836		BX101095 NCI_CGAP_Kid5 Homo sapiens cDNA clone IMAGp998G094073, mRNA sequence [BX101095]	0.0102252	0.00540584	down	-3.18038	-1.6692	3.18038	down	down	-1.01579	-0.0226007	1.01579	-1.8002	-0.84816	1.8002	113.416	113.456	57.8113	33.441	0.0517232	0.0291225	-0.796437	-1.61748	Detected	Detected	Detected	Detected	Detected	Detected	Detected	Detected	Not Detected	Detected	Detected	Not Detected	TGGGACAAACAGGAGAGAAGTTCCTCTGCTTTTATGCCAGATAATCTTAGATGAATGTAT	3357202	chr3	3357143	-	FALSE	hs|3p26.2	ENST00000455703				chr3:3357202-3357143
A_24_P45476	XCL1	Homo sapiens chemokine (C motif) ligand 1 (XCL1), mRNA [NM_002995]	8.04994e-06	5.97068e-07	down	-3.18028	-1.66915	3.18028	up	down	1.01577	0.0225728	1.01577	-1.55495	-0.636866	1.55495	384.701	384.795	227.499	103.417	0.0132236	0.0357965	-0.623642	-1.65593	Detected	Detected	Detected	Detected	Detected	Detected	Detected	Detected	Detected	Detected	Detected	Detected	AGTTTATACTCACCTTTTATGAAAGCACTGCATGAATAAAATTATTCCTTTGTATTTTTA	168550583	chr1	168550524	+	FALSE	hs|1q24.2	ENST00000367818	6375	NM_002995	chemokine (C motif) ligand 1	chr1:168550524-168550583	GO:2000553|GO:2000538|GO:0032733|GO:2000556|GO:2000518|GO:0007267|GO:0071560|GO:2000558|GO:2000412|GO:2000513|GO:0005615|GO:0042803|GO:0043433|GO:0071636|GO:0006955|GO:0002826|GO:0071353|GO:0032689|GO:0051281|GO:2000562|GO:0032703|GO:0008009|GO:2000563|GO:0051209|GO:2000566|GO:0010820|GO:0030593|GO:0050727|GO:0005576|GO:0002725|GO:0042379|GO:0002726|GO:0009615|GO:0071663|GO:0002690|GO:0007165|GO:…
A_23_P311885	L3MBTL3	Homo sapiens l(3)mbt-like 3 (Drosophila) (L3MBTL3), transcript variant 1, mRNA [NM_032438]	0.000136619	3.07056e-05	down	-3.17923	-1.66868	3.17923	down	down	-1.53426	-0.617539	1.53426	-3.37245	-1.7538	3.37245	152.621	97.4971	41.2485	41.2462	-0.030704	-0.648243	-1.7845	-1.69938	Detected	Not Detected	Detected	Detected	Detected	Detected	Detected	Detected	Not Detected	Not Detected	Detected	Detected	CGTTTTGGAAGGATTCCTTTTTCTGTAGAATACTTTGCCTCGATATATAAGCATACAGAT	130462115	chr6	130462056	+	FALSE	hs|6q23.1	ENST00000361794	84456	NM_032438	l(3)mbt-like 3 (Drosophila)	chr6:130462056-130462115	GO:0003674|GO:0006355|GO:0005634|GO:0006351|GO:0016568
A_21_P0002675	FLJ42351	Homo sapiens uncharacterized LOC400999 (FLJ42351), long non-coding RNA [NR_033871]	0.000315919	8.81508e-05	down	-3.17691	-1.66762	3.17691	up	down	1.16098	0.215347	1.16098	-2.79609	-1.48341	2.79609	103.671	121.457	34.6827	29.0271	-0.0214562	0.193891	-1.50487	-1.68908	Detected	Not Detected	Detected	Detected	Detected	Not Detected	Detected	Detected	Not Detected	Not Detected	Detected	Not Detected	GGAAGAAATCCTTATCTTTCCAACACTGAGATGCTTCTGCCGAAGAGTAGAATGGGAGGT	113401676	chr2	113401536	-	FALSE	hs|2q13	ENST00000457336	400999		uncharacterized LOC400999	chr2:113401676-113401536
A_23_P120822	UPB1	Homo sapiens ureidopropionase, beta (UPB1), mRNA [NM_016327]	8.59795e-07	9.85622e-09	down	-3.17645	-1.66741	3.17645	up	down	1.05389	0.0757281	1.05389	-1.58622	-0.665589	1.58622	2152.28	2244.36	1251.78	578.546	0.0036033	0.0793314	-0.661986	-1.66381	Detected	Detected	Detected	Detected	Detected	Detected	Detected	Detected	Detected	Detected	Detected	Detected	AAGTGTGGCAGGCTTAACATGTCCAGGTTCTCCCCAATAACATTGTCCAGGTTGGTTTTA	24921878	chr22	24921819	+	FALSE	hs|22q11.23	ENST00000326010	51733	NM_016327	ureidopropionase, beta	chr22:24921819-24921878	GO:0019483|GO:0046135|GO:0055086|GO:0044281|GO:0003837|GO:0006206|GO:0046872|GO:0070062|GO:0005829
A_24_P283341	MICAL1	Homo sapiens microtubule associated monooxygenase, calponin and LIM domain containing 1 (MICAL1), transcript variant 1, mRNA [NM_022765]	4.35187e-05	6.84232e-06	down	-3.17429	-1.66643	3.17429	up	down	1.09382	0.12937	1.09382	-2.29155	-1.19632	2.29155	133.721	144.169	55.005	35.9896	0.02248	0.15185	-1.17384	-1.64395	Detected	Not Detected	Detected	Detected	Detected	Detected	Detected	Detected	Not Detected	Not Detected	Detected	Not Detected	CCCAGAACAGCAAAAGAAACTATGGGTAGGACAGCTGCTACAGCTCGTTGACAAGAAAAA	109766194	chr6	109766135	-	FALSE	hs|6q21	ENST00000465904	64780	NM_022765	microtubule associated monooxygenase, calponin and LIM domain containing 1	chr6:109766194-109766135	GO:0005515|GO:0005882|GO:0043066|GO:0017124|GO:0017137|GO:0019417|GO:0003779|GO:0071949|GO:0007165|GO:0005737|GO:0007010|GO:0016709|GO:0001933|GO:0030042|GO:0008270|GO:0043154|GO:0055114
A_33_P3275687	LOC102723859	Homo sapiens TBC1 domain family member-like (LOC102723859), mRNA [NM_001291466]	3.22012e-05	4.55376e-06	down	-3.16783	-1.66349	3.16783	up	down	1.06913	0.0964405	1.06913	-4.91616	-2.29753	4.91616	62.7288	66.1309	12.2755	16.879	0.0375417	0.133982	-2.25999	-1.62595	Detected	Not Detected	Detected	Detected	Detected	Not Detected	Not Detected	Detected	Not Detected	Not Detected	Detected	Not Detected	CTGGTAGAAGGCGAACAGGCGCTGATGCCGATAACAAGAATCGCCTTTAAGGTTCAGCAG	36292526	chr17	36292467	+	FALSE	hs|17q12	ENST00000589513	102723859	NM_001291466	TBC1 domain family member-like	chr17:36292467-36292526
A_23_P60627	ALOX15B	Homo sapiens arachidonate 15-lipoxygenase, type B (ALOX15B), transcript variant d, mRNA [NM_001141]	3.71014e-06	1.72416e-07	down	-3.16753	-1.66336	3.16753	up	down	1.07942	0.11025	1.07942	-2.89131	-1.53172	2.89131	1082.91	1162.67	344.195	293.942	0.00737635	0.117626	-1.52435	-1.65598	Detected	Detected	Detected	Detected	Detected	Detected	Detected	Detected	Detected	Detected	Detected	Detected	TTTTGTTTTGCGTTTTACAGCCGTGGGGGGAAGCACATAATCCCGCCCCAGGGCCCACTA	7952241	chr17	7952182	+	FALSE	hs|17p13.1	ENST00000380173	247	NM_001141	arachidonate 15-lipoxygenase, type B	chr17:7952182-7952241	GO:0006629|GO:0019369|GO:0008285|GO:0005886|GO:0005634|GO:0044281|GO:0008289|GO:0005829|GO:0005622|GO:0005737|GO:0035360|GO:0045618|GO:0030856|GO:0030850|GO:0005856|GO:0045926|GO:0090197|GO:0030336|GO:0005506|GO:0010744|GO:0005509|GO:0019372|GO:0006915|GO:0045786|GO:0043651|GO:0016020|GO:0016165|GO:0051122|GO:0055114|GO:0050473|GO:0019898
A_21_P0011417	PKD1	Homo sapiens polycystic kidney disease 1 (autosomal dominant) (PKD1), transcript variant 2, mRNA [NM_000296]	0.00160873	0.000628282	down	-3.1646	-1.66202	3.1646	down	down	-1.1423	-0.191936	1.1423	-1.54809	-0.630485	1.54809	67.7351	59.4905	41.6789	18.834	-0.0907146	-0.28265	-0.721199	-1.75274	Detected	Not Detected	Detected	Detected	Detected	Not Detected	Detected	Detected	Not Detected	Not Detected	Detected	Not Detected	TGGTAGCACTGCCGTGGCTCGGTGAGGGGGAGCACGTGATGGACGTTGTGGTGGAAAACA	18441283	chr16	18441224	-	FALSE	hs|16p12.3	ENST00000542593	5310	NM_000296	polycystic kidney disease 1 (autosomal dominant)	chr16:018441283-018441224	GO:0005515|GO:0006807|GO:0060674|GO:0072237|GO:0051216|GO:0042994|GO:0009653|GO:0007507|GO:0018105|GO:0050982|GO:0007218|GO:0072177|GO:0006611|GO:0048806|GO:0070062|GO:0005262|GO:0005261|GO:0005794|GO:0019901|GO:0060236|GO:0019904|GO:0001892|GO:0002133|GO:0072205|GO:0001701|GO:0044325|GO:0001889|GO:0072287|GO:0005929|GO:0005887|GO:0001502|GO:0070588|GO:0043588|GO:0060428|GO:0072218|GO:0005886|GO:…
A_21_P0007223			8.86728e-05	1.77111e-05	down	-3.16053	-1.66016	3.16053	up	down	1.09187	0.126804	1.09187	-1.09226	-0.12731	1.09226	131.215	141.748	113.382	36.0139	0.0123526	0.139157	-0.114957	-1.64781	Detected	Detected	Detected	Detected	Detected	Detected	Detected	Detected	Detected	Not Detected	Detected	Not Detected	ATACTTTGTGTTTTTCTTAGTCAAACATGTGCAATTAAGCATGTGATAAATGATATGATG	67661561	chr11	67661502	+	FALSE	hs|11q13.2	ENST00000529069				chr11:67661502-67661561
A_24_P826348	ZC3H6	Homo sapiens zinc finger CCCH-type containing 6 (ZC3H6), mRNA [NM_198581]	2.95068e-06	1.1232e-07	down	-3.15892	-1.65943	3.15892	down	down	-1.07278	-0.101349	1.07278	-4.2259	-2.07926	4.2259	440.356	411.921	97.5574	119.328	0.00478013	-0.0965687	-2.07448	-1.65465	Detected	Detected	Detected	Detected	Detected	Detected	Detected	Detected	Detected	Detected	Detected	Detected	CAAGGGGGTATACTTTGCTGAACTGATAAATTATTCTATTAAGGACTAACCCAGTACTTG	113097500	chr2	113097441	+	FALSE	hs|2q13	ENST00000409871	376940	NM_198581	zinc finger CCCH-type containing 6	chr2:113097441-113097500	GO:0008150|GO:0003674|GO:0005575|GO:0046872
A_33_P3867584	LINC01268	Homo sapiens long intergenic non-protein coding RNA 1268 (LINC01268), long non-coding RNA [NR_038863]	0.000125522	2.76136e-05	down	-3.15784	-1.65894	3.15784	up	down	1.06417	0.0897241	1.06417	-2.36462	-1.24161	2.36462	99.1695	104.028	39.756	26.7909	-0.0481008	0.0416233	-1.28971	-1.70704	Detected	Not Detected	Detected	Detected	Detected	Not Detected	Detected	Detected	Not Detected	Not Detected	Detected	Not Detected	CCTTAACCCAGTCAAGTTGACACATAAAATTAACCATCACAGAATGTTATTTGGATTCAG	114189283	chr6	114189224	-	FALSE	hs|6q21	ENST00000434296	285758	NR_038863	long intergenic non-protein coding RNA 1268	chr6:114189283-114189224
A_21_P0013343	XLOC_l2_013931	BROAD Institute lincRNA (XLOC_l2_013931), lincRNA [TCONS_l2_00026784]	0.00234721	0.000978792	down	-3.15759	-1.65882	3.15759	down	down	-1.66772	-0.737876	1.66772	-1.86558	-0.899627	1.86558	587.179	350.068	315.709	159.71	0.0131836	-0.724692	-0.886443	-1.64564	Detected	Detected	Detected	Detected	Detected	Detected	Detected	Detected	Detected	Detected	Detected	Detected	AGCTAAGATGAAATGTTTCTATTCATGATGTGCTTCTGTTTCCTCATGTTTCAGGAGGAA	97600096	chr7	97600037	-	FALSE	hs|7q21.3					chr7:97600096-97600037
A_33_P3352522	GAS6-AS1	Homo sapiens cDNA FLJ35543 fis, clone SPLEN2002957. [AK092862]	0.00110324	0.000401279	down	-3.15259	-1.65654	3.15259	down	down	-1.2462	-0.31753	1.2462	-1.7111	-0.774928	1.7111	750.281	596.4	430.142	204.622	-0.03477	-0.3523	-0.809698	-1.69131	Detected	Detected	Detected	Detected	Detected	Detected	Detected	Detected	Detected	Detected	Detected	Detected	GATAACTTTACTACCAATGGCTAATGTGCAAACTCCTACAAATTGAGAAAAACAGGCAAA	114548642	chr13	114548583	+	FALSE	hs|13q34		650669	AK092862	GAS6 antisense RNA 1	chr13:114548583-114548642
A_33_P3257903	GSTA4	Homo sapiens glutathione S-transferase alpha 4 (GSTA4), mRNA [NM_001512]	1.41839e-05	1.3921e-06	down	-3.14342	-1.65233	3.14342	down	down	-1.00132	-0.00189686	1.00132	-1.53547	-0.618676	1.53547	120.719	119.319	73.2187	32.6514	-0.091108	-0.0930049	-0.709784	-1.74344	Detected	Detected	Detected	Detected	Detected	Detected	Detected	Detected	Not Detected	Not Detected	Detected	Not Detected	ATTCTCCACTACATAGCAGACAAGCACAATCTCTTTGGCAAGAACCTCAAGGAGAGAACC	52850310	chr6	52850251	-	FALSE	hs|6p12.2	ENST00000370959	2941	NM_001512	glutathione S-transferase alpha 4	chr6:52850310-52850251	GO:0006805|GO:0006749|GO:0044281|GO:0004364|GO:0042803|GO:0005829
A_33_P3390673	XLOC_l2_001559	BROAD Institute lincRNA (XLOC_l2_001559), lincRNA [TCONS_l2_00002992]	0.0369476	0.0233668	down	-3.14323	-1.65225	3.14323	down	down	-1.39038	-0.475476	1.39038	-1.08277	-0.114724	1.08277	53.7645	37.8063	51.8357	15.3814	0.12652	-0.348955	0.0117965	-1.52573	Not Detected	Not Detected	Detected	Detected	Not Detected	Detected	Detected	Detected	Not Detected	Not Detected	Detected	Not Detected	GAGATGACACTTCTGCTGTTCCCAATTCCAGCATTAATTGGATTAGTTATTTTATGAAGA	38711998	chr10	38711939	+	FALSE	hs|10p11.1					chr10:38711939-38711998
A_33_P3343605			0.0375689	0.0238289	down	-3.13785	-1.64977	3.13785	down	down	-2.63969	-1.40037	2.63969	-3.51358	-1.81294	3.51358	7117.34	3709.49	1863.96	1941.14	0.0470486	-1.35332	-1.76589	-1.60273	Detected	Detected	Detected	Detected	Detected	Detected	Detected	Detected	Detected	Detected	Detected	Detected	CAAGGATGTCCCTCGAAGAGTACTTCAAATGCAAGAAATGAAGAAATAAATCTTTGGCTC	21668494	chr13	21668435	-	FALSE	hs|13q12.11					chr13:021668494-021668435
A_33_P3234580	ASS1	Homo sapiens argininosuccinate synthase 1 (ASS1), transcript variant 1, mRNA [NM_000050]	0.000283647	7.72954e-05	down	-3.13722	-1.64949	3.13722	down	down	-1.09378	-0.129322	1.09378	-1.66236	-0.733232	1.66236	143.763	127.107	78.3771	38.4818	0.195915	0.0665925	-0.537318	-1.45357	Detected	Detected	Detected	Detected	Detected	Detected	Detected	Detected	Not Detected	Detected	Detected	Detected	GCAGCTGCGGTGGGGAGCTATAAAAATGACAATTAAAAGAGACACTAGTCTTTTATTTCT	133376660	chr9	133376601	+	FALSE	hs|9q34.11	ENST00000372394	445	NM_000050	argininosuccinate synthase 1	chr9:133376601-133376660	GO:0005515|GO:0071499|GO:0006531|GO:0044281|GO:0005524|GO:0045429|GO:0005829|GO:0034641|GO:0005737|GO:0000050|GO:0006526|GO:0000052|GO:0000053|GO:0016597|GO:0070062|GO:0004055
A_32_P216872	PDXDC2P	Homo sapiens mRNA; cDNA DKFZp686B0962 (from clone DKFZp686B0962). [BX647358]	0.000523075	0.000162305	down	-3.13709	-1.64942	3.13709	down	down	-1.07749	-0.107676	1.07749	-2.91277	-1.54239	2.91277	1811.28	1656.19	614.546	490.281	0.0773042	-0.0303713	-1.46509	-1.57212	Detected	Detected	Detected	Detected	Detected	Detected	Detected	Detected	Detected	Detected	Detected	Detected	GTTGGTGGCGGTAATTTTGTCCATCAAATGAATATGTGTGAAAACATTCCCTTCTTCGGC	70010702	chr16	70010643	-	FALSE	hs|16q22.1		283970	BX647358	pyridoxal-dependent decarboxylase domain containing 2, pseudogene	chr16:70010702-70010643	GO:0030170|GO:0016831|GO:0019752
A_21_P0005740	XLOC_006882	BROAD Institute lincRNA (XLOC_006882), lincRNA [TCONS_00014806]	7.11483e-05	1.32939e-05	down	-3.13612	-1.64898	3.13612	down	down	-1.00279	-0.00402546	1.00279	-2.90446	-1.53827	2.90446	203.311	201.492	64.162	55.3688	0.0524542	0.0484287	-1.48582	-1.59653	Detected	Detected	Detected	Detected	Detected	Detected	Detected	Detected	Detected	Detected	Detected	Detected	CTCTCCAAAATGGATAATCATTATTGATTTTGTAATGCAATGCCAAGACCATCAGTAAGG	101468508	chr8	101468449	+	FALSE	hs|8q22.2					chr8:101468449-101468508
A_21_P0000750	MFI2-AS1	Homo sapiens MFI2 antisense RNA 1 (MFI2-AS1), long non-coding RNA [NR_038285]	1.16585e-05	1.05185e-06	down	-3.13222	-1.64719	3.13222	up	down	1.01781	0.0254707	1.01781	-1.94265	-0.958029	1.94265	2731.6	2784.58	1333.21	748.114	0.0192598	0.0447305	-0.938769	-1.62793	Detected	Detected	Detected	Detected	Detected	Detected	Detected	Detected	Detected	Detected	Detected	Detected	CAGCCCTAAAAGAGCTACTAAAAAGACCAGAAGTAGTATGAGAACTTATGAATACGAATA	196731587	chr3	196731528	+	FALSE	hs|3q29		100507057	NR_038285	MFI2 antisense RNA 1	chr3:196731528-196731587
A_33_P3274754	LINC00893	Homo sapiens long intergenic non-protein coding RNA 893 (LINC00893), long non-coding RNA [NR_027455]	0.0136878	0.00752847	down	-3.13024	-1.64627	3.13024	down	down	-1.49013	-0.575442	1.49013	-1.99763	-0.998291	1.99763	55.1053	41.2499	26.0311	15.0609	-0.0331368	-0.608579	-1.03143	-1.67941	Detected	Not Detected	Detected	Not Detected	Detected	Not Detected	Not Detected	Not Detected	Not Detected	Not Detected	Detected	Not Detected	AGGGGCTTGTTCTTACATCTTTTGCAGGGCTGTTTTGAAGTCAGTATTCACTTAAGCACT	148617772	chrX	148617713	-	FALSE	hs|Xq28		100131434	NR_027455	long intergenic non-protein coding RNA 893	chrX:148617772-148617713
A_23_P7582	TCF7	Homo sapiens transcription factor 7 (T-cell specific, HMG-box) (TCF7), transcript variant 1, mRNA [NM_003202]	6.19093e-07	4.81534e-09	down	-3.12959	-1.64597	3.12959	up	down	1.11894	0.162127	1.11894	-2.67472	-1.41939	2.67472	516.048	570.97	178.032	140.805	0.00958252	0.17171	-1.40981	-1.63639	Detected	Detected	Detected	Detected	Detected	Detected	Detected	Detected	Detected	Detected	Detected	Detected	CCCAGAAAACCTCCAGTAGTGGACAACAGGTTTTCACCATAGCCTACGTTAACCCATTTT	133483296	chr5	133483237	+	FALSE	hs|5q31.1	ENST00000522653	6932	NM_003202	transcription factor 7 (T-cell specific, HMG-box)	chr5:133483237-133483296	GO:0005515|GO:0005667|GO:0003700|GO:0044212|GO:0006357|GO:0008013|GO:0033153|GO:0046632|GO:0048699|GO:0044336|GO:0005634|GO:0006351|GO:0043565|GO:0006955|GO:0048557|GO:0007420|GO:0048619|GO:0042127|GO:0003682|GO:0030538|GO:0021915|GO:0071353|GO:0060070
A_33_P3470781	RALGAPA2	Homo sapiens Ral GTPase activating protein, alpha subunit 2 (catalytic) (RALGAPA2), mRNA [NM_020343]	0.0182229	0.0104306	down	-3.12886	-1.64564	3.12886	up	down	1.01743	0.0249314	1.01743	-2.86314	-1.5176	2.86314	47.3485	46.5417	17.6468	13.4655	-0.20009	-0.175159	-1.71769	-1.84573	Detected	Not Detected	Not Detected	Detected	Detected	Not Detected	Detected	Detected	Not Detected	Not Detected	Detected	Not Detected	AATCATTATTTACCCAATGAAGAATCACATGTTCTTCATCGCGATAACGAAGAAACCTGA	20475821	chr20	20475762	-	FALSE	hs|20p11.23	ENST00000202677	57186	NM_020343	Ral GTPase activating protein, alpha subunit 2 (catalytic)	chr20:20475821-20475762	GO:0032859|GO:0005737|GO:0017123|GO:0046982|GO:0005886|GO:0061024|GO:0005615
A_23_P379034	BAIAP2L2	Homo sapiens BAI1-associated protein 2-like 2 (BAIAP2L2), mRNA [NM_025045]	1.68643e-06	4.24164e-08	down	-3.12823	-1.64535	3.12823	up	down	1.22886	0.297325	1.22886	-2.51448	-1.33026	2.51448	384.214	465.651	141.68	104.542	0.00907453	0.306399	-1.32118	-1.63627	Detected	Detected	Detected	Detected	Detected	Detected	Detected	Detected	Detected	Detected	Detected	Detected	ACACATGCCCTCTCTGTACATCTTTTGTAAATGATGAGAAATAAAGGAAGTGGACGCAAA	38480966	chr22	38480907	-	FALSE	hs|22q13.1	ENST00000381669	80115	NM_025045	BAI1-associated protein 2-like 2	chr22:38480966-38480907	GO:0012506|GO:0007165|GO:0017124|GO:0005543|GO:0005886|GO:0071439|GO:0032956|GO:0044291|GO:0061024|GO:0046847|GO:0030659|GO:0008093
A_33_P3338379			0.0390715	0.0249133	down	-3.12803	-1.64526	3.12803	down	down	-1.07309	-0.101765	1.07309	-1.63443	-0.708785	1.63443	49.9389	48.3052	28.0617	15.7165	-0.00961018	-0.111375	-0.718395	-1.65487	Detected	Not Detected	Detected	Detected	Not Detected	Not Detected	Not Detected	Detected	Not Detected	Not Detected	Not Detected	Not Detected	AATAGACTAAACAGAAGGTGTTTCAATTAAAGGGAAATTAAGGATCGTTTTTTCCTATAA	78806526	chr7	78806467	+	FALSE	hs|7q21.11					chr7:078806467-078806526
A_21_P0005741	XLOC_006882	BROAD Institute lincRNA (XLOC_006882), lincRNA [TCONS_00014807]	0.00614607	0.0029814	down	-3.12508	-1.64389	3.12508	down	down	-1.04956	-0.0697845	1.04956	-3.56132	-1.83241	3.56132	78.8803	75.6301	24.8402	21.6805	-0.0234578	-0.0932423	-1.85587	-1.66735	Detected	Not Detected	Detected	Detected	Detected	Not Detected	Detected	Detected	Not Detected	Not Detected	Detected	Not Detected	AGGACTTGTCTATATCTTGGCTTCTCAAACTTGAATATGCTTATCATCTGGATAGCAAAA	101512596	chr8	101512537	+	FALSE	hs|8q22.2					chr8:101512537-101512596
A_32_P34826	C21orf88	Homo sapiens chromosome 21 open reading frame 88 (C21orf88), transcript variant 2, long non-coding RNA [NR_026543]	0.000357914	0.000103092	down	-3.12276	-1.64282	3.12276	up	down	1.36131	0.444997	1.36131	-3.70145	-1.88809	3.70145	45.1421	61.037	12.1882	12.6267	0.0154215	0.460419	-1.87267	-1.6274	Detected	Not Detected	Detected	Detected	Detected	Not Detected	Not Detected	Detected	Not Detected	Not Detected	Detected	Not Detected	ACATACAGTGGCATAAGAGAGACCAACTTGGTGATAACTGATCATAGGATTAGACCAAGG	40977927	chr21	40977868	-	FALSE	hs|21q22.2		114041	NR_026543	chromosome 21 open reading frame 88	chr21:40977927-40977868
A_32_P88120	YPEL1	Homo sapiens yippee-like 1 (Drosophila) (YPEL1), mRNA [NM_013313]	1.00863e-05	8.4621e-07	down	-3.12098	-1.642	3.12098	up	down	1.00915	0.0131472	1.00915	-4.27677	-2.09652	4.27677	228.284	225.739	50.0153	61.8505	-0.0335938	-0.0204466	-2.13011	-1.67559	Detected	Not Detected	Detected	Detected	Detected	Detected	Detected	Detected	Detected	Detected	Detected	Detected	GCTTCAGGGGAAGTGCTATTCACAGGACCATATCCACCACCCTCTTAAATTCCTAAACAA	22052454	chr22	22052395	-	FALSE	hs|22q11.21	ENST00000339468	29799	NM_013313	yippee-like 1 (Drosophila)	chr22:22052454-22052395	GO:0051898|GO:0031641|GO:0005634
A_23_P405873	C9orf72	Homo sapiens chromosome 9 open reading frame 72 (C9orf72), transcript variant 1, mRNA [NM_145005]	0.00337626	0.00149332	down	-3.11842	-1.64082	3.11842	up	down	1.10248	0.140748	1.10248	-2.04155	-1.02967	2.04155	55.2884	60.2951	26.8907	15.6779	0.0498792	0.190628	-0.979787	-1.59094	Detected	Not Detected	Not Detected	Detected	Detected	Not Detected	Detected	Detected	Not Detected	Not Detected	Detected	Not Detected	GAGAATGGAAGATCAGGGTCAGAGTATTATTCCAATGCTTACTGGAGAAGTGATTCCTGT	27565544	chr9	27562431	-	FALSE	hs|9p21.2	ENST00000461679	203228	NM_145005	chromosome 9 open reading frame 72	chr9:27565544-27562431	GO:0005515|GO:0008219|GO:0017137|GO:0005776|GO:0006914|GO:0005634|GO:0031410|GO:0005764|GO:0005615|GO:0006897|GO:0005768
A_33_P3305521	ZNF507	zinc finger protein 507 [Source:HGNC Symbol;Acc:23783] [ENST00000587084]	0.0161676	0.00909304	down	-3.11592	-1.63966	3.11592	down	down	-1.13377	-0.181127	1.13377	-2.08511	-1.06012	2.08511	127.835	111.642	66.7207	36.0779	-0.0233091	-0.204436	-1.08343	-1.66297	Detected	Not Detected	Detected	Detected	Detected	Detected	Detected	Detected	Not Detected	Detected	Detected	Not Detected	GTCCAGGAAGGTATCTATGTATTTTGTTATGCAGGCTGCAGTGACTTGCACATGACATAA	32847689	chr19	32847630	+	FALSE	hs|19q13.11	ENST00000587084	22847	AB029007	zinc finger protein 507	chr19:32847630-32847689	GO:0006355|GO:0005634|GO:0003677|GO:0046872|GO:0006351
A_21_P0000621	LINC00881	Homo sapiens long intergenic non-protein coding RNA 881 (LINC00881), long non-coding RNA [NR_034008]	2.49849e-06	8.07061e-08	down	-3.11495	-1.63921	3.11495	down	down	-1.07038	-0.0981162	1.07038	-2.07924	-1.05605	2.07924	395.607	368.362	176.225	108.65	-0.0383908	-0.136507	-1.09444	-1.6776	Detected	Detected	Detected	Detected	Detected	Detected	Detected	Detected	Detected	Detected	Detected	Detected	CCAGCAAGCATATGGGATTCATCTGCTGTGAGTGATAATTTATCTAGTTTCTAAAAATAG	156818578	chr3	156818519	+	FALSE	hs|3q25.31	ENST00000471719	100498859		long intergenic non-protein coding RNA 881	chr3:156818519-156818578
A_33_P3290443	SCARNA9	Homo sapiens small Cajal body-specific RNA 9 (SCARNA9), guide RNA [NR_002569]	7.88269e-05	1.52082e-05	down	-3.11214	-1.63791	3.11214	down	down	-1.10614	-0.14554	1.10614	-1.69267	-0.759304	1.69267	12905.2	11743.2	7280.47	3569.96	0.0142822	-0.131257	-0.745022	-1.62363	Detected	Detected	Detected	Detected	Detected	Detected	Detected	Detected	Detected	Detected	Detected	Detected	GAAAAGGTTTTACTACTGATCTTTGTAACTATGATGGTTTCTACACTTGACCTGAGCTCA	93455032	chr11	93454973	+	FALSE	hs|11q21		619383	NR_002569	small Cajal body-specific RNA 9	chr11:93454973-93455032
A_21_P0004247	XLOC_004366	BROAD Institute lincRNA (XLOC_004366), lincRNA [TCONS_00009945]	0.000114425	2.45265e-05	down	-3.10481	-1.6345	3.10481	up	down	1.10185	0.139924	1.10185	-5.24981	-2.39227	5.24981	55.0652	58.3621	9.24477	14.5115	-0.16721	-0.0272861	-2.55948	-1.80171	Detected	Not Detected	Detected	Detected	Not Detected	Not Detected	Not Detected	Detected	Not Detected	Not Detected	Detected	Not Detected	TCTTCAAGTTTGAGCTTTCTTGGTGTATCTCAGGTACCTTTTGACATGGTTCTCTTTTTA	43100311	chr5	43100252	+	FALSE	hs|5p12					chr5:43100252-43100311
A_21_P0014503	INTS6-AS1	Homo sapiens INTS6 antisense RNA 1 (INTS6-AS1), long non-coding RNA [NR_103812]	2.53473e-05	3.26115e-06	down	-3.10445	-1.63434	3.10445	down	down	-1.11226	-0.153493	1.11226	-3.85421	-1.94643	3.85421	1127.9	1012.08	282.811	312.43	-0.00793934	-0.161433	-1.95437	-1.64228	Detected	Detected	Detected	Detected	Detected	Detected	Detected	Detected	Detected	Detected	Detected	Detected	TGAGGATGTACTGTGTATTAGGTGTGGTGCATATAAAAAATAAATAAAATGTGGTCCCTG	52028844	chr13	52028785	+	FALSE	hs|13q14.3		100507398	NR_103812	INTS6 antisense RNA 1	chr13:52028785-52028844
A_33_P3262884		Homo sapiens cDNA FLJ34386 fis, clone HCHON1000166. [AK091705]	0.0306332	0.0188853	down	-3.10238	-1.63338	3.10238	down	down	-2.1138	-1.07984	2.1138	-1.92105	-0.941897	1.92105	61.0175	29.9237	29.2073	18.4202	0.0501548	-1.02968	-0.891742	-1.58322	Not Detected	Not Detected	Detected	Detected	Detected	Not Detected	Not Detected	Not Detected	Not Detected	Not Detected	Not Detected	Not Detected	GGCCACGCTAATGGTGAGTTAGTGCTGTGGTACAGAAGCAGCCAACCTGTGCCTACTCAT	56227372	chr12	56227313	+	FALSE	hs|12q13.2			AK091705		chr12:56227313-56227372
A_24_P300777	ADAM8	Homo sapiens ADAM metallopeptidase domain 8 (ADAM8), transcript variant 1, mRNA [NM_001109]	1.51709e-06	3.3338e-08	down	-3.09818	-1.63142	3.09818	up	down	1.01772	0.0253369	1.01772	-4.06728	-2.02406	4.06728	42302.6	42779	9762.45	11735.2	0.0174503	0.0427872	-2.00661	-1.61397	Detected	Detected	Detected	Detected	Detected	Detected	Detected	Detected	Detected	Detected	Detected	Detected	TATGTGGGAGAGTCAGCTATCTTGTCTGGTTTTCTTGAGACCTCAGATGTGTGTTCAGCA	135076051	chr10	135075992	-	FALSE	hs|10q26.3	ENST00000445355	101	NM_001109	ADAM metallopeptidase domain 8	chr10:135076051-135075992	GO:2000391|GO:0005515|GO:0051897|GO:0033089|GO:0051044|GO:0005886|GO:2000418|GO:2000415|GO:0035419|GO:0071133|GO:0050714|GO:0042581|GO:0002102|GO:0032127|GO:0043621|GO:0043524|GO:0005737|GO:0016337|GO:0051092|GO:0006954|GO:0002675|GO:0022617|GO:0045780|GO:0030198|GO:0006508|GO:0032010|GO:0050839|GO:0022407|GO:0009986|GO:0002523|GO:0005509|GO:2000309|GO:0070245|GO:0071456|GO:0001525|GO:0045785|GO:…
A_21_P0014516	LOC100507406		7.05659e-07	6.77893e-09	down	-3.09794	-1.63131	3.09794	up	down	1.21019	0.275233	1.21019	-1.88341	-0.913345	1.88341	317.812	381.549	156.64	87.7301	-0.000640869	0.274592	-0.913986	-1.63195	Detected	Detected	Detected	Detected	Detected	Detected	Detected	Detected	Detected	Detected	Detected	Detected	ATCCTATCAAAAATAAAACTCCTAGCCAGAGGGTCAGAACTAGAGGTGGTGGAGTGAACG	138052377	chr6	138051704	-	FALSE	hs|6q23.3	ENST00000411615	100507406		uncharacterized LOC100507406	chr6:138052377-138051704
A_23_P387031	COL23A1	Homo sapiens collagen, type XXIII, alpha 1 (COL23A1), mRNA [NM_173465]	8.3417e-07	9.28228e-09	down	-3.09352	-1.62925	3.09352	up	down	1.10847	0.148564	1.10847	-3.13685	-1.64932	3.13685	1002.33	1096	298.375	275.531	-0.0274334	0.121131	-1.67675	-1.65668	Detected	Detected	Detected	Detected	Detected	Detected	Detected	Detected	Detected	Detected	Detected	Detected	CAAGTCTCCCACCCAGAACTCTGGCCAAAAATGGCTCTCTAGGTGGGCTGTGCAGGCAAA	177664864	chr5	177664805	-	FALSE	hs|5q35.3	ENST00000390654	91522	NM_173465	collagen, type XXIII, alpha 1	chr5:177664864-177664805	GO:0005581|GO:0022617|GO:0005886|GO:0030198|GO:0030574|GO:0005788|GO:0016021
A_21_P0011370	GOLGA8A	Homo sapiens golgin A8 family, member A (GOLGA8A), transcript variant 2, long non-coding RNA [NR_027409]	0.00116141	0.000426063	down	-3.08948	-1.62737	3.08948	down	down	-1.20892	-0.27372	1.20892	-2.75754	-1.46338	2.75754	1851.93	1498.86	650.354	503.927	-0.0312363	-0.304956	-1.49462	-1.6586	Detected	Detected	Detected	Detected	Detected	Detected	Detected	Detected	Detected	Detected	Detected	Detected	AACTGGGTTGTCTTCCTGAAGTATGAATCCGGTATGTATTGTGTGGAGGAGCATTACGTA	34692943	chr15	34691376	-	FALSE	hs|15q14	ENST00000360553	23015	NR_027409	golgin A8 family, member A	chr15:34692943-34691376	GO:0032580
A_23_P116614	ME3	Homo sapiens malic enzyme 3, NADP(+)-dependent, mitochondrial (ME3), transcript variant 2, mRNA [NM_001014811]	0.00652029	0.00319842	down	-3.08524	-1.62538	3.08524	up	down	1.03062	0.0435131	1.03062	-1.04188	-0.0591928	1.04188	82.0341	84.0573	72.7331	24.3242	-0.0464377	-0.0029246	-0.105631	-1.67182	Detected	Detected	Detected	Detected	Detected	Detected	Detected	Detected	Not Detected	Not Detected	Detected	Not Detected	CCCAAGGAAGCCATGAATGTTCAGACGGTCTGAGGCAGTCTCAGAGGCTAGTATGGGGCT	86152353	chr11	86152294	-	FALSE	hs|11q14.2	ENST00000543262	10873	NM_001014811	malic enzyme 3, NADP(+)-dependent, mitochondrial	chr11:86152353-86152294	GO:0048037|GO:0072592|GO:0004470|GO:0004473|GO:0006108|GO:0004471|GO:0046872|GO:0005739|GO:0009060|GO:0051287|GO:0006090|GO:0005759|GO:0008948|GO:0055114
A_23_P32805	GRID1	Homo sapiens glutamate receptor, ionotropic, delta 1 (GRID1), mRNA [NM_017551]	0.000264636	7.07907e-05	down	-3.08314	-1.6244	3.08314	up	down	1.01451	0.0207793	1.01451	-2.73574	-1.45193	2.73574	102.235	102.816	36.1289	28.7459	0.0241467	0.044926	-1.42779	-1.60025	Detected	Not Detected	Detected	Detected	Detected	Detected	Detected	Detected	Not Detected	Not Detected	Detected	Not Detected	TTCTTGTACATATGTGTAAATAATGACAGAATGGAGTGGGGTAAAAGTGTATTTTGAATA	87361903	chr10	87361844	-	FALSE	hs|10q23.1	ENST00000464741	2894	NM_017551	glutamate receptor, ionotropic, delta 1	chr10:87361903-87361844	GO:0035235|GO:0034220|GO:0030054|GO:0008328|GO:0045211|GO:0005234|GO:0035176|GO:0004970|GO:0035249|GO:0030425|GO:0070062
A_33_P3252068	KDM7A	Homo sapiens lysine (K)-specific demethylase 7A (KDM7A), mRNA [NM_030647]	0.0026327	0.00111992	down	-3.08235	-1.62403	3.08235	down	down	-1.15002	-0.201662	1.15002	-5.38174	-2.42807	5.38174	80.9921	68.3946	16.0001	22.8552	0.140529	-0.0611329	-2.28755	-1.4835	Detected	Not Detected	Detected	Detected	Detected	Not Detected	Not Detected	Detected	Not Detected	Not Detected	Detected	Not Detected	TGCCATGGCAGTAACCATGAGGTTAGGCAGTTGTATCGCTATGATAAACCAGTGGAATGT	139796415	chr7	139796356	-	FALSE	hs|7q34	ENST00000006967	80853	NM_030647	lysine (K)-specific demethylase 7A	chr7:139796415-139796356	GO:0032454|GO:0035574|GO:0035575|GO:0005506|GO:0005730|GO:0005634|GO:0035064|GO:0051864|GO:0006351|GO:0070544|GO:0071557|GO:0016706|GO:0008270|GO:0030901|GO:0045893|GO:0071558|GO:0055114|GO:0033169
A_33_P3226546		HUMDSAEC mitochondrial 3-oxoacyl-CoA thiolase {Homo sapiens} (exp=-1; wgp=0; cg=0), partial (14%) [THC2567789]	0.00018809	4.60531e-05	down	-3.07996	-1.62291	3.07996	down	down	-1.19733	-0.25982	1.19733	-4.38957	-2.13408	4.38957	86.1812	72.6191	18.0427	24.4316	0.0408298	-0.21899	-2.09325	-1.58208	Detected	Not Detected	Detected	Detected	Detected	Not Detected	Not Detected	Detected	Not Detected	Not Detected	Detected	Not Detected	GAAGTACGGTCTCTCAGATTTGTACCAGTGAAATATGTATTTCTGAACTAAAACTCAACT	48634229	chrX	48634170	-	FALSE	hs|Xp11.23					chrX:048634229-048634170
A_24_P3804	SAPCD1	Homo sapiens suppressor APC domain containing 1 (SAPCD1), mRNA [NM_001039651]	0.000106563	2.23976e-05	down	-3.0773	-1.62166	3.0773	up	down	1.05252	0.0738411	1.05252	-3.72542	-1.89741	3.72542	3914.91	4099.64	1049.13	1086.56	0.00784143	0.0816825	-1.88956	-1.61382	Detected	Detected	Detected	Detected	Detected	Detected	Detected	Detected	Detected	Detected	Detected	Detected	AAATGGCTCCAGGTAGTGAGTCAATGAAGTTCAGACATGTTGGTGTAAAGTTTCTCCTCT	31732450	chr6	31732391	+	FALSE	hs|6p21.33	ENST00000497157	401251	NM_001039651	suppressor APC domain containing 1	chr6:31732391-31732450
A_24_P376129	DFNB31	deafness, autosomal recessive 31 [Source:HGNC Symbol;Acc:16361] [ENST00000374057]	2.49572e-07	6.86025e-10	down	-3.07669	-1.62138	3.07669	up	down	1.1171	0.159754	1.1171	-2.90578	-1.53893	2.90578	2849.83	3156.72	912.042	788.808	-0.0276798	0.132074	-1.56661	-1.64906	Detected	Detected	Detected	Detected	Detected	Detected	Detected	Detected	Detected	Detected	Detected	Detected	TGTGTAGTGTATGTTATAATACAGGCTAAGCTGCCACAATAAAAGAGCTTAAATACTGTG	117240660	chr9	117240601	-	FALSE	hs|9q32	ENST00000374057	25861	AK056190	deafness, autosomal recessive 31	chr9:117240660-117240601	GO:0005515|GO:0005929|GO:0005737|GO:0060122|GO:0002142|GO:0001895|GO:0007605|GO:0005884|GO:0032420|GO:0050953|GO:0030426
A_23_P121665	SORCS2	Homo sapiens sortilin-related VPS10 domain containing receptor 2 (SORCS2), mRNA [NM_020777]	2.36972e-06	7.36399e-08	down	-3.07526	-1.62071	3.07526	up	down	1.0849	0.117558	1.0849	-2.02835	-1.02031	2.02835	205.213	219.742	93.9123	56.8065	-0.0465933	0.0709647	-1.0669	-1.6673	Detected	Detected	Detected	Detected	Detected	Detected	Detected	Detected	Detected	Detected	Detected	Detected	ATGTTAATATTTCTATTAAGAACATGTTGGGCATGTGGACCCAAGCACCTGGGAAGGAGG	7744300	chr4	7744241	+	FALSE	hs|4p16.1	ENST00000507866	57537	NM_020777	sortilin-related VPS10 domain containing receptor 2	chr4:7744241-7744300	GO:0016020|GO:0007218|GO:0016021|GO:0008188
A_21_P0010590	LOC441124	PREDICTED: Homo sapiens uncharacterized LOC100288102 (LOC100288102), transcript variant X3, ncRNA [XR_247074]	0.000904541	0.000316551	down	-3.07506	-1.62062	3.07506	down	down	-1.52438	-0.60822	1.52438	-1.92696	-0.94633	1.92696	70.0084	45.4165	34.01	19.705	0.00788895	-0.600331	-0.938441	-1.61273	Not Detected	Not Detected	Detected	Detected	Detected	Not Detected	Detected	Detected	Not Detected	Not Detected	Detected	Not Detected	AGTTTTCTCATCAGAGTGGGGACTGATGATGATTATTCCCCACCTTCTAAGAGACAAAGA	224180241	chr1	224175822	-	FALSE	hs|1q42.11		441124	XR_247074	uncharacterized LOC441124	chr1:224180241-224175822
A_23_P202881	FEZ1	Homo sapiens fasciculation and elongation protein zeta 1 (zygin I) (FEZ1), transcript variant 1, mRNA [NM_005103]	1.77408e-05	1.93468e-06	down	-3.05915	-1.61313	3.05915	up	down	1.00008	0.000119049	1.00008	-1.91319	-0.935978	1.91319	143.46	143.467	68.8032	39.9056	0.0621654	0.0622845	-0.873813	-1.55097	Detected	Detected	Detected	Detected	Detected	Detected	Detected	Detected	Not Detected	Not Detected	Detected	Not Detected	TGCTGACAAACATTCTCTTTGCCATGAAGGAGGATAATGAGAAGGTGCCTACTTTGCTAA	125322241	chr11	125318416	-	FALSE	hs|11q24.2	ENST00000528863	9638	NM_005103	fasciculation and elongation protein zeta 1 (zygin I)	chr11:125322241-125318416	GO:0005515|GO:0030424|GO:0005813|GO:0043015|GO:0005886|GO:0005874|GO:0030425|GO:0007399|GO:0051654|GO:0005737|GO:0047485|GO:0071363|GO:0045666|GO:0007411|GO:0005080|GO:0010976|GO:0015630|GO:0006810|GO:0007155
A_23_P94230	LY96	Homo sapiens lymphocyte antigen 96 (LY96), transcript variant 1, mRNA [NM_015364]	1.11377e-05	9.85244e-07	down	-3.05884	-1.61298	3.05884	up	down	1.11012	0.150714	1.11012	-1.15069	-0.202499	1.15069	313.771	345.136	252.012	87.4164	0.0197541	0.170468	-0.182745	-1.59323	Detected	Detected	Detected	Detected	Detected	Detected	Detected	Detected	Detected	Detected	Detected	Detected	TGAAGCTATTTCTGGGAGCCCAGAAGAAATGCTCTTTTGCTTGGAGTTTGTCATCCTACA	74941270	chr8	74941211	+	FALSE	hs|8q21.11	ENST00000284818	23643	NM_015364	lymphocyte antigen 96	chr8:74941211-74941270	GO:0005515|GO:0034142|GO:0005886|GO:0007249|GO:0001875|GO:0005615|GO:0002756|GO:0006954|GO:0002755|GO:0031666|GO:0032496|GO:0032497|GO:0031663|GO:0034138|GO:0046696|GO:0038124|GO:0038123|GO:0034134|GO:0015026|GO:0002224|GO:0006968|GO:0045087|GO:0035666|GO:0010008|GO:0007166
A_24_P406060	RNF144B	Homo sapiens ring finger protein 144B (RNF144B), mRNA [NM_182757]	0.000635661	0.000206425	down	-3.0588	-1.61297	3.0588	up	down	1.16777	0.223755	1.16777	-4.55281	-2.18676	4.55281	47.1546	54.2347	9.96217	13.6522	-0.046545	0.17721	-2.2333	-1.65951	Detected	Not Detected	Detected	Detected	Not Detected	Not Detected	Not Detected	Detected	Not Detected	Not Detected	Detected	Not Detected	CTTATCCAGGTTTGCAAATGTACATGTTCATTTGAATGTAAATCACCATTTCTTGGAACC	18468754	chr6	18468695	+	FALSE	hs|6p22.3	ENST00000259939	255488	NM_182757	ring finger protein 144B	chr6:18468695-18468754	GO:0005515|GO:0005737|GO:0004842|GO:0031966|GO:0042787|GO:0016874|GO:0006915|GO:0000151|GO:0008270|GO:0016021
A_19_P00320063	LINC00882	long intergenic non-protein coding RNA 882 [Source:HGNC Symbol;Acc:48568] [ENST00000473636]	0.00330816	0.0014579	down	-3.05728	-1.61225	3.05728	down	down	-1.11262	-0.153965	1.11262	-1.44849	-0.534552	1.44849	101.759	90.3289	66.0081	29.7579	0.00400003	-0.149965	-0.530552	-1.60825	Detected	Detected	Detected	Detected	Detected	Detected	Detected	Detected	Not Detected	Not Detected	Detected	Detected	ATGGAGATCAGCAGGAGGATCTATGGGTGAGAAGAAGCACAGTTACAGATGGATTCTAGA	106830932	chr3	106830873	-	FALSE	hs|3q13.12	ENST00000473636	100302640		long intergenic non-protein coding RNA 882	chr3:106830932-106830873
A_21_P0014591		Q25I99_MACFA (Q25I99) Brain cDNA, clone: QflA-19334, partial (47%) [THC2602892]	0.000344711	9.83648e-05	down	-3.05644	-1.61185	3.05644	down	down	-1.1385	-0.187136	1.1385	-3.20746	-1.68143	3.20746	454.726	395.26	137.161	125.831	0.0565987	-0.130537	-1.62483	-1.55525	Detected	Detected	Detected	Detected	Detected	Detected	Detected	Detected	Detected	Detected	Detected	Detected	CTGCAGTAATTATTAGTACCCCATTTAATGGCTAAGTAATTATAGCTAACAGTGCTAGGA	75503476	chr10	75503417	-	FALSE	hs|10q22.2					chr10:075503476-075503417
A_23_P428248	TTC21A	Homo sapiens tetratricopeptide repeat domain 21A (TTC21A), transcript variant 2, mRNA [NM_145755]	6.53412e-06	4.27928e-07	down	-3.05566	-1.61148	3.05566	down	down	-1.02275	-0.0324539	1.02275	-2.19512	-1.1343	2.19512	1258.56	1218.35	537.359	352.146	-0.0286805	-0.0611343	-1.16298	-1.64016	Detected	Detected	Detected	Detected	Detected	Detected	Detected	Detected	Detected	Detected	Detected	Detected	GCCATCAACCTACTGAAGTTGTGTGGAGGGATGGAAAGTGGGTCAGTGGAGAAGGGATTC	39180368	chr3	39180309	+	FALSE	hs|3p22.2	ENST00000440121	199223	NM_145755	tetratricopeptide repeat domain 21A	chr3:39180309-39180368
A_23_P408473	MROH1	Homo sapiens maestro heat-like repeat family member 1 (MROH1), transcript variant 1, mRNA [NM_032450]	3.14958e-06	1.27204e-07	down	-3.05239	-1.60994	3.05239	up	down	1.05554	0.0779799	1.05554	-1.77447	-0.82739	1.77447	143.297	149.943	74.2679	40.1269	-0.0451206	0.0328593	-0.872511	-1.65506	Detected	Detected	Detected	Detected	Detected	Detected	Detected	Detected	Not Detected	Not Detected	Detected	Not Detected	CATGTGTGGCCCCAATCTGGCATGTGAGGAGCTCTCAGCTGCTTTCCAGAAACACCTGCA	145315889	chr8	145315830	+	FALSE	hs|8q24.3	ENST00000398656	727957	NM_032450	maestro heat-like repeat family member 1	chr8:145315830-145315889
A_33_P3362652	OR5H14	Homo sapiens olfactory receptor, family 5, subfamily H, member 14 (OR5H14), mRNA [NM_001005514]	6.29142e-05	1.12692e-05	down	-3.05018	-1.6089	3.05018	down	down	-1.11139	-0.15237	1.11139	-3.06023	-1.61364	3.06023	124.411	112.547	38.4346	34.9862	0.0400764	-0.112294	-1.57356	-1.56882	Detected	Not Detected	Detected	Detected	Detected	Detected	Detected	Detected	Not Detected	Not Detected	Detected	Not Detected	GGCTGATGACCAAGATATGATGGAGTCTCTATTTTACACTGTCATAGTTCCTTTATTAAA	97869086	chr3	97869027	+	FALSE	hs|3q11.2	ENST00000437310	403273	NM_001005514	olfactory receptor, family 5, subfamily H, member 14	chr3:97869027-97869086	GO:0050911|GO:0004984|GO:0007186|GO:0005886|GO:0004930|GO:0016021
A_19_P00802420	XLOC_002275	BROAD Institute lincRNA (XLOC_002275), lincRNA [TCONS_00004391]	0.00135433	0.000511905	down	-3.04923	-1.60845	3.04923	down	down	-1.18036	-0.239224	1.18036	-3.18692	-1.67216	3.18692	63.138	52.7551	19.2798	17.7527	0.103284	-0.13594	-1.56888	-1.50516	Detected	Not Detected	Not Detected	Detected	Not Detected	Not Detected	Not Detected	Detected	Not Detected	Not Detected	Detected	Not Detected	ATGATTGCCCTAGGTGCCAACTCTTATTTGCACTTAACACATTTACTTCCTCCTTCTTTC	113399653	chr2	113399594	-	FALSE	hs|2q13					chr2:113399653-113399594
A_23_P50517	ZNF541	Homo sapiens zinc finger protein 541 (ZNF541), mRNA [NM_001277075]	3.37229e-07	1.284e-09	down	-3.04822	-1.60797	3.04822	up	down	1.02132	0.0304302	1.02132	-3.33167	-1.73625	3.33167	5722.25	5782.85	1583.4	1603.09	-0.0113907	0.0190395	-1.74764	-1.61936	Detected	Detected	Detected	Detected	Detected	Detected	Detected	Detected	Detected	Detected	Detected	Detected	GACTCTACCTTCCAGATTCAGTCCCTAGTCTTGCGATGAATTCTGCATTGTTCGGTGTTT	48024050	chr19	48023991	-	FALSE	hs|19q13.33	ENST00000314121	84215	NM_001277075	zinc finger protein 541	chr19:48024050-48023991	GO:0006355|GO:0003682|GO:0007275|GO:0005634|GO:0007283|GO:0003677|GO:0046872|GO:0030154|GO:0006351
A_33_P3358601	IFITM10	Homo sapiens interferon induced transmembrane protein 10 (IFITM10), mRNA [NM_001170820]	0.000151561	3.48888e-05	down	-3.04722	-1.60749	3.04722	up	up	1.30002	0.378539	1.30002	1.01951	0.0278769	1.01951	150.839	192.961	142.625	42.4461	0.0903223	0.468862	0.118199	-1.51717	Detected	Detected	Detected	Detected	Detected	Detected	Detected	Detected	Detected	Detected	Detected	Not Detected	GATTTTGCACAGTGCCTGGCAGACATTTGACATTCAATAAACATTGTACGAACGAAAGAA	1753699	chr11	1753640	-	FALSE	hs|11p15.5	ENST00000382123	402778	NM_001170820	interferon induced transmembrane protein 10	chr11:1753699-1753640	GO:0009607|GO:0005886|GO:0016021
A_21_P0011143	XLOC_l2_003732	BROAD Institute lincRNA (XLOC_l2_003732), lincRNA [TCONS_l2_00006853]	0.000172016	4.1126e-05	down	-3.04496	-1.60643	3.04496	down	down	-1.14305	-0.192889	1.14305	-3.38431	-1.75886	3.38431	240.792	207.383	69.4324	67.5546	-0.0435411	-0.23643	-1.8024	-1.64997	Detected	Not Detected	Detected	Detected	Detected	Detected	Detected	Detected	Detected	Detected	Detected	Detected	CAAGCTGAGTTAGAGACAGCCCTTGTAAGACTAGAAAAAGAAATGGAAACTAAGTAACAT	52042429	chr13	52028432	+	FALSE	hs|13q14.3					chr13:52028432-52042429
A_33_P3369245	LOC101927645	PREDICTED: Homo sapiens putative uncharacterized protein FLJ44967-like (LOC101927645), mRNA [XM_005275697]	3.51641e-05	5.11775e-06	down	-3.04275	-1.60538	3.04275	down	down	-1.13444	-0.181979	1.13444	-3.13999	-1.65076	3.13999	101.679	90.1911	30.3598	28.6022	0.00722599	-0.174754	-1.64353	-1.59815	Detected	Not Detected	Detected	Detected	Detected	Not Detected	Detected	Detected	Not Detected	Not Detected	Detected	Not Detected	TCTGAGCAAATCCTTCCTATGCCGTCTGAGCACATCCTCCCCAAGCTGTGACCGAGTGTC	1997882	chr11	1997823	+	FALSE	hs|11p15.5		101927645	XM_005275697	putative uncharacterized protein FLJ44967-like	chr11:1997823-1997882
A_23_P215787	HBP1	Homo sapiens HMG-box transcription factor 1 (HBP1), transcript variant 2, mRNA [NM_012257]	1.30399e-06	2.47118e-08	down	-3.04062	-1.60437	3.04062	down	down	-1.10573	-0.144993	1.10573	-3.67845	-1.8791	3.67845	688.76	618.725	172.866	193.156	-0.0455319	-0.190525	-1.92463	-1.6499	Detected	Detected	Detected	Detected	Detected	Detected	Detected	Detected	Detected	Detected	Detected	Detected	AAATTGATATCCTGTGGTGCTAAAGTACAGTAGAAAGAGAGGAGAAGTGTATACATGTTT	106842204	chr7	106842145	+	FALSE	hs|7q22.3	ENST00000468410	26959	NM_012257	HMG-box transcription factor 1	chr7:106842145-106842204	GO:0005515|GO:0006355|GO:0003723|GO:0005730|GO:0043268|GO:0007050|GO:0005634|GO:0016055|GO:0003677|GO:0006351
A_21_P0007272	LOC101928535	Homo sapiens uncharacterized LOC101928535 (LOC101928535), transcript variant 1, long non-coding RNA [NR_120551]	0.00123856	0.00046071	down	-3.04056	-1.60434	3.04056	up	down	1.1043	0.143135	1.1043	-2.25075	-1.1704	2.25075	89.0245	97.7669	37.8497	25.8884	-0.0398827	0.103253	-1.21029	-1.64422	Detected	Not Detected	Detected	Detected	Detected	Not Detected	Detected	Detected	Not Detected	Not Detected	Detected	Not Detected	ATGATACTGAGTAACTCACTAGTGCCCTAAAGTACTCTACAGCTTTTCAAACAAAATTGA	106134729	chr11	106134670	+	FALSE	hs|11q22.3		101928535	NR_120551	uncharacterized LOC101928535	chr11:106134670-106134729
A_21_P0009037	XLOC_011950	BROAD Institute lincRNA (XLOC_011950), lincRNA [TCONS_00024664]	0.00459714	0.00213563	down	-3.03952	-1.60384	3.03952	down	down	-1.50197	-0.586853	1.50197	-2.32606	-1.21789	2.32606	376.038	244.996	153.639	106.228	0.014739	-0.572114	-1.20315	-1.5891	Detected	Detected	Detected	Detected	Detected	Detected	Detected	Detected	Detected	Detected	Detected	Detected	GACCCCTCTTTAGTTTCAGCTAAACTAAGCATGTGTGTTTGTGTGTTCATTTTATAGTTC	54953949	chr16	54953890	-	FALSE	hs|16q12.2					chr16:54953949-54953890
A_33_P3589543	LOC692247	Homo sapiens cDNA FLJ36520 fis, clone TRACH2002100. [AK093839]	0.000160056	3.74734e-05	down	-3.03611	-1.60222	3.03611	up	down	1.15521	0.20815	1.15521	-1.21078	-0.275937	1.21078	188.83	216.758	149.607	53.1976	0.0172644	0.225414	-0.258672	-1.58496	Detected	Detected	Detected	Detected	Detected	Detected	Detected	Detected	Detected	Detected	Detected	Detected	TTCCCTCTGCTCCAGGAGAAAAGCCAGGTCCCAGACCTGACCCATTAAAACCCAATCATT	560104	chr11	560045	+	FALSE	hs|11p15.5		692247	AK093839	uncharacterized LOC692247	chr11:560045-560104
A_23_P70509	ATAT1	Homo sapiens alpha tubulin acetyltransferase 1 (ATAT1), transcript variant 2, mRNA [NM_024909]	0.0115269	0.00620248	down	-3.03135	-1.59996	3.03135	down	down	-1.16678	-0.222531	1.16678	-1.24352	-0.314434	1.24352	44.5737	36.4276	33.5262	12.409	-0.260351	-0.482882	-0.574785	-1.86031	Not Detected	Not Detected	Detected	Detected	Not Detected	Not Detected	Detected	Detected	Not Detected	Not Detected	Not Detected	Not Detected	CATTGCCAAACTCTTCATTTCCACATTTTGTGTAGGTGTCAGGGAACCCCAAACTGGTGT	30611970	chr6	30611911	+	FALSE	hs|6p21.33	ENST00000376483	79969	NM_024909	alpha tubulin acetyltransferase 1	chr6:30611911-30611970	GO:0070507|GO:0030424|GO:0005905|GO:0005737|GO:0071929|GO:0019799|GO:0048666|GO:0005819|GO:0005925
A_19_P00322109	LOC401320	Homo sapiens uncharacterized LOC401320 (LOC401320), long non-coding RNA [NR_038889]	0.00240719	0.00100737	down	-3.03048	-1.59955	3.03048	up	down	1.00282	0.00405931	1.00282	-2.36173	-1.23984	2.36173	146.775	148.499	60.3933	42.2374	0.0425475	0.0466069	-1.1973	-1.557	Detected	Detected	Detected	Detected	Detected	Detected	Detected	Detected	Not Detected	Detected	Detected	Not Detected	ATAGCCAAGTGTAATCATCAGTAACCCTGTGTTCTATCCACAGGTAAAAAACAATCATCC	30590294	chr7	30590235	-	FALSE	hs|7p14.3		401320	NR_038889	uncharacterized LOC401320	chr7:30590294-30590235
A_19_P00809614	MALAT1	Homo sapiens metastasis associated lung adenocarcinoma transcript 1 (non-protein coding) (MALAT1), long non-coding RNA [NR_002819]	0.000448613	0.000134819	down	-3.02432	-1.59661	3.02432	up	down	1.76527	0.819887	1.76527	-1.32541	-0.406434	1.32541	656.195	1155.43	482.078	188.782	0.107511	0.927398	-0.298923	-1.4891	Detected	Detected	Detected	Detected	Detected	Detected	Detected	Detected	Detected	Detected	Detected	Detected	TTCATATTTACACGAGAACCTAATATAACTGCCTTGTCTTTTTCAGGTAATAGCCTGCAG	65273870	chr11	65273811	+	FALSE	hs|11q13.1	ENST00000534336	378938		metastasis associated lung adenocarcinoma transcript 1 (non-protein coding)	chr11:65273811-65273870
A_23_P350005	TRIML2	Homo sapiens tripartite motif family-like 2 (TRIML2), mRNA [NM_173553]	0.000263472	7.0416e-05	down	-3.02325	-1.5961	3.02325	down	up	-1.02865	-0.0407494	1.02865	1.22294	0.290348	1.22294	73.4291	71.5236	81.9509	21.1891	0.0258999	-0.0148495	0.316248	-1.5702	Detected	Detected	Detected	Detected	Detected	Detected	Detected	Detected	Not Detected	Not Detected	Detected	Not Detected	GTCCTTCTTGTGATGCTACTGTTAGCCCTTAATCTTCTGTGTGTAAAATCCAAGACCACG	189012558	chr4	189012499	-	FALSE	hs|4q35.2	ENST00000512729	205860	NM_173553	tripartite motif family-like 2	chr4:189012558-189012499	GO:0016567|GO:0016874|GO:0032526
A_23_P66694	EVI2B	Homo sapiens ecotropic viral integration site 2B (EVI2B), mRNA [NM_006495]	8.41944e-06	6.38627e-07	down	-3.02318	-1.59607	3.02318	down	down	-1.00375	-0.0054067	1.00375	-1.71571	-0.778803	1.71571	564.392	558.317	303.523	160.861	0.0329816	0.0275749	-0.745821	-1.56309	Detected	Detected	Detected	Detected	Detected	Detected	Detected	Detected	Detected	Detected	Detected	Detected	CACAAAACGTACATCAATCATTTCACTTACACCCTGGAAACCAAGCAAAAGCACACTTTT	29631839	chr17	29631780	-	FALSE	hs|17q11.2	ENST00000577894	2124	NM_006495	ecotropic viral integration site 2B	chr17:29631839-29631780	GO:0005887
A_33_P3223503	FRY	Homo sapiens furry homolog (Drosophila) (FRY), mRNA [NM_023037]	2.97793e-05	4.11586e-06	down	-3.02053	-1.5948	3.02053	down	down	-1.06853	-0.0956321	1.06853	-6.89134	-2.78478	6.89134	107.08	100.299	14.5264	30.241	-0.0889897	-0.184622	-2.87377	-1.68379	Detected	Not Detected	Detected	Detected	Detected	Not Detected	Not Detected	Detected	Not Detected	Not Detected	Detected	Not Detected	ATCCGGGACATGATCCGCAGGGCCCAGAGTTACCGAGTCCTCACTACTTTTCTTCCAGAC	32869570	chr13	32869511	+	FALSE	hs|13q13.1	ENST00000380217	10129	NM_023037	furry homolog (Drosophila)	chr13:32869511-32869570	GO:0005737|GO:0000922|GO:0005815
A_21_P0009155	FLJ44342	PREDICTED: Homo sapiens uncharacterized LOC645460 (FLJ44342), transcript variant X1, misc_RNA [XR_429999]	2.95623e-05	4.07291e-06	down	-3.01787	-1.59353	3.01787	up	down	1.21323	0.278851	1.21323	-2.25834	-1.17527	2.25834	9332.49	11229.2	3965.93	2649.55	-0.0187025	0.260149	-1.19397	-1.61223	Detected	Detected	Detected	Detected	Detected	Detected	Detected	Detected	Detected	Detected	Detected	Detected	AAATGTTCAGGACATCATCATACAGGCTCCTCATCTACAAAGTTCCAGTAGCAGTGACGC	56066601	chr17	56066542	-	FALSE	hs|17q22	ENST00000585065	645460	XR_429999	uncharacterized LOC645460	chr17:56066601-56066542
A_21_P0005273		PREDICTED: Homo sapiens uncharacterized LOC100506534 (LOC100506534), misc_RNA [XR_132856]	3.58772e-05	5.25815e-06	down	-3.01769	-1.59344	3.01769	down	down	-1.05684	-0.079762	1.05684	-7.83776	-2.97044	7.83776	121.527	117.206	14.9452	35.032	0.0385509	-0.0412111	-2.93189	-1.55489	Detected	Not Detected	Detected	Detected	Detected	Not Detected	Not Detected	Detected	Not Detected	Not Detected	Detected	Detected	AGGGCATCAAAGTTTTGCCTGTGAGCCTCAATTGGTCTAATACAAAAATACAGACTGTGG	157296271	chr7	157296212	+	FALSE	hs|7q36.3	ENST00000449903				chr7:157296212-157296271
A_21_P0014400	DBNDD2	Homo sapiens cDNA FLJ40696 fis, clone THYMU2025325. [AK098015]	7.78756e-05	1.49522e-05	down	-3.01624	-1.59275	3.01624	up	down	1.15987	0.213962	1.15987	-1.89167	-0.91966	1.89167	1391.47	1601.9	671.508	389.473	-0.169839	0.044123	-1.0895	-1.76259	Detected	Detected	Detected	Detected	Detected	Detected	Detected	Detected	Detected	Detected	Detected	Detected	CTCTCTGAGATACTTCTGCCTTGGGGTCACTGGATCATTCATTCGACAAACATCCGCGAG	44034302	chr20	44034243	-	FALSE	hs|20q13.12		55861	AK098015	dysbindin (dystrobrevin binding protein 1) domain containing 2	chr20:44034302-44034243	GO:0005515|GO:0005737|GO:0006469
A_23_P132718	SEMA3B	Homo sapiens sema domain, immunoglobulin domain (Ig), short basic domain, secreted, (semaphorin) 3B (SEMA3B), transcript variant 1, mRNA [NM_004636]	0.000171669	4.10157e-05	down	-3.01623	-1.59275	3.01623	up	down	1.05759	0.0807826	1.05759	-1.82217	-0.865655	1.82217	701.597	739.371	370.641	198.765	0.053984	0.134767	-0.811671	-1.53876	Detected	Detected	Detected	Detected	Detected	Detected	Detected	Detected	Detected	Detected	Detected	Detected	TTGGGTAGTGAGCAGTGAGCAGAAAGCTGTGAACAGGCTGGGCTGCTGGAGGTGGGGCGA	50314524	chr3	50314465	+	FALSE	hs|3p21.31	ENST00000587203	7869	NM_004636	sema domain, immunoglobulin domain (Ig), short basic domain, secreted, (semaphorin) 3B	chr3:50314465-50314524	GO:0016020|GO:0007411|GO:0005783|GO:0007267|GO:0004872|GO:0070062
A_23_P141447	RDM1	Homo sapiens RAD52 motif containing 1 (RDM1), transcript variant 2, mRNA [NM_001034836]	2.96246e-06	1.1348e-07	down	-3.01148	-1.59047	3.01148	down	down	-1.06924	-0.0965919	1.06924	-2.02152	-1.01544	2.02152	4889.25	4530.21	2217.99	1386.9	0.00810591	-0.088486	-1.00734	-1.58237	Detected	Detected	Detected	Detected	Detected	Detected	Detected	Detected	Detected	Detected	Detected	Detected	GAAGACAGCCCAGAAGCTTGCTATTCAGAAGGCTTTGTCAGATGCATTCCAGAAACTGTT	34249654	chr17	34249595	-	FALSE	hs|17q12	ENST00000394527	201299	NM_001034836	RAD52 motif containing 1	chr17:34249654-34249595	GO:0005737|GO:0015030|GO:0006281|GO:0000166|GO:0016605|GO:0003723|GO:0005730|GO:0006310|GO:0003677
A_33_P3666817	C10orf55	Homo sapiens chromosome 10 open reading frame 55 (C10orf55), mRNA [NM_001001791]	8.07349e-07	8.60011e-09	down	-3.00965	-1.5896	3.00965	down	down	-1.04651	-0.0655813	1.04651	-3.83939	-1.94088	3.83939	690.262	654.628	167.183	195.901	0.00363096	-0.0619504	-1.93725	-1.58596	Detected	Detected	Detected	Detected	Detected	Detected	Detected	Detected	Detected	Detected	Detected	Detected	GGTCTTTTGGGAAGTTTCCATAATGAGCAATTCATTTATTTGTGCAGGCAAGAATAAAAG	75670098	chr10	75670039	-	FALSE	hs|10q22.2	ENST00000412307	414236	NM_001001791	chromosome 10 open reading frame 55	chr10:75670098-75670039
A_24_P119545	ITPKB	inositol-trisphosphate 3-kinase B [Source:HGNC Symbol;Acc:6179] [ENST00000366784]	9.04438e-06	7.13944e-07	down	-3.00954	-1.58954	3.00954	up	down	1.26705	0.341469	1.26705	-3.59922	-1.84768	3.59922	143.353	178.931	36.4992	40.4706	0.0965435	0.438012	-1.75114	-1.493	Detected	Not Detected	Detected	Detected	Detected	Not Detected	Detected	Detected	Detected	Detected	Detected	Detected	TGTAATTTGTAATTCTTTAGTTTTCAAGAGGGACTCTACATGTTTCCTTGTGATGATGGC	226895408	chr1	226895349	-	FALSE	hs|1q42.12	ENST00000366784	3707	XM_005273120	inositol-trisphosphate 3-kinase B	chr1:226895408-226895349	GO:0005515|GO:0046638|GO:0005516|GO:0008440|GO:0043647|GO:0046579|GO:0044281|GO:0005524|GO:0045059|GO:0005829|GO:0007165|GO:0000165|GO:0007166
A_33_P3395014	ACOXL	Homo sapiens acyl-Coenzyme A oxidase-like, mRNA (cDNA clone IMAGE:40084247), partial cds. [BC131514]	2.43463e-06	7.68078e-08	down	-3.0087	-1.58914	3.0087	up	down	1.10275	0.141111	1.10275	-2.76564	-1.46761	2.76564	473.377	516.777	161.743	134.402	-0.0111609	0.12995	-1.47877	-1.6003	Detected	Detected	Detected	Detected	Detected	Detected	Detected	Detected	Detected	Detected	Detected	Detected	AAGACTTTACCTGTCTAATGGAAAACCTGGAGAAGTCGTCAGGAACCAGACTACAGTGGA	111851783	chr2	111851724	+	FALSE	hs|2q13	ENST00000417074	55289	BC131514	acyl-CoA oxidase-like	chr2:111851724-111851783	GO:0008150|GO:0003674|GO:0006635|GO:0003997|GO:0003995|GO:0005575|GO:0005777
A_32_P66364	PPP1R1C	Homo sapiens protein phosphatase 1, regulatory (inhibitor) subunit 1C (PPP1R1C), transcript variant 3, mRNA [NM_001080545]	1.23057e-05	1.1382e-06	down	-2.99704	-1.58354	2.99704	down	down	-1.02818	-0.0400941	1.02818	-1.69498	-0.761267	1.69498	290.913	280.62	158.218	83.2699	-0.0175034	-0.0575975	-0.77877	-1.60104	Detected	Detected	Detected	Detected	Detected	Detected	Detected	Detected	Detected	Detected	Detected	Detected	ACCCCACACTCATACAGTAGCTATGCACATCCTGGAAGTCTCCTTGACTGAACTTTAGAA	182982191	chr2	182982132	+	FALSE	hs|2q31.3	ENST00000479855	151242	NM_001080545	protein phosphatase 1, regulatory (inhibitor) subunit 1C	chr2:182982132-182982191	GO:0007165|GO:0007049|GO:0005737|GO:1900087|GO:0030307|GO:0004864|GO:0043086|GO:0051301
A_19_P00804723	RPS24	Homo sapiens ribosomal protein S24 (RPS24), transcript variant d, mRNA [NM_001142285]	1.68815e-05	1.78303e-06	down	-2.99397	-1.58206	2.99397	down	down	-1.01645	-0.0235392	1.01645	-2.50746	-1.32623	2.50746	351.237	340.937	128.122	100.589	-0.023462	-0.0470012	-1.34969	-1.60552	Detected	Detected	Detected	Detected	Detected	Detected	Detected	Detected	Detected	Detected	Detected	Detected	ACAGACCTTGGAGGATCTTCTGGTTGCCTCTTCAAGAATTCATTCTATTCCCCTTCTGCT	79816134	chr10	79816075	+	FALSE	hs|10q22.3	ENST00000440692	6229	NM_001142285	ribosomal protein S24	chr10:79816075-79816134	GO:0000462|GO:0010467|GO:0006364|GO:0015935|GO:0019058|GO:0034101|GO:0005634|GO:0006412|GO:0006413|GO:0006414|GO:0005829|GO:0005737|GO:0000184|GO:0000166|GO:0016032|GO:0042274|GO:0003735|GO:0016070|GO:0016071|GO:0006614|GO:0019083|GO:0005730|GO:0006415|GO:0022627|GO:0031369|GO:0044267
A_33_P3791263	OLFM3	Homo sapiens olfactomedin 3 (OLFM3), transcript variant 3, mRNA [NM_001288823]	0.00134517	0.00050796	down	-2.99228	-1.58125	2.99228	up	down	1.10592	0.145242	1.10592	-3.10606	-1.63509	3.10606	56.9234	61.3229	18.4352	16.25	0.0129302	0.158172	-1.62216	-1.56832	Detected	Not Detected	Detected	Detected	Not Detected	Not Detected	Not Detected	Detected	Not Detected	Not Detected	Detected	Not Detected	GCTCCATATCAGGAAATATTTTGGTAGGAATTAGGAGAACAAAAAGCACTTTTATCCCAT	102269418	chr1	102269359	-	FALSE	hs|1p21.1	ENST00000462354	118427	NM_001288823	olfactomedin 3	chr1:102269418-102269359	GO:0005515|GO:0030054|GO:0005794|GO:0032281|GO:0045202|GO:0042462|GO:0005615
A_23_P78092	EVI2A	Homo sapiens ecotropic viral integration site 2A (EVI2A), transcript variant 1, mRNA [NM_001003927]	7.76183e-07	7.97566e-09	down	-2.99221	-1.58121	2.99221	up	down	1.00159	0.00229804	1.00159	-2.95474	-1.56303	2.95474	1246.72	1234.67	388.941	355.764	0.0364456	0.0387437	-1.52658	-1.54477	Detected	Detected	Detected	Detected	Detected	Detected	Detected	Detected	Detected	Detected	Detected	Detected	GCTGAATCAGACACTTGGAAAAGAACAAAACAGCTCACAGGACCCAACCTAGTGATGCAA	29645461	chr17	29645402	-	FALSE	hs|17q11.2	ENST00000578021	2123	NM_001003927	ecotropic viral integration site 2A	chr17:29645461-29645402	GO:0007165|GO:0016021|GO:0004888
A_24_P7652	MAP7D2	Homo sapiens MAP7 domain containing 2 (MAP7D2), transcript variant 2, mRNA [NM_152780]	0.000205215	5.14372e-05	down	-2.98412	-1.5773	2.98412	up	down	1.06598	0.0921795	1.06598	-1.85188	-0.888993	1.85188	117.163	127.091	58.1304	34.0325	0.0148501	0.10703	-0.874143	-1.56245	Detected	Detected	Detected	Detected	Detected	Detected	Detected	Detected	Not Detected	Not Detected	Detected	Not Detected	GTTTGCCAAAGCCAACGGAGCCTCCCATGAATAAACGCCTGTCTTCATCCACCGTGGCAA	20071076	chrX	20071017	-	FALSE	hs|Xp22.12	ENST00000452324	256714	NM_152780	MAP7 domain containing 2	chrX:20071076-20071017	GO:0005874|GO:0000226
A_23_P401106	PDE2A	Homo sapiens phosphodiesterase 2A, cGMP-stimulated (PDE2A), transcript variant 1, mRNA [NM_002599]	4.87643e-05	7.98801e-06	down	-2.9829	-1.57672	2.9829	down	down	-1.01301	-0.0186513	1.01301	-1.72003	-0.782435	1.72003	691.372	663.437	363.185	194.776	0.121582	0.102931	-0.660852	-1.45513	Detected	Detected	Detected	Detected	Detected	Detected	Detected	Detected	Detected	Detected	Detected	Detected	ACCTGCCTTACCTTTCTGAGTTGCCTTTAGAGAGATGCGTTTTTCTAGGACTCTGTGCAA	72287309	chr11	72287250	-	FALSE	hs|11q13.4	ENST00000444035	5138	NM_002599	phosphodiesterase 2A, cGMP-stimulated	chr11:72287309-72287250	GO:0005515|GO:0030424|GO:0048471|GO:0005886|GO:0005783|GO:0004118|GO:0030818|GO:0006626|GO:0071560|GO:0046069|GO:0005634|GO:0019934|GO:0046872|GO:0042803|GO:0030425|GO:0005829|GO:0005737|GO:0030552|GO:0030553|GO:0061028|GO:0005759|GO:0008144|GO:0033159|GO:0030224|GO:0097011|GO:0006198|GO:0030911|GO:0005262|GO:0036006|GO:0005794|GO:0004112|GO:0000122|GO:0035690|GO:0042734|GO:0007596|GO:0050729|GO:…
A_21_P0012906	XLOC_l2_012023	BROAD Institute lincRNA (XLOC_l2_012023), lincRNA [TCONS_l2_00022887]	0.00639371	0.00312689	down	-2.98107	-1.57583	2.98107	up	down	1.01747	0.0249901	1.01747	-2.21848	-1.14957	2.21848	86.3791	88.0262	35.7537	26.9236	0.00194534	0.0269354	-1.14762	-1.57388	Detected	Not Detected	Detected	Detected	Detected	Not Detected	Detected	Detected	Not Detected	Not Detected	Detected	Not Detected	TTCACTTACAACACTCAGTATATACCACTTAGAATTATGAAAGTATATCCTGTAGGGCAG	44776132	chr5	44776073	-	FALSE	hs|5p12					chr5:44776132-44776073
A_33_P3400699	SLC26A5	Homo sapiens solute carrier family 26 (anion exchanger), member 5 (SLC26A5), transcript variant b, mRNA [NM_206883]	0.000787041	0.000266737	down	-2.97988	-1.57525	2.97988	down	down	-1.17611	-0.234029	1.17611	-1.48001	-0.565605	1.48001	77.1356	65.7266	49.6688	22.2929	-0.0561824	-0.290211	-0.621788	-1.63144	Detected	Not Detected	Detected	Detected	Detected	Detected	Detected	Detected	Not Detected	Not Detected	Detected	Not Detected	TTAGTGGGGTGACCTCAGCCAAGTCACTTAACACTTCTGAACTTTGTTTTCTCTTTTGTG	102993259	chr7	102993200	-	FALSE	hs|7q22.1	ENST00000339444	375611	NM_206883	solute carrier family 26 (anion exchanger), member 5	chr7:102993259-102993200	GO:0016323|GO:0008360|GO:0007605|GO:0042391|GO:0030507|GO:0008271|GO:0016021|GO:0016328
A_33_P3407230			0.021149	0.0124017	down	-2.97914	-1.5749	2.97914	down	down	-2.4079	-1.26778	2.4079	-3.05815	-1.61266	3.05815	10684.7	5439.82	3202.99	3072.8	0.0761646	-1.19161	-1.53649	-1.49873	Detected	Detected	Detected	Detected	Detected	Detected	Detected	Detected	Detected	Detected	Detected	Detected	GATGTCATCCAAGAGTACTTCAAATGCAAGAAATGAAGACATAAATCTTTGGCTCACATA	11634670	chr19	11634611	+	FALSE	hs|19p13.2					chr19:011634611-011634670
A_23_P129577	TIGD7	Homo sapiens tigger transposable element derived 7 (TIGD7), mRNA [NM_033208]	0.00383528	0.00173381	down	-2.97849	-1.57458	2.97849	up	down	1.01483	0.021239	1.01483	-3.35327	-1.74557	3.35327	84.1367	85.7483	24.9465	24.8753	0.0104562	0.0316952	-1.73511	-1.56412	Detected	Not Detected	Detected	Detected	Detected	Not Detected	Not Detected	Detected	Not Detected	Not Detected	Detected	Not Detected	CATGGGGATTATAGAGAAATTCTTGAAAAATGTGGGGAGTTGGAAACTAAGTTGGATGAT	3349366	chr16	3349307	-	FALSE	hs|16p13.3	ENST00000268674	91151	NM_033208	tigger transposable element derived 7	chr16:3349366-3349307	GO:0005634|GO:0003677
A_33_P3291619	LOC399715	Homo sapiens uncharacterized LOC399715 (LOC399715), long non-coding RNA [NR_040079]	3.01252e-06	1.17206e-07	down	-2.97797	-1.57433	2.97797	down	down	-1.19995	-0.26298	1.19995	-8.06755	-3.01213	8.06755	225.007	187.681	26.1411	65.0835	-0.0288585	-0.291839	-3.04099	-1.60319	Detected	Not Detected	Detected	Detected	Detected	Not Detected	Not Detected	Detected	Detected	Detected	Detected	Detected	CTTAGGGGATTTCTGCAGATCTTGCTCATATTGTGCATAATAGGGTATAAAATATGGAAA	6377906	chr10	6377847	+	FALSE	hs|10p15.1	ENST00000399868	399715	NR_040079	uncharacterized LOC399715	chr10:6377847-6377906
A_21_P0002702	PRKAR2A-AS1	Homo sapiens PRKAR2A antisense RNA 1 (PRKAR2A-AS1), transcript variant 1, long non-coding RNA [NR_109996]	3.17757e-06	1.30149e-07	down	-2.97742	-1.57406	2.97742	up	down	1.03657	0.051815	1.03657	-5.78311	-2.53185	5.78311	574.171	589.123	95.5497	164.541	0.0225112	0.0743262	-2.50933	-1.55155	Detected	Detected	Detected	Detected	Detected	Detected	Detected	Detected	Detected	Detected	Detected	Detected	CGAAAATGGGTAGGGTACCATTGCTGTTTCCAATGAAACAATGAATTTTGTGTGCTCTTG	48889414	chr3	48889355	+	FALSE	hs|3p21.31		100506637	NR_109996	PRKAR2A antisense RNA 1	chr3:48889355-48889414
A_33_P3243394	SLMAP	sarcolemma associated protein [Source:HGNC Symbol;Acc:16643] [ENST00000383718]	0.006716	0.00330975	down	-2.97704	-1.57388	2.97704	up	up	1.12741	0.173011	1.12741	1.05606	0.0786891	1.05606	51.5136	56.6191	50.5986	15.4389	0.238342	0.411353	0.317032	-1.33554	Detected	Not Detected	Not Detected	Not Detected	Detected	Not Detected	Detected	Detected	Not Detected	Not Detected	Detected	Not Detected	ATGACACTCTTCTAGAAATTTTGGGCTAAGAAACTTTAGGTGGATGGCCAGGCATGGTGG	57883156	chr3	57883097	+	FALSE	hs|3p14.3	ENST00000383718	7871	AK124200	sarcolemma associated protein	chr3:57883097-57883156	GO:0042383|GO:0005515|GO:0006936|GO:0005815|GO:0005887|GO:0005790
A_33_P3288189	RHOBTB3	Homo sapiens Rho-related BTB domain containing 3 (RHOBTB3), mRNA [NM_014899]	0.000275645	7.45126e-05	down	-2.97573	-1.57324	2.97573	down	down	-1.03628	-0.0514069	1.03628	-1.54872	-0.631074	1.54872	192.614	184.722	114.075	54.8479	0.129304	0.0778972	-0.50177	-1.44394	Detected	Detected	Detected	Detected	Detected	Detected	Detected	Detected	Detected	Detected	Detected	Detected	CAGAAGTCTGAACAATTGGATAAATTTGACTTCCAAGACAGCTAAACTTTTCAACTGCAA	95131856	chr5	95131797	+	FALSE	hs|5q15	ENST00000379982	22836	NM_014899	Rho-related BTB domain containing 3	chr5:95131797-95131856	GO:0005515|GO:0017137|GO:0005794|GO:0006200|GO:0007264|GO:0042147|GO:0005525|GO:0016887|GO:0005524
A_33_P3254013	GAK	cyclin G associated kinase [Source:HGNC Symbol;Acc:4113] [ENST00000515868]	0.00273303	0.00117007	down	-2.97478	-1.57278	2.97478	down	down	-1.32506	-0.406056	1.32506	-2.21884	-1.14981	2.21884	110.222	82.3932	47.0824	33.0704	-0.0253359	-0.431392	-1.17514	-1.59812	Detected	Not Detected	Detected	Detected	Detected	Detected	Detected	Detected	Not Detected	Detected	Detected	Not Detected	AAGCCACTCAGAGAACGACGCGGTTTCCGATGTGTGTTCACTGGTCTCTCTCTGGGTCAG	845421	chr4	845362	-	FALSE	hs|4p16.3	ENST00000515868	2580	AK131464	cyclin G associated kinase	chr4:845421-845362	GO:0005515|GO:0048471|GO:0007049|GO:0005794|GO:0004674|GO:0006468|GO:0005925|GO:0005524|GO:0043231
A_33_P3304212	PLEKHG3	Homo sapiens pleckstrin homology domain containing, family G (with RhoGef domain) member 3 (PLEKHG3), mRNA [NM_015549]	0.00027578	7.45663e-05	down	-2.97103	-1.57096	2.97103	down	down	-1.02087	-0.0297944	1.02087	-6.72509	-2.74955	6.72509	108.036	105.506	16.4821	31.0728	-0.0338969	-0.0636913	-2.78345	-1.60486	Detected	Not Detected	Detected	Detected	Detected	Not Detected	Not Detected	Detected	Not Detected	Not Detected	Detected	Not Detected	AGAATGAAGTGGATTCAGTTCAGGTACTTTTGAGGGTTGTTGTGCTGACCCTGTGGTTGT	65211002	chr14	65210943	+	FALSE	hs|14q23.3	ENST00000394691	26030	NM_015549	pleckstrin homology domain containing, family G (with RhoGef domain) member 3	chr14:65210943-65211002	GO:0032319|GO:0005089
A_24_P93309	CDNF	Homo sapiens cerebral dopamine neurotrophic factor (CDNF), mRNA [NM_001029954]	0.0228899	0.0135591	down	-2.96748	-1.56924	2.96748	up	down	1.00565	0.00812928	1.00565	-2.28177	-1.19015	2.28177	61.3096	60.0453	25.9953	17.924	-0.0203765	-0.0122472	-1.21053	-1.58962	Detected	Not Detected	Detected	Detected	Not Detected	Not Detected	Not Detected	Detected	Not Detected	Not Detected	Detected	Not Detected	TTGTTACGTGGGTTTATGAGTGAAACTAATACTACTGATAACTTACATTTGCAGTGTACC	14861839	chr10	14861780	-	FALSE	hs|10p13	ENST00000378441	441549	NM_001029954	cerebral dopamine neurotrophic factor	chr10:14861839-14861780	GO:0005576|GO:0008083
A_21_P0004778	LOC100507406	PREDICTED: Homo sapiens uncharacterized LOC100507406, transcript variant 2 (LOC100507406), misc_RNA [XR_110178]	4.23228e-06	2.10233e-07	down	-2.96727	-1.56914	2.96727	up	down	1.13003	0.176356	1.13003	-1.92857	-0.947528	1.92857	1034.98	1157.97	496.594	298.95	-0.0136859	0.16267	-0.961214	-1.58282	Detected	Detected	Detected	Detected	Detected	Detected	Detected	Detected	Detected	Detected	Detected	Detected	TCATTTGGAGGGTCAGAACTAGAGGTGGTGGAGTGAACGCCGCACCAGGCAATGGAAGAA	138059853	chr6	138051683	-	FALSE	hs|6q23.3	ENST00000419220	100507406		uncharacterized LOC100507406	chr6:138059853-138051683
A_21_P0007015	XLOC_008935	BROAD Institute lincRNA (XLOC_008935), lincRNA [TCONS_00018595]	1.87483e-05	2.11025e-06	down	-2.96621	-1.56862	2.96621	down	down	-1.27853	-0.354485	1.27853	-3.25823	-1.70409	3.25823	206.106	158.25	57.4102	58.6843	0.0145926	-0.339893	-1.6895	-1.55403	Detected	Detected	Detected	Detected	Detected	Detected	Detected	Detected	Detected	Detected	Detected	Detected	CGGTATCTGGAGCAGAGACAATGTATGTATATATTGCTATTTATATAATGTCTGCCCCCC	105725560	chr10	105725501	-	FALSE	hs|10q24.33					chr10:105725560-105725501
A_32_P47157	LINC00950	Homo sapiens long intergenic non-protein coding RNA 950 (LINC00950), long non-coding RNA [NR_024006]	0.00481006	0.00225437	down	-2.96446	-1.56777	2.96446	up	up	1.35708	0.440508	1.35708	1.01176	0.0168627	1.01176	48.1736	66.1384	44.5257	14.2044	0.156619	0.597127	0.173482	-1.41115	Detected	Detected	Not Detected	Not Detected	Detected	Detected	Detected	Detected	Not Detected	Not Detected	Detected	Not Detected	AGACACCGAGTACAGGCGAGGGACTTTATTAGGTCAGGGATTTAATCAGGCATCTGTTTT	35865374	chr9	35865315	+	FALSE	hs|9p13.3		92973	NR_024006	long intergenic non-protein coding RNA 950	chr9:35865315-35865374
A_19_P00811048	ZEB1-AS1	Homo sapiens ZEB1 antisense RNA 1 (ZEB1-AS1), long non-coding RNA [NR_024284]	1.39553e-06	2.80484e-08	down	-2.96398	-1.56754	2.96398	down	down	-1.44816	-0.534219	1.44816	-5.40222	-2.43355	5.40222	966.778	664.119	167.04	280.363	0.00106716	-0.533151	-2.43249	-1.56647	Detected	Detected	Detected	Detected	Detected	Detected	Detected	Detected	Detected	Detected	Detected	Detected	TATTGATACCTGGACTGGAAAGAAAACAGACAAAAGTAAATCTCAGAATAAATTACTGCT	31605526	chr10	31605467	-	FALSE	hs|10p11.22		220930	NR_024284	ZEB1 antisense RNA 1	chr10:31605526-31605467
A_21_P0000141	RBM4	Homo sapiens RNA binding motif protein 4 (RBM4), transcript variant 3, mRNA [NM_001198844]	0.000133479	2.98395e-05	down	-2.9622	-1.56667	2.9622	down	down	-1.03371	-0.0478344	1.03371	-2.18965	-1.1307	2.18965	174.028	163.88	73.2484	49.4712	0.0741464	0.026312	-1.05655	-1.49252	Detected	Detected	Detected	Detected	Detected	Detected	Detected	Detected	Detected	Detected	Detected	Detected	TGGCATGTAGGTATGATATTAGAAGAGTTTCCTTTGACAAAGGACAATGACCCAAGAAGT	66435166	chr11	66435107	+	FALSE	hs|11q13.2		5936	NM_001198844	RNA binding motif protein 4	chr11:66435107-66435166	GO:0005515|GO:0008380|GO:0017148|GO:0032055|GO:0046685|GO:0010494|GO:0003723|GO:0005634|GO:0003729|GO:0051403|GO:0030154|GO:0005737|GO:0000166|GO:0000381|GO:0045947|GO:0097158|GO:0003730|GO:0097157|GO:0046822|GO:0043153|GO:0006397|GO:0006396|GO:0005730|GO:0002192|GO:0035278|GO:0051149|GO:0002190|GO:0035198|GO:0016607|GO:0005654|GO:0008270|GO:0097167
A_23_P423331	NTNG2	Homo sapiens netrin G2 (NTNG2), mRNA [NM_032536]	3.80047e-06	1.78287e-07	down	-2.96044	-1.56581	2.96044	up	down	1.00286	0.0041256	1.00286	-2.38049	-1.25126	2.38049	403.401	401.562	156.817	116.736	3.78291e-05	0.00416342	-1.25122	-1.56577	Detected	Detected	Detected	Detected	Detected	Detected	Detected	Detected	Detected	Detected	Detected	Detected	AACTATTTTTGTTTGTATTCACTGTCCCCTGCAAGGGGGACGGGGCGGGAGCACTGGTCA	135118165	chr9	135118106	+	FALSE	hs|9q34.13	ENST00000360670	84628	NM_032536	netrin G2	chr9:135118106-135118165	GO:0005515|GO:0003674|GO:0007409|GO:0046658
A_24_P245838	MGAT3	Homo sapiens mannosyl (beta-1,4-)-glycoprotein beta-1,4-N-acetylglucosaminyltransferase (MGAT3), transcript variant 1, mRNA [NM_002409]	7.00057e-08	2.24171e-11	down	-2.96019	-1.56569	2.96019	down	down	-1.21802	-0.284537	1.21802	-13.2582	-3.72881	13.2582	2090.27	1712.42	145.377	604.476	0.0112333	-0.273304	-3.71758	-1.55446	Detected	Detected	Detected	Detected	Detected	Detected	Detected	Detected	Detected	Detected	Detected	Detected	ACATTCTGAAATCATTTTCTCTGTAAATGGTTGGATTTCATTTCACCCTTAAAGGGATGC	39888151	chr22	39888092	+	FALSE	hs|22q13.1	ENST00000341184	4248	NM_002409	mannosyl (beta-1,4-)-glycoprotein beta-1,4-N-acetylglucosaminyltransferase	chr22:39888092-39888151	GO:0000139|GO:0016021|GO:0003830|GO:0044267|GO:0043687|GO:0018279
A_32_P119569	GOLGA8EP	Homo sapiens golgin A8 family, member E, pseudogene (GOLGA8EP), non-coding RNA [NR_033350]	0.000915225	0.00032084	down	-2.96017	-1.56568	2.96017	down	down	-1.28289	-0.359402	1.28289	-2.72602	-1.4468	2.72602	549.296	417.917	190.247	156.954	0.0358048	-0.323597	-1.41099	-1.52987	Detected	Detected	Detected	Detected	Detected	Detected	Detected	Detected	Detected	Detected	Detected	Detected	AAGTCAGTCAACTGAAGAACACCATCAAATCTTTGAAACAACAGAAGAAACAAGTGGTAC	23438849	chr15	23437935	+	FALSE	hs|15q11.2	ENST00000604046	390535	NR_033350	golgin A8 family, member E, pseudogene	chr15:23437935-23438849
A_21_P0001153	LOC100131564	Homo sapiens uncharacterized LOC100131564 (LOC100131564), long non-coding RNA [NR_034089]	3.17757e-06	1.30358e-07	down	-2.95728	-1.56427	2.95728	up	down	1.03592	0.0509167	1.03592	-1.44494	-0.531006	1.44494	409.921	421.935	265.426	118.814	0.0192429	0.0701596	-0.511763	-1.54503	Detected	Detected	Detected	Detected	Detected	Detected	Detected	Detected	Detected	Detected	Detected	Detected	TCTAGAAAGGGTGTGGCCGTTTTACATTGGCTGTTTTCCTCACATTCCTCAAGCAGGTAA	93804969	chr1	93804829	-	FALSE	hs|1p22.1	ENST00000457387	100131564	NR_034089	uncharacterized LOC100131564	chr1:93804969-93804829
A_23_P14255	GUCY1B2	Homo sapiens guanylate cyclase 1, soluble, beta 2 (pseudogene) (GUCY1B2), non-coding RNA [NR_003923]	0.00126192	0.000471485	down	-2.95678	-1.56403	2.95678	down	down	-1.12976	-0.176013	1.12976	-2.74195	-1.4552	2.74195	184.198	162.034	67.6175	54.1492	-0.00703303	-0.183046	-1.46224	-1.57106	Detected	Not Detected	Detected	Detected	Detected	Detected	Detected	Detected	Detected	Detected	Detected	Detected	AGCTCCGACAAAGACACATCACCTTGCAAATGACACTTTGCCGTCTGGTTTCTGTGTTTT	51568868	chr13	51568809	-	FALSE	hs|13q14.3	ENST00000493639	2974	NR_003923	guanylate cyclase 1, soluble, beta 2 (pseudogene)	chr13:51568868-51568809
A_23_P147900	POU6F2	Homo sapiens POU class 6 homeobox 2 (POU6F2), transcript variant 1, mRNA [NM_007252]	0.000243619	6.39399e-05	down	-2.95624	-1.56376	2.95624	up	down	1.07149	0.099613	1.07149	-6.21177	-2.635	6.21177	78.95	83.9117	12.1302	23.0055	-0.0277397	0.0718733	-2.66274	-1.5915	Detected	Not Detected	Detected	Detected	Detected	Not Detected	Not Detected	Detected	Not Detected	Not Detected	Detected	Not Detected	CTTAACAGACTCTCTGGAAGAAAACTCCTAAAGAGATGCCCACCCATAATCAGAAGCAAA	39504314	chr7	39504255	+	FALSE	hs|7p14.1	ENST00000403058	11281	NM_007252	POU class 6 homeobox 2	chr7:39504255-39504314	GO:0043565|GO:0006355|GO:0003700|GO:0006366|GO:0007402|GO:0005634|GO:0007417|GO:0007601
A_33_P3367062	SWT1	Homo sapiens SWT1 RNA endoribonuclease homolog (S. cerevisiae) (SWT1), transcript variant 1, mRNA [NM_017673]	0.0188093	0.0108273	down	-2.95207	-1.56173	2.95207	up	down	1.13031	0.176719	1.13031	-2.49371	-1.31829	2.49371	53.1123	59.7706	20.2537	16.9578	0.0287959	0.205515	-1.2895	-1.53293	Detected	Not Detected	Detected	Detected	Not Detected	Not Detected	Not Detected	Detected	Not Detected	Not Detected	Detected	Not Detected	AGTCTCATTGTAGCTCTAAAAAGCCTAATGTATCCACTGTGGAATAAACTCCATAGACTC	185260139	chr1	185260080	+	FALSE	hs|1q25.3	ENST00000367501	54823	NM_017673	SWT1 RNA endoribonuclease homolog (S. cerevisiae)	chr1:185260080-185260139
A_23_P207345	ADAM11	Homo sapiens ADAM metallopeptidase domain 11 (ADAM11), mRNA [NM_002390]	0.000150783	3.46432e-05	down	-2.95113	-1.56127	2.95113	up	up	1.57578	0.656064	1.57578	2.03607	1.02579	2.03607	36.6382	55.7789	72.1692	10.4129	-0.0404547	0.615609	0.985335	-1.60172	Detected	Not Detected	Not Detected	Not Detected	Not Detected	Detected	Detected	Detected	Not Detected	Not Detected	Detected	Not Detected	ACCCGTGCACACAGGTACAGTGCATCTGGGCACAGCTTTTGGATCCACACCTCTGCACAA	42858924	chr17	42858865	+	FALSE	hs|17q21.31	ENST00000355638	4185	NM_002390	ADAM metallopeptidase domain 11	chr17:42858865-42858924	GO:0031012|GO:0005178|GO:0005886|GO:0007229|GO:0006508|GO:0008270|GO:0016021|GO:0004222|GO:0008237
A_23_P141893	PPM1N	Homo sapiens protein phosphatase, Mg2+/Mn2+ dependent, 1N (putative) (PPM1N), mRNA [NM_001080401]	1.01296e-06	1.47148e-08	down	-2.95051	-1.56096	2.95051	up	down	1.04884	0.0687882	1.04884	-1.45149	-0.537536	1.45149	954.43	998.427	614.09	276.447	-0.0250336	0.0437546	-0.56257	-1.586	Detected	Detected	Detected	Detected	Detected	Detected	Detected	Detected	Detected	Detected	Detected	Detected	GGAACCCAAAATGCTTATTTCTTCTTCTCTTACTTCCCTCTCACAGAAAAGTCTTACGAA	46005517	chr19	46005458	+	FALSE	hs|19q13.32	ENST00000401705	147699	NM_001080401	protein phosphatase, Mg2+/Mn2+ dependent, 1N (putative)	chr19:46005458-46005517	GO:0030145|GO:0000287|GO:0016311|GO:0004721
A_24_P174503	AMT	Homo sapiens aminomethyltransferase (AMT), transcript variant 1, mRNA [NM_000481]	6.06583e-05	1.07405e-05	down	-2.95041	-1.56092	2.95041	up	down	1.03527	0.05001	1.03527	-3.42586	-1.77647	3.42586	204.424	208.76	57.3836	59.4742	-0.0237823	0.0262278	-1.80025	-1.5847	Detected	Not Detected	Detected	Detected	Detected	Detected	Detected	Detected	Detected	Detected	Detected	Detected	TGAAGAAGAATGTGGCGATGGGTTATGTGCCCTGCGAGTACAGTCGTCCAGGGACAATGC	49455118	chr3	49455059	-	FALSE	hs|3p21.31	ENST00000399379	275	NM_000481	aminomethyltransferase	chr3:49455118-49455059	GO:0005739|GO:0008483|GO:0006546|GO:0004047|GO:0032259
A_21_P0004869	LOC100131289	Homo sapiens uncharacterized LOC100131289 (LOC100131289), long non-coding RNA [NR_038929]	2.68532e-06	9.46952e-08	down	-2.94807	-1.55977	2.94807	up	down	1.12457	0.169372	1.12457	-4.11261	-2.04005	4.11261	620.514	689.206	137.727	179.619	0.0568717	0.226243	-1.98318	-1.5029	Detected	Detected	Detected	Detected	Detected	Detected	Detected	Detected	Detected	Detected	Detected	Detected	CGGCAGCTCTGAAAGAGTTTGAAGAATTTATTGTTCACAGATGGTATTTAAATGGACTTA	27730753	chr6	27730694	+	FALSE	hs|6p22.1		100131289		uncharacterized LOC100131289	chr6:27730694-27730753
A_21_P0009720	XLOC_013056	BROAD Institute lincRNA (XLOC_013056), lincRNA [TCONS_00027011]	2.17236e-05	2.63644e-06	down	-2.94656	-1.55903	2.94656	up	down	1.09005	0.124401	1.09005	-2.04667	-1.03328	2.04667	45.2563	48.9526	20.8067	13.1329	-0.108339	0.0160613	-1.14162	-1.66737	Detected	Not Detected	Detected	Not Detected	Not Detected	Not Detected	Not Detected	Detected	Not Detected	Not Detected	Detected	Not Detected	GTTTACAGAGGCCACTTAAAATCCTTACGTTAACCCTAGGCATACTGTGGTCATCCTTTT	37026137	chr19	37026078	+	FALSE	hs|19q13.12					chr19:37026078-37026137
A_21_P0012546	MTHFD2P1	Homo sapiens methylenetetrahydrofolate dehydrogenase (NADP+ dependent) 2, methenyltetrahydrofolate cyclohydrolase pseudogene 1 (MTHFD2P1), non-coding RNA [NR_077228]	8.57183e-05	1.69392e-05	down	-2.94191	-1.55675	2.94191	up	down	1.01729	0.0247332	1.01729	-2.07309	-1.05178	2.07309	343.038	346.784	151.512	100.096	0.0073878	0.032121	-1.04439	-1.54937	Detected	Detected	Detected	Detected	Detected	Detected	Detected	Detected	Detected	Detected	Detected	Detected	GAAACCTTCTGAAAATTCATTTCTTCATTGTGGTGGAACAACTCCAATTTCCTGGATATT	95401506	chr3	95401447	-	FALSE	hs|3q11.2	ENST00000463799	100287639		methylenetetrahydrofolate dehydrogenase (NADP+ dependent) 2, methenyltetrahydrofolate cyclohydrolase pseudogene 1	chr3:95401506-95401447
A_21_P0004025	XLOC_004456	BROAD Institute lincRNA (XLOC_004456), lincRNA [TCONS_00009445]	0.00709722	0.00353085	down	-2.93734	-1.55451	2.93734	up	down	1.07963	0.110533	1.07963	-1.46554	-0.551432	1.46554	76.8456	81.0859	50.7799	23.635	0.00602357	0.116557	-0.545408	-1.54849	Detected	Not Detected	Detected	Detected	Detected	Detected	Detected	Detected	Not Detected	Not Detected	Detected	Not Detected	AAATTTCACCCTGCTTATCAAAGTACCTGGAGCGTATGGTATCCAAGCTGTAAATGGCCC	87566223	chr5	87566164	+	FALSE	hs|5q14.3					chr5:87566164-87566223
A_23_P393401	PDXDC2P	Homo sapiens pyridoxal-dependent decarboxylase domain containing 2, pseudogene (PDXDC2P), non-coding RNA [NR_003610]	0.000399698	0.000117527	down	-2.93705	-1.55437	2.93705	down	down	-1.00449	-0.00646941	1.00449	-2.81678	-1.49405	2.81678	1555.38	1529.76	552.623	452.173	0.0521545	0.0456851	-1.44189	-1.50221	Detected	Detected	Detected	Detected	Detected	Detected	Detected	Detected	Detected	Detected	Detected	Detected	CAATGACTTTTCTTTACCCCCTAGCTGTCGGCAGTACTCAGTGGAAGGGTGATATTATGA	70010123	chr16	70010086	-	FALSE	hs|16q22.1		283970	NR_003610	pyridoxal-dependent decarboxylase domain containing 2, pseudogene	chr16:70010123-70010086	GO:0030170|GO:0016831|GO:0019752
A_21_P0007476	LINC00592	Homo sapiens long intergenic non-protein coding RNA 592 (LINC00592), long non-coding RNA [NR_027358]	2.46802e-06	7.86813e-08	down	-2.93686	-1.55428	2.93686	down	down	-1.01923	-0.0274811	1.01923	-1.68088	-0.749216	1.68088	1369.03	1340.09	757.698	399.096	0.0265023	-0.000978788	-0.722713	-1.52777	Detected	Detected	Detected	Detected	Detected	Detected	Detected	Detected	Detected	Detected	Detected	Detected	CCCCTTATACAAAACTTGGAGCTCAGACCACAAACAACAACAACAATCCAAAAAATAAAA	52617523	chr12	52617464	+	FALSE	hs|12q13.13	ENST00000549830	283404		long intergenic non-protein coding RNA 592	chr12:52617464-52617523
A_33_P3363720	C1orf213	Homo sapiens chromosome 1 open reading frame 213 (C1orf213), transcript variant 2, long non-coding RNA [NR_033691]	1.76462e-05	1.90849e-06	down	-2.936	-1.55385	2.936	up	down	1.15713	0.210549	1.15713	-1.76373	-0.81863	1.76373	219.569	250.843	114.677	63.6191	0.0145214	0.22507	-0.804108	-1.53933	Detected	Detected	Detected	Detected	Detected	Detected	Detected	Detected	Detected	Detected	Detected	Detected	AAAGATCCACTAGATCGTCGTCTCCAAAACCTGAGAGACCGCGAACGGGTTCCAGAGCCG	23695931	chr1	23695872	+	FALSE	hs|1p36.12	ENST00000335648	148898	NR_033691	chromosome 1 open reading frame 213	chr1:23695872-23695931
A_23_P33759	DHRS3	Homo sapiens dehydrogenase/reductase (SDR family) member 3 (DHRS3), mRNA [NM_004753]	5.724e-06	3.47452e-07	down	-2.93573	-1.55372	2.93573	up	down	1.0649	0.0907237	1.0649	-3.73936	-1.90279	3.73936	1299.98	1377.73	319.795	377.896	0.0319026	0.122626	-1.87089	-1.52182	Detected	Detected	Detected	Detected	Detected	Detected	Detected	Detected	Detected	Detected	Detected	Detected	AGGCAGGAAAACAGCCAGAAGCCACCTTGACACTTTTGAACATTTCCAGTTCTGTAGAGT	12628169	chr1	12628110	-	FALSE	hs|1p36.22	ENST00000376223	9249	NM_004753	dehydrogenase/reductase (SDR family) member 3	chr1:12628169-12628110	GO:0007603|GO:0000166|GO:0042622|GO:0042572|GO:0009055|GO:0016021|GO:0052650|GO:0007601|GO:0001523|GO:0055114
A_33_P3253747	CYP1A2	Homo sapiens cytochrome P450, family 1, subfamily A, polypeptide 2 (CYP1A2), mRNA [NM_000761]	0.000160909	3.77234e-05	down	-2.93558	-1.55364	2.93558	down	down	-1.05801	-0.0813583	1.05801	-1.16146	-0.215945	1.16146	690.869	651.94	546.142	200.516	0.0168988	-0.0644595	-0.199046	-1.53675	Detected	Detected	Detected	Detected	Detected	Detected	Detected	Detected	Detected	Detected	Detected	Detected	GGCAACTGCTAATCTACTTTCTGTGTCTATGGATTTGCCTTCTCTAAACATTTCATATAA	75048925	chr15	75048866	+	FALSE	hs|15q24.1		1544	NM_000761	cytochrome P450, family 1, subfamily A, polypeptide 2	chr15:75048866-75048925	GO:0010468|GO:0019369|GO:0034875|GO:0006706|GO:0006805|GO:0017144|GO:0030324|GO:0071615|GO:0070989|GO:0044281|GO:0050665|GO:0009791|GO:0032259|GO:0043231|GO:0004497|GO:0032787|GO:0009820|GO:0032496|GO:0016712|GO:0071276|GO:0032355|GO:0046483|GO:0070330|GO:0005506|GO:0019373|GO:0009055|GO:0016098|GO:0045333|GO:0042737|GO:0018894|GO:0032451|GO:0006778|GO:0042738|GO:0097267|GO:0016491|GO:0005789|GO:…
A_23_P419213	KIAA1407	Homo sapiens KIAA1407 (KIAA1407), mRNA [NM_020817]	0.000816283	0.000278738	down	-2.93438	-1.55305	2.93438	down	down	-1.05918	-0.0829423	1.05918	-3.27726	-1.71249	3.27726	182.434	168.177	52.6046	53.423	0.1746	0.0916581	-1.53789	-1.37845	Detected	Not Detected	Detected	Detected	Detected	Detected	Detected	Detected	Not Detected	Detected	Detected	Detected	ACCTGCAACTGCTGAATAATACACTCAGTTTGTCTTCTAGTACTCAGCTCAGTTTGATCT	113683324	chr3	113683265	-	FALSE	hs|3q13.31	ENST00000295878	57577	NM_020817	KIAA1407	chr3:113683324-113683265
A_33_P3343101	ARGLU1	PREDICTED: Homo sapiens arginine and glutamate rich 1 (ARGLU1), transcript variant X1, misc_RNA [XR_243043]	0.000520545	0.000161375	down	-2.93337	-1.55256	2.93337	down	down	-1.13513	-0.182858	1.13513	-2.66236	-1.4127	2.66236	250.543	220.08	91.1683	74.8255	0.0122487	-0.170609	-1.40046	-1.54031	Detected	Detected	Detected	Detected	Detected	Detected	Detected	Detected	Detected	Detected	Detected	Detected	GCGAAAGTTAATTTTTTAGCCTATTCAGAAGTGCTGACTGATAACTTAAAAGTTGGAAGC	107211644	chr13	107211585	-	FALSE	hs|13q33.3		55082	XR_243043	arginine and glutamate rich 1	chr13:107211644-107211585	GO:0005739|GO:0005515|GO:0006355|GO:0005730|GO:0005634|GO:0006351
A_23_P120125	COLEC11	Homo sapiens collectin sub-family member 11 (COLEC11), transcript variant 2, mRNA [NM_199235]	5.51666e-06	3.26077e-07	down	-2.9321	-1.55194	2.9321	down	down	-1.08387	-0.116196	1.08387	-2.7872	-1.47882	2.7872	876.201	804.101	295.085	255.661	-0.0378768	-0.154073	-1.5167	-1.58981	Detected	Detected	Detected	Detected	Detected	Detected	Detected	Detected	Detected	Detected	Detected	Detected	CAATGTCATTATGTAATTATTACCCAGAATTGCTCTTCCATAAAGCTTGTGCCTTTGTCC	3692002	chr2	3691943	+	FALSE	hs|2p25.3	ENST00000382062	78989	NM_199235	collectin sub-family member 11	chr2:3691943-3692002	GO:0032502|GO:0005581|GO:0007275|GO:0005576|GO:0005537
A_32_P62211	LOC101928433	PREDICTED: Homo sapiens uncharacterized LOC101928433 (LOC101928433), ncRNA [XR_241982]	0.000211648	5.35325e-05	down	-2.93111	-1.55145	2.93111	down	down	-1.14543	-0.195895	1.14543	-1.76787	-0.822013	1.76787	245.082	212.89	130.714	73.0875	-0.0105306	-0.206425	-0.832544	-1.56198	Detected	Detected	Detected	Detected	Detected	Detected	Detected	Detected	Detected	Detected	Detected	Detected	TGTCTGGAAACATGATCCTTTCGCGTAAGTTTCTTTCTGAAAGCCACCAATCTTGACTGT	16763078	chr6	16763019	+	FALSE	hs|6p22.3		101928433	XR_241982	uncharacterized LOC101928433	chr6:16763019-16763078
A_33_P3306973		MPP8_HUMAN (Q99549) M-phase phosphoprotein 8, partial (48%) [THC2494281]	0.000666128	0.000218532	down	-2.93091	-1.55135	2.93091	down	down	-1.03488	-0.0494633	1.03488	-1.70734	-0.77175	1.70734	1058.5	1012.64	567.507	308.72	0.0633961	0.0139329	-0.708354	-1.48795	Detected	Detected	Detected	Detected	Detected	Detected	Detected	Detected	Detected	Detected	Detected	Detected	TGATTCCCTGAAGCCACAAACCTGTATTTTCCGGTTTTCAAATAAATATACAGTGTCAAA	7590340	chr12	7590281	-	FALSE	hs|12p13.31					chr12:007590340-007590281
A_33_P3321697	EPB41L4A	Homo sapiens erythrocyte membrane protein band 4.1 like 4A (EPB41L4A), mRNA [NM_022140]	0.0302509	0.0186036	down	-2.9284	-1.55011	2.9284	up	down	1.16428	0.219442	1.16428	-1.16523	-0.220615	1.16523	81.309	92.8848	63.3297	27.9909	-0.0441761	0.175266	-0.264791	-1.59429	Detected	Detected	Detected	Detected	Detected	Detected	Detected	Detected	Not Detected	Not Detected	Detected	Detected	TCATCGTGTTCTCAGCTCCTAGTACAGTGCTTTCAATAAATTTTTTGAATACCTCTATAC	111498374	chr5	111498315	-	FALSE	hs|5q22.1	ENST00000261486	64097	NM_022140	erythrocyte membrane protein band 4.1 like 4A	chr5:111498374-111498315	GO:0008092|GO:0008150|GO:0003674|GO:0005737|GO:0005575|GO:0005856|GO:0019898
A_32_P219279	ELFN2	Homo sapiens extracellular leucine-rich repeat and fibronectin type III domain containing 2 (ELFN2), transcript variant 1, mRNA [NM_052906]	0.000161358	3.78545e-05	down	-2.92352	-1.54771	2.92352	up	down	1.0269	0.0382967	1.0269	-2.70935	-1.43794	2.70935	155.234	156.214	53.4866	45.084	0.04683	0.0851267	-1.39111	-1.50088	Detected	Detected	Detected	Detected	Detected	Detected	Detected	Detected	Detected	Not Detected	Detected	Detected	GGGCTCTGAACCTGTGAACCCTTGCTGTGTTACGAAACTTTCCTTCCTCTGAGGGCCTTG	37764246	chr22	37764187	-	FALSE	hs|22q13.1	ENST00000402918	114794	NM_052906	extracellular leucine-rich repeat and fibronectin type III domain containing 2	chr22:37764246-37764187	GO:0019902|GO:0010923|GO:0004864|GO:0016021|GO:0005615
A_24_P118011	PRORSD1P	Homo sapiens prolyl-tRNA synthetase associated domain containing 1, pseudogene (PRORSD1P), non-coding RNA [NR_027258]	4.82856e-06	2.6034e-07	down	-2.92291	-1.54741	2.92291	up	down	1.07855	0.109095	1.07855	-2.80936	-1.49024	2.80936	1043.05	1119.83	348.723	306.518	-0.0145683	0.0945269	-1.50481	-1.56197	Detected	Detected	Detected	Detected	Detected	Detected	Detected	Detected	Detected	Detected	Detected	Detected	GAGCCCTGAAGACTTTCTCACATTTGTGAAGATGACAGGACATGATCCCATAATACTAAA	55511554	chr2	55511495	+	FALSE	hs|2p16.1	ENST00000563365	344405	NR_027258	prolyl-tRNA synthetase associated domain containing 1, pseudogene	chr2:55511495-55511554	GO:0002161|GO:0006450
A_32_P100109	REPS2	Homo sapiens RALBP1 associated Eps domain containing 2 (REPS2), transcript variant 1, mRNA [NM_004726]	0.000196498	4.87017e-05	down	-2.92051	-1.54622	2.92051	up	down	1.07636	0.106157	1.07636	-1.59805	-0.676315	1.59805	95.5683	101.413	54.6415	28.2679	-0.0309067	0.0752503	-0.707221	-1.57713	Detected	Detected	Detected	Detected	Detected	Detected	Detected	Detected	Not Detected	Not Detected	Detected	Not Detected	GTGTGGAGATTGGATCAACTGAGTTGTGTTATTTTTGTTTTAAGTCACGTTGTGCGAGAA	17170865	chrX	17170806	+	FALSE	hs|Xp22.13	ENST00000357277	9185	NM_004726	RALBP1 associated Eps domain containing 2	chrX:17170806-17170865	GO:0005515|GO:0005737|GO:0006461|GO:0007173|GO:0005509
A_33_P3333033	SGSM2	small G protein signaling modulator 2 [Source:HGNC Symbol;Acc:29026] [ENST00000574857]	0.00690263	0.00341443	down	-2.91985	-1.5459	2.91985	down	down	-1.38063	-0.465324	1.38063	-1.99143	-0.993804	1.99143	8667.91	6676.54	4288.93	2540	-0.0722961	-0.53762	-1.0661	-1.61819	Detected	Detected	Detected	Detected	Detected	Detected	Detected	Detected	Detected	Detected	Detected	Detected	TAACATGGCGAAACCCTGTCTTTACAAAAAATGCAAACCTTTGCCGCATGTGTTGGGGTG	2277742	chr17	2277683	+	FALSE	hs|17p13.3	ENST00000574857	9905	AK124883	small G protein signaling modulator 2	chr17:2277683-2277742	GO:0032851|GO:0005097
A_33_P3410449	SCARF2	Homo sapiens scavenger receptor class F, member 2 (SCARF2), transcript variant 1, mRNA [NM_153334]	0.000587516	0.000186675	down	-2.91863	-1.54529	2.91863	down	down	-1.00513	-0.00738716	1.00513	-2.30582	-1.20528	2.30582	90.4551	87.7939	35.3873	26.5952	0.0399297	0.0325425	-1.16535	-1.50536	Detected	Not Detected	Detected	Detected	Detected	Detected	Detected	Detected	Not Detected	Not Detected	Detected	Not Detected	TGGCCAGGAGTGGACTTGGTTAGGGCTACCTTCTCATTGGTTGCAGCCAGAGGCACTTCT	20779338	chr22	20779279	-	FALSE	hs|22q11.21	ENST00000405555	91179	NM_153334	scavenger receptor class F, member 2	chr22:20779338-20779279	GO:0005515|GO:0016021|GO:0007157|GO:0006898|GO:0005044
A_21_P0001775	BOLA3-AS1	Homo sapiens BOLA3 antisense RNA 1 (head to head) (BOLA3-AS1), transcript variant 3, long non-coding RNA [NR_045637]	7.42582e-05	1.40443e-05	down	-2.91842	-1.54519	2.91842	up	down	1.02198	0.0313741	1.02198	-2.24348	-1.16574	2.24348	313.691	315.621	130.808	92.1682	-0.0404544	-0.00908025	-1.20619	-1.58564	Detected	Detected	Detected	Detected	Detected	Detected	Detected	Detected	Detected	Detected	Detected	Detected	CAGCGTTGCACTTGGATGGATTGGACCTATAGTTGTTATATATGGATATTGTCTAATTTA	74376157	chr2	74376098	+	FALSE	hs|2p13.1		100507171	NR_045637	BOLA3 antisense RNA 1 (head to head)	chr2:74376098-74376157
A_33_P3403576	FCGR2C	Homo sapiens Fc fragment of IgG, low affinity IIc, receptor for (CD32) (gene/pseudogene) (FCGR2C), transcript variant 1, mRNA [NM_201563]	0.0499126	0.0329763	down	-2.91566	-1.54382	2.91566	down	down	-1.17284	-0.230001	1.17284	-2.3312	-1.22107	2.3312	104.348	90.7174	40.7831	36.6263	-0.0117903	-0.241791	-1.23286	-1.55561	Detected	Not Detected	Detected	Detected	Detected	Detected	Detected	Detected	Not Detected	Not Detected	Detected	Detected	AAGAGCCCAATTACCAGAACCACATTAAGTCTCCATTGTTTTGCCTTGGGATTTGAGAAG	161570544	chr1	161570485	+	FALSE	hs|1q23.3	ENST00000271450	9103	NM_201563	Fc fragment of IgG, low affinity IIc, receptor for (CD32) (gene/pseudogene)	chr1:161570485-161570544	GO:0005515|GO:0007165|GO:0006955|GO:0005737|GO:0005886|GO:0019864|GO:0016021|GO:0004888
A_23_P89665	KRT33B	Homo sapiens keratin 33B (KRT33B), mRNA [NM_002279]	0.00956622	0.00500555	down	-2.91529	-1.54364	2.91529	down	down	-1.33518	-0.417032	1.33518	-2.63205	-1.39618	2.63205	94.6914	76.3941	32.4951	27.7393	0.0385208	-0.378511	-1.35766	-1.50512	Detected	Not Detected	Detected	Detected	Detected	Not Detected	Detected	Detected	Not Detected	Not Detected	Detected	Not Detected	GCTGTGGGCCTTGCAACACCTTTGGGTACTAGATACCCTGGGGCCAGCAGAAGTATAGCA	39520119	chr17	39520060	-	FALSE	hs|17q21.2	ENST00000251646	3884	NM_002279	keratin 33B	chr17:39520119-39520060	GO:0005882|GO:0042633|GO:0005198|GO:0007568|GO:0005615
A_21_P0002617	XLOC_001732	BROAD Institute lincRNA (XLOC_001732), lincRNA [TCONS_00004935]	0.000735837	0.000246168	down	-2.91495	-1.54347	2.91495	down	down	-1.58412	-0.663683	1.58412	-2.87724	-1.52469	2.87724	160.367	101.977	52.3158	46.9482	-0.0317945	-0.695477	-1.55648	-1.57527	Detected	Not Detected	Detected	Detected	Detected	Detected	Detected	Detected	Not Detected	Detected	Detected	Detected	TTAAAGTTTCCTAGATCCCAGCTTCAAGGCTTTTTCTACCCCTGAAGGATTGTAAGCTGC	163176543	chr2	163175882	+	FALSE	hs|2q24.2					chr2:163175882-163176543
A_21_P0011888	LOC101927187	PREDICTED: Homo sapiens uncharacterized LOC101927187 (LOC101927187), ncRNA [XR_241443]	0.0070568	0.00350849	down	-2.91045	-1.54124	2.91045	up	down	1.51573	0.600016	1.51573	-1.45791	-0.5439	1.45791	74.766	117.384	52.7683	23.4235	0.0594025	0.659419	-0.484498	-1.48184	Detected	Not Detected	Detected	Detected	Detected	Detected	Detected	Detected	Not Detected	Not Detected	Detected	Not Detected	ATATTTAATCATCTGACATTACATGAAGTCCAGTGTTAGGCAGGCAGGAGCTGCTCCCGT	242629823	chr2	242629764	+	FALSE	hs|2q37.3		101927187	XR_241443	uncharacterized LOC101927187	chr2:242629764-242629823
A_19_P00318189	LOC401320	Homo sapiens uncharacterized LOC401320 (LOC401320), long non-coding RNA [NR_038889]	0.00822492	0.00419329	down	-2.91008	-1.54106	2.91008	down	down	-1.24545	-0.316666	1.24545	-1.73564	-0.795466	1.73564	237.052	188.915	127.694	70.4867	0.102276	-0.214389	-0.69319	-1.43878	Detected	Detected	Detected	Detected	Detected	Detected	Detected	Detected	Detected	Detected	Detected	Detected	CAGGTCCTAAACTGTAGCTTGCAATGTGCCTGTTTCCAGAAACCAAGGTGAAAGTGCTTT	30601501	chr7	30601442	-	FALSE	hs|7p14.3		401320	NR_038889	uncharacterized LOC401320	chr7:30601501-30601442
A_23_P147070	SUN1	Sad1 and UNC84 domain containing 1 [Source:HGNC Symbol;Acc:18587] [ENST00000340926]	0.00139009	0.000528648	down	-2.9077	-1.53988	2.9077	up	down	1.18951	0.250364	1.18951	-1.61361	-0.690293	1.61361	118.649	140.521	73.443	35.1455	0.0334948	0.283859	-0.656799	-1.50638	Detected	Not Detected	Detected	Detected	Detected	Detected	Detected	Detected	Not Detected	Not Detected	Detected	Detected	GGTTTGTGCTTGGAATTCAAGTGCTTTAAAGTCTTGCTGTAAAAACTGACAGGAATAGTA	889792	chr7	889733	+	FALSE	hs|7p22.3	ENST00000340926	23353	AK022469	Sad1 and UNC84 domain containing 1	chr7:889733-889792	GO:0005515|GO:0090292|GO:0034993|GO:0006998|GO:0090286|GO:0005635|GO:0002080|GO:0005521|GO:0005639
A_21_P0001636	XLOC_001230	BROAD Institute lincRNA (XLOC_001230), lincRNA [TCONS_00001845]	0.0114914	0.0061797	down	-2.90741	-1.53974	2.90741	down	down	-1.43367	-0.519714	1.43367	-2.82546	-1.49848	2.82546	121.787	78.9723	39.0201	34.4615	0.168713	-0.351002	-1.32977	-1.37102	Detected	Not Detected	Detected	Detected	Detected	Detected	Detected	Detected	Not Detected	Detected	Detected	Not Detected	TGAAGATTTCTGTGATTCTAAAACCTTGGGTCTGCCTGCAAACTTCTCTCTGATCCCAGC	225636192	chr1	225636133	-	FALSE	hs|1q42.12					chr1:225636192-225636133
A_21_P0012268	XLOC_l2_009332	BROAD Institute lincRNA (XLOC_l2_009332), lincRNA [TCONS_l2_00017675]	1.34642e-05	1.29506e-06	down	-2.90692	-1.53949	2.90692	down	down	-1.46821	-0.55406	1.46821	-2.34003	-1.22653	2.34003	580.007	390.178	231.509	170.298	-0.0175908	-0.571651	-1.24412	-1.55708	Detected	Detected	Detected	Detected	Detected	Detected	Detected	Detected	Detected	Detected	Detected	Detected	TCTTTTTTCTTCTAGGTGTTGGAGTGTGGATATGAGTCATGGAACTCTGGGGCTATGTTG	25916693	chr22	25916634	+	FALSE	hs|22q12.1					chr22:25916634-25916693
A_24_P67898	MGEA5	Homo sapiens meningioma-expressed antigen 5s splice variant mRNA, complete cds. [AF307332]	0.0013816	0.000524758	down	-2.90685	-1.53945	2.90685	up	down	1.09402	0.129643	1.09402	-1.52627	-0.610013	1.52627	3428.8	3762.19	2274.34	1007.73	-0.0173171	0.112326	-0.62733	-1.55677	Detected	Detected	Detected	Detected	Detected	Detected	Detected	Detected	Detected	Detected	Detected	Detected	AGATATCTGAAACACCGTGAGCTTAGAATAAAAAGTAGTAGTGAGATTTTCCACTTTCTG	103556891	chr10	103556832	-	FALSE	hs|10q24.32		10724	AF307332	meningioma expressed antigen 5 (hyaluronidase)	chr10:103556891-103556832	GO:0060124|GO:0070265|GO:0060051|GO:0051054|GO:0046060|GO:0016573|GO:0010524|GO:0007568|GO:0006044|GO:0005634|GO:0048545|GO:0045862|GO:0005737|GO:0010616|GO:0031343|GO:0051901|GO:0043243|GO:0046326|GO:0006612|GO:0006516|GO:0004415|GO:0032024|GO:0004402
A_33_P3591810		epidermal growth factor receptor pathway substrate 15 pseudogene 1 [Source:HGNC Symbol;Acc:18166] [ENST00000459691]	0.00952177	0.0049787	down	-2.90188	-1.53699	2.90188	down	down	-1.8823	-0.912498	1.8823	-2.95045	-1.56093	2.95045	205.563	126.989	64.9696	60.6025	0.0106641	-0.901834	-1.55027	-1.52632	Detected	Detected	Detected	Detected	Detected	Detected	Detected	Detected	Detected	Detected	Detected	Detected	CTGACCTAGTGCACAAACTGAATTTGAAATAGACTGTGAAGTAAACTATAACTTGTCCTT	46822840	chr7	46822781	+	FALSE	hs|7p12.3	ENST00000459691		AF119858		chr7:46822781-46822840
A_21_P0005449	XLOC_006303	BROAD Institute lincRNA (XLOC_006303), lincRNA [TCONS_00013649]	0.00345375	0.00153479	down	-2.9012	-1.53665	2.9012	up	down	1.21118	0.276407	1.21118	-3.00761	-1.58862	3.00761	88.2253	103.502	28.3606	26.3067	-0.112869	0.163539	-1.70149	-1.64952	Detected	Not Detected	Detected	Detected	Detected	Detected	Not Detected	Detected	Not Detected	Not Detected	Detected	Not Detected	TTATGCAAGTGAGAGTGAGGGGCTGACTATTTACCAGTCAACAGATCTCCCCAAATGGTT	155008655	chr7	155008596	+	FALSE	hs|7q36.2					chr7:155008596-155008655
A_24_P682579			0.00361676	0.00161996	down	-2.89891	-1.53551	2.89891	down	down	-1.22198	-0.289221	1.22198	-2.83481	-1.50325	2.83481	117.854	98.1695	38.4054	36.646	0.0228755	-0.266345	-1.48038	-1.51263	Detected	Detected	Detected	Detected	Detected	Detected	Not Detected	Detected	Not Detected	Not Detected	Detected	Detected	GCTCACACGCCATTATGATCCAAGCAAAATAATACTGCAATTGCCAGCATTAGAACATCA	32447520	chr16	32447461	+	FALSE	hs|16p11.2					chr16:032447461-032447520
A_33_P3336562			0.000256525	6.80151e-05	down	-2.89888	-1.5355	2.89888	down	down	-1.01786	-0.0255345	1.01786	-2.6559	-1.4092	2.6559	180.628	175.367	62.4758	54.7695	-0.0888615	-0.114396	-1.49806	-1.62436	Detected	Detected	Detected	Detected	Detected	Detected	Detected	Detected	Not Detected	Detected	Detected	Detected	ATCAATTGCTGTTTCCAGGAGCCCACAGCTCCAATTACTCAAAAGAACGTTGACTTTTTT	94189360	chr9	94189301	+	FALSE	hs|9q22.31	ENST00000442072				chr9:94189301-94189360
A_19_P00322611	XLOC_006883	BROAD Institute lincRNA (XLOC_006883), lincRNA [TCONS_00014809]	1.46549e-05	1.47236e-06	down	-2.89688	-1.5345	2.89688	down	down	-1.03377	-0.0479142	1.03377	-2.71266	-1.43971	2.71266	1499.79	1443.52	514.273	444.027	0.0141083	-0.0338058	-1.4256	-1.52039	Detected	Detected	Detected	Detected	Detected	Detected	Detected	Detected	Detected	Detected	Detected	Detected	CTGATGACAATGCCTGCTTGCTGATGGTTACGATGATCATAGCAGTGTGCATTTTGTATG	101513296	chr8	101513237	+	FALSE	hs|8q22.2					chr8:101513237-101513296
A_21_P0008877	LOC100507501	Homo sapiens uncharacterized LOC100507501 (LOC100507501), long non-coding RNA [NR_039999]	0.00555108	0.00265567	down	-2.89555	-1.53384	2.89555	down	down	-1.11274	-0.154118	1.11274	-2.15816	-1.1098	2.15816	71.2009	64.2937	31.4097	22.3266	0.0940785	-0.0600395	-1.01573	-1.43976	Detected	Not Detected	Detected	Detected	Detected	Not Detected	Detected	Detected	Not Detected	Not Detected	Detected	Not Detected	ATCGGAGAAAGTTTTTCAGGGTTAAACCTACTTCTTTCCCCCAAGAAACTCTTCTTGTCA	4295975	chr16	4295916	-	FALSE	hs|16p13.3	ENST00000573042	100507501		uncharacterized LOC100507501	chr16:4295975-4295916
A_24_P521994	KLHL24	Homo sapiens kelch-like family member 24 (KLHL24), mRNA [NM_017644]	5.49386e-07	3.84832e-09	down	-2.89478	-1.53345	2.89478	down	down	-1.0005	-0.00072797	1.0005	-2.43453	-1.28364	2.43453	1107.37	1101.41	420.909	326.161	-0.0223487	-0.0230767	-1.30599	-1.5558	Detected	Detected	Detected	Detected	Detected	Detected	Detected	Detected	Detected	Detected	Detected	Detected	AGTATAATCTGCTTTACAACTAGTATAGACCTAAGGTCATTTGCTTTCAATTAGAGGCTC	183402111	chr3	183402052	+	FALSE	hs|3q27.1	ENST00000454652	54800	NM_017644	kelch-like family member 24	chr3:183402052-183402111	GO:0030424|GO:0005737|GO:0043204
A_33_P3212640	NOTCH2NL	Homo sapiens notch 2 N-terminal like (NOTCH2NL), mRNA [NM_203458]	7.80397e-05	1.50032e-05	down	-2.89463	-1.53338	2.89463	down	down	-1.06158	-0.0862139	1.06158	-2.31787	-1.2128	2.31787	191.309	180.503	77.0256	57.0742	-0.088823	-0.175037	-1.30162	-1.6222	Detected	Detected	Detected	Detected	Detected	Detected	Detected	Detected	Not Detected	Detected	Detected	Detected	GTACTCCACAGGCTGATGATATGTGATATCCCTATATCATTAAAGTAAAGCCTAAGCACA	145285912	chr1	145285853	+	FALSE	hs|1q21.1	ENST00000369340	388677	NM_203458	notch 2 N-terminal like	chr1:145285853-145285912	GO:0005737|GO:0007219|GO:0005509|GO:0007275|GO:0005576|GO:0030154
A_19_P00322002	LINC-PINT	Homo sapiens long intergenic non-protein coding RNA, p53 induced transcript (LINC-PINT), transcript variant 4, long non-coding RNA [NR_109851]	2.34389e-05	2.9328e-06	down	-2.89327	-1.5327	2.89327	up	down	1.11223	0.153459	1.11223	-1.50003	-0.584987	1.50003	329.954	358.571	201.973	96.1291	0.123385	0.276845	-0.461602	-1.40932	Detected	Detected	Detected	Detected	Detected	Detected	Detected	Detected	Detected	Detected	Detected	Detected	TAAAGGAAGATGAGCTAGGAATCAAGAAATACGCAGAACTGATTCCTGTCACTGGCGCCA	130629627	chr7	130629568	-	FALSE	hs|7q32.3		378805	NR_109851	long intergenic non-protein coding RNA, p53 induced transcript	chr7:130629627-130629568
A_21_P0014622	LOC101930333	PREDICTED: Homo sapiens uncharacterized LOC101930333 (LOC101930333), ncRNA [XR_250613]	0.0244114	0.0145884	down	-2.88937	-1.53076	2.88937	down	down	-1.06596	-0.0921572	1.06596	-1.57295	-0.653471	1.57295	79.27	71.9561	52.9011	23.2126	-0.0780689	-0.170226	-0.73154	-1.60882	Detected	Not Detected	Detected	Detected	Detected	Detected	Detected	Detected	Not Detected	Not Detected	Detected	Not Detected	AATAAATCTAGGTTGGTTCAGTCTTTCCTGAGTCCACAGATTGGAAGCAGATTGAGGAAG	12053942	chr8	12053883	+	FALSE	hs|8p23.1		101930333	XR_250613	uncharacterized LOC101930333	chr8:12053883-12053942
A_32_P66804	PTPRN2	Homo sapiens protein tyrosine phosphatase, receptor type, N polypeptide 2 (PTPRN2), transcript variant 1, mRNA [NM_002847]	0.00104041	0.0003738	down	-2.88937	-1.53075	2.88937	down	down	-1.01746	-0.0249664	1.01746	-1.91887	-0.940255	1.91887	183.832	178.977	88.9141	56.2448	0.0187004	-0.00626596	-0.921555	-1.51205	Detected	Detected	Detected	Detected	Detected	Detected	Detected	Detected	Detected	Not Detected	Detected	Detected	CGGACCAGCAGTGACCTTCAAAGTGAGCGCCAATGTCCAAAACGTGACCACTGAGGATGT	157874063	chr7	157874004	-	FALSE	hs|7q36.3	ENST00000404321	5799	NM_002847	protein tyrosine phosphatase, receptor type, N polypeptide 2	chr7:157874063-157874004	GO:0043235|GO:0006470|GO:0005887|GO:0005001|GO:0043195|GO:0005788|GO:0030141|GO:0035335|GO:0034260|GO:0030658
A_32_P394951	NTN5	Homo sapiens netrin 5 (NTN5), mRNA [NM_145807]	3.41521e-05	4.91305e-06	down	-2.88215	-1.52714	2.88215	up	down	1.01682	0.024065	1.01682	-1.42421	-0.510158	1.42421	187.666	186.979	121.958	55.1119	-0.0300582	-0.00599321	-0.540216	-1.5572	Detected	Detected	Detected	Detected	Detected	Detected	Detected	Detected	Detected	Detected	Detected	Detected	AAAGTAATTTGGGAGCGACTAGGAGCTGAGCCTTCTACCTCGACGGTGCACTGCAGAGAG	49164903	chr19	49164844	-	FALSE	hs|19q13.33	ENST00000270235	126147	NM_145807	netrin 5	chr19:49164903-49164844	GO:0005576
A_33_P3398196	USP32	ubiquitin specific peptidase 32 [Source:HGNC Symbol;Acc:19143] [ENST00000585720]	0.00912991	0.0047442	down	-2.88212	-1.52713	2.88212	down	down	-1.75883	-0.814618	1.75883	-2.57021	-1.36189	2.57021	1707.07	1075.48	608.95	511.626	0.00398318	-0.810635	-1.3579	-1.52315	Detected	Detected	Detected	Detected	Detected	Detected	Detected	Detected	Detected	Detected	Detected	Detected	TATAGGTTTCCACCAAAGACTGCTGCTGTTACCAAAGACTGCTGCTATTAACCCTTGACA	58285098	chr17	58285090	-	FALSE	hs|17q23.1	ENST00000585720	84669		ubiquitin specific peptidase 32	chr17:58285098-58285090	GO:0006511|GO:0016579|GO:0005794|GO:0004843|GO:0016020|GO:0005509|GO:0004221
A_23_P350451	PRDM1	Homo sapiens PR domain containing 1, with ZNF domain (PRDM1), transcript variant 1, mRNA [NM_001198]	6.50541e-05	1.17906e-05	down	-2.8817	-1.52692	2.8817	up	down	1.00355	0.00510772	1.00355	-5.51022	-2.46211	5.51022	197.541	196.064	33.4758	58.5734	0.0227995	0.0279072	-2.43931	-1.50412	Detected	Not Detected	Detected	Detected	Detected	Detected	Not Detected	Detected	Detected	Detected	Detected	Detected	ATGACATCAGTGTGATCTCTGTAGTGGAGAAGGAAATTCTGGCCGTGGTCAGAAAAGAGA	106555182	chr6	106555123	+	FALSE	hs|6q21	ENST00000369096	639	NM_001198	PR domain containing 1, with ZNF domain	chr6:106555123-106555182	GO:0005515|GO:0003700|GO:0042826|GO:0060707|GO:0045579|GO:0008168|GO:0001893|GO:0030889|GO:0005634|GO:0000122|GO:0007281|GO:0032259|GO:0046872|GO:0006351|GO:0043565|GO:0010628|GO:0005737|GO:0045165|GO:0031665|GO:0042462
A_23_P215419	ICA1	Homo sapiens islet cell autoantigen 1, 69kDa (ICA1), transcript variant 2, mRNA [NM_004968]	4.11618e-06	2.015e-07	down	-2.88011	-1.52613	2.88011	up	down	1.12904	0.175097	1.12904	-1.50607	-0.590793	1.50607	4122.03	4585.18	2510.3	1218.82	0.0173877	0.192484	-0.573405	-1.50874	Detected	Detected	Detected	Detected	Detected	Detected	Detected	Detected	Detected	Detected	Detected	Detected	TGACCTCGACCCACTCTCAAATCCTGATGCTGTTGGGAAAACCGATAAAGAACACGAATT	8153625	chr7	8153566	-	FALSE	hs|7p21.3	ENST00000422063	3382	NM_004968	islet cell autoantigen 1, 69kDa	chr7:8153625-8153566	GO:0003674|GO:0005737|GO:0030054|GO:0000139|GO:0019904|GO:0006836|GO:0030672|GO:0030667|GO:0030658|GO:0005829
A_33_P3422947	DNAH6	Homo sapiens dynein, axonemal, heavy chain 6 (DNAH6), mRNA [NM_001370]	0.000294898	8.1034e-05	down	-2.87904	-1.52559	2.87904	up	down	1.12484	0.169717	1.12484	-2.38168	-1.25198	2.38168	181.342	202.179	72.5125	54.9139	-0.0410352	0.128681	-1.29301	-1.56662	Detected	Detected	Detected	Detected	Detected	Detected	Detected	Detected	Not Detected	Detected	Detected	Detected	TTTGAGGGGCGGGAAATAAAGTTGGTGATGACTTGTGCAGCCTTCATCACAATGAATCCT	84864408	chr2	84864349	+	FALSE	hs|2p11.2	ENST00000398278	1768	NM_001370	dynein, axonemal, heavy chain 6	chr2:84864349-84864408	GO:0006200|GO:0001539|GO:0008152|GO:0005874|GO:0005858|GO:0003777|GO:0016887|GO:0005524|GO:0007018
A_23_P21495	FCGBP	Homo sapiens Fc fragment of IgG binding protein (FCGBP), mRNA [NM_003890]	4.57279e-05	7.32877e-06	down	-2.87727	-1.5247	2.87727	up	down	1.19554	0.25766	1.19554	-1.78751	-0.837948	1.78751	482.421	568.786	257.44	142.998	0.022961	0.280621	-0.814987	-1.50174	Detected	Detected	Detected	Detected	Detected	Detected	Detected	Detected	Detected	Detected	Detected	Detected	TCAGTCATCCACCAGGAACGAAGATTTCCTGAAGAAGACCTGGTCCCTCTGGAGGTTGCG	40354126	chr19	40354068	-	FALSE	hs|19q13.2	ENST00000221347	8857	NM_003890	Fc fragment of IgG binding protein	chr19:40354126-40354068	GO:0005515|GO:0070062
A_21_P0014747	LOC101927895	PREDICTED: Homo sapiens uncharacterized LOC101927895 (LOC101927895), transcript variant X1, ncRNA [XR_241220]	0.0027124	0.00116018	down	-2.87304	-1.52258	2.87304	down	up	-1.40352	-0.489054	1.40352	1.7048	0.7696	1.7048	43.273	29.2816	64.7917	12.7619	0.182773	-0.306281	0.952373	-1.33981	Not Detected	Detected	Not Detected	Detected	Not Detected	Detected	Detected	Not Detected	Not Detected	Not Detected	Not Detected	Not Detected	GCCTTCAAAGTTGGAAAAAATATCAGGATTTTCTTTCTGGTCACTGGAAAAATATATCCG	19567178	chr1	19567119	+	FALSE	hs|1p36.13		101927895	XR_241220	uncharacterized LOC101927895	chr1:19567119-19567178
A_21_P0007298	XLOC_009327	BROAD Institute lincRNA (XLOC_009327), lincRNA [TCONS_00019532]	0.00200718	0.000816191	down	-2.87123	-1.52167	2.87123	up	down	1.35118	0.434223	1.35118	-1.7617	-0.81697	1.7617	52.0632	70.5396	26.5761	15.8121	-0.148425	0.285798	-0.965395	-1.6701	Detected	Not Detected	Detected	Detected	Not Detected	Not Detected	Not Detected	Detected	Not Detected	Not Detected	Detected	Not Detected	AATGGATGCCAGGCAATTCTAGAATCTCCACTCTTTGGTTTTTTGGGCCCTTGGATGGAT	128163360	chr11	128163301	+	FALSE	hs|11q24.3					chr11:128163301-128163360
A_32_P176911	LINC00239	Homo sapiens long intergenic non-protein coding RNA 239 (LINC00239), long non-coding RNA [NR_026774]	4.31678e-06	2.16529e-07	down	-2.86942	-1.52076	2.86942	up	down	1.03162	0.0449158	1.03162	-1.34126	-0.423588	1.34126	2732.38	2800.11	1885.44	816.367	0.0152114	0.0601273	-0.408376	-1.50555	Detected	Detected	Detected	Detected	Detected	Detected	Detected	Detected	Detected	Detected	Detected	Detected	GGACTCTGGAGATAAAACCTCATTGCAAGGCTACCTTTGCCACTGTATCTTAGCAGCTTT	102198775	chr14	102198716	+	FALSE	hs|14q32.31		145200	NR_026774	long intergenic non-protein coding RNA 239	chr14:102198716-102198775
A_33_P3301782	ZEB1-AS1	Homo sapiens ZEB1 antisense RNA 1 (ZEB1-AS1), long non-coding RNA [NR_024284]	1.6068e-05	1.66433e-06	down	-2.86704	-1.51956	2.86704	down	down	-1.2189	-0.285579	1.2189	-5.05272	-2.33706	5.05272	402.793	326.346	76.666	119.281	-0.0501699	-0.335749	-2.38723	-1.56973	Detected	Detected	Detected	Detected	Detected	Detected	Detected	Detected	Detected	Detected	Detected	Detected	GTCCTTAGGAACAGATAAAGTCATGGATATGAAAGTGATCACTGTCATTAATATCCACAT	31605790	chr10	31605731	-	FALSE	hs|10p11.22		220930	NR_024284	ZEB1 antisense RNA 1	chr10:31605790-31605731
A_33_P3245415	N4BP2L1	Homo sapiens NEDD4 binding protein 2-like 1 (N4BP2L1), transcript variant 3, mRNA [NM_001286459]	2.06686e-05	2.448e-06	down	-2.86587	-1.51897	2.86587	down	down	-1.02813	-0.0400283	1.02813	-5.44045	-2.44373	5.44045	328.971	319.034	58.9852	98.9755	-0.00297546	-0.0430037	-2.4467	-1.52195	Detected	Not Detected	Detected	Detected	Detected	Detected	Detected	Detected	Detected	Detected	Detected	Detected	TGGATTTACAAATGAGAGCTCCTATCACAGAAGGGGCGGTTGTCACCATGGATATTAGAG	32977136	chr13	32977077	-	FALSE	hs|13q13.1	ENST00000459716	90634	NM_001286459	NEDD4 binding protein 2-like 1	chr13:32977136-32977077
A_21_P0007243	XLOC_009227	BROAD Institute lincRNA (XLOC_009227), lincRNA [TCONS_00019404]	1.08539e-05	9.44063e-07	down	-2.86498	-1.51853	2.86498	up	down	1.22226	0.289552	1.22226	-1.03272	-0.0464441	1.03272	221.761	274.079	198.698	66.3137	0.0114973	0.30105	-0.0349468	-1.50703	Detected	Detected	Detected	Detected	Detected	Detected	Detected	Detected	Detected	Detected	Detected	Detected	TCTAGTAATGCAGAATAGCATGTGGCTCTACCCATGTTCTGACAGACTGAATAAATACTG	79311415	chr11	79311356	+	FALSE	hs|11q14.1					chr11:79311356-79311415
A_33_P3416804		Homo sapiens mRNA; cDNA DKFZp686C0338 (from clone DKFZp686C0338). [CR749395]	0.0077837	0.00393251	down	-2.8593	-1.51566	2.8593	up	down	1.13597	0.183927	1.13597	-2.05926	-1.04212	2.05926	71.5222	80.0876	36.7227	21.7218	0.0552449	0.239172	-0.986879	-1.46042	Detected	Not Detected	Detected	Detected	Detected	Detected	Detected	Detected	Not Detected	Not Detected	Detected	Not Detected	ATATGTATATACATGTCTATGTGCCTATATATGCATGTTTTTATTTCTAAATATCTATTT	31264853	chr12	31264794	-	FALSE	hs|12p11.21	ENST00000391394		CR749395		chr12:31264853-31264794
A_33_P3424462	CNST	Homo sapiens consortin, connexin sorting protein (CNST), transcript variant 2, mRNA [NM_001139459]	9.27472e-07	1.23252e-08	down	-2.85393	-1.51295	2.85393	down	down	-1.02497	-0.0355795	1.02497	-2.02557	-1.01833	2.02557	287.934	281.045	131.419	86.3462	-0.0114695	-0.047049	-1.0298	-1.52442	Detected	Detected	Detected	Detected	Detected	Detected	Detected	Detected	Detected	Detected	Detected	Detected	CTTGTTTTTGTAAGTTTTCCCTTGTCTCAAACATGAGGGAAAATTCTAGTTAACGTAAGC	246811470	chr1	246811411	+	FALSE	hs|1q44	ENST00000483271	163882	NM_001139459	consortin, connexin sorting protein	chr1:246811411-246811470	GO:0030133|GO:0005802|GO:0005515|GO:0043234|GO:0005886|GO:0019902|GO:0042998|GO:0010923|GO:0016021|GO:0071253
A_21_P0014053	LOC388813	Homo sapiens uncharacterized protein ENSP00000383407-like (LOC388813), mRNA [NM_001256579]	0.011327	0.00607508	down	-2.85099	-1.51146	2.85099	up	down	1.40113	0.48659	1.40113	-2.56482	-1.35886	2.56482	85.0476	121.649	34.7113	25.6874	0.113498	0.600089	-1.24536	-1.39796	Detected	Not Detected	Detected	Detected	Detected	Detected	Detected	Detected	Not Detected	Not Detected	Detected	Not Detected	TAGGAGGTGTACCCAGAAACAGAAATGTTCTTATGAGTAGTTCTAGAAACTTCTTCAAAA	15964554	chr21	15964495	-	FALSE	hs|21q11.2		388813	NM_001256579	uncharacterized protein ENSP00000383407-like	chr21:15964554-15964495
A_23_P125748	ZMAT1	Homo sapiens zinc finger, matrin-type 1 (ZMAT1), transcript variant 2, mRNA [NM_001282400]	0.000273327	7.36187e-05	down	-2.8507	-1.51131	2.8507	up	down	1.08396	0.116315	1.08396	-2.22352	-1.15284	2.22352	295.851	318.975	129.61	89.067	-0.0155846	0.10073	-1.16843	-1.5269	Detected	Detected	Detected	Detected	Detected	Detected	Detected	Detected	Detected	Detected	Detected	Detected	CCAGTACCCTTGAGCCTTAATCAGCAAGAAAATAACTCTGGCTCATACAGTGTAGAATCT	101138913	chrX	101138854	-	FALSE	hs|Xq22.1	ENST00000488347	84460	NM_001282400	zinc finger, matrin-type 1	chrX:101138913-101138854	GO:0008270|GO:0005634|GO:0003677
A_33_P3252809		HS268H5 {Homo sapiens} (exp=0; wgp=1; cg=0), partial (84%) [THC2523717]	1.11377e-05	9.84932e-07	down	-2.84751	-1.5097	2.84751	up	down	1.44388	0.52995	1.44388	-1.08391	-0.116244	1.08391	368.339	528.15	318.416	111.606	-0.0152766	0.514674	-0.131521	-1.52498	Detected	Detected	Detected	Detected	Detected	Detected	Detected	Detected	Detected	Detected	Detected	Detected	GGGAGTATCCATTTCCTGTATCTTGCCAACACATGGTGTTATTAAGAAACAAAATGAAAT	45725290	chr22	45725231	+	FALSE	hs|22q13.31					chr22:045725231-045725290
A_19_P00316415	XLOC_007808	BROAD Institute lincRNA (XLOC_007808), lincRNA [TCONS_00016443]	0.0141205	0.00780096	down	-2.84599	-1.50893	2.84599	up	down	1.08098	0.112341	1.08098	-1.84872	-0.88653	1.84872	56.8246	61.3223	31.0364	18.1447	0.0400785	0.15242	-0.846452	-1.46885	Detected	Not Detected	Detected	Detected	Detected	Not Detected	Detected	Detected	Not Detected	Not Detected	Detected	Not Detected	CTGTGTCCTCTTTTATACCTTTTGATGTGCACCTATTTAAATATAAAAGTCAGTTGTAGA	102563606	chr9	102563547	-	FALSE	hs|9q22.33					chr9:102563606-102563547
A_21_P0011398	WHAMMP3	WAS protein homolog associated with actin, golgi membranes and microtubules pseudogene 3 [Source:HGNC Symbol;Acc:27892] [ENST00000560810]	0.00654683	0.00321537	down	-2.84547	-1.50867	2.84547	up	down	1.37495	0.459382	1.37495	-1.10809	-0.14807	1.10809	37.6941	54.0207	32.9682	11.2066	-0.0492948	0.410088	-0.197364	-1.55796	Detected	Not Detected	Not Detected	Not Detected	Not Detected	Not Detected	Detected	Not Detected	Not Detected	Not Detected	Detected	Not Detected	CACATAGCAAAACAAAGAAAGAAAAATGATTATTACCCCAATCCCATCATCTAGAGATGC	23198354	chr15	23198295	-	FALSE	hs|15q11.2	ENST00000560810	339005		WAS protein homolog associated with actin, golgi membranes and microtubules pseudogene 3	chr15:23198354-23198295
A_23_P160567	ZMYND12	Homo sapiens zinc finger, MYND-type containing 12 (ZMYND12), transcript variant 1, mRNA [NM_032257]	0.000143389	3.26576e-05	down	-2.84111	-1.50645	2.84111	down	down	-1.14219	-0.191796	1.14219	-1.99266	-0.994696	1.99266	446.21	384.1	203.665	134.144	-0.0740846	-0.265881	-1.06878	-1.58054	Detected	Detected	Detected	Detected	Detected	Detected	Detected	Detected	Detected	Detected	Detected	Detected	ATATATTCCAGCCTTGCACAACTGCTTTGAGGTACTGTAGACTGCTGAAGTTTCCACCCT	42896355	chr1	42896296	-	FALSE	hs|1p34.2	ENST00000433602	84217	NM_032257	zinc finger, MYND-type containing 12	chr1:42896355-42896296	GO:0005622|GO:0046872
A_21_P0010326	XLOC_014110	BROAD Institute lincRNA (XLOC_014110), lincRNA [TCONS_00029312]	6.96976e-06	4.70597e-07	down	-2.83844	-1.5051	2.83844	up	down	1.08653	0.119724	1.08653	-3.93354	-1.97583	3.93354	246.349	266.853	58.7296	74.8214	-0.0333621	0.0863624	-2.00919	-1.53846	Detected	Not Detected	Detected	Detected	Detected	Detected	Detected	Detected	Detected	Detected	Detected	Detected	CGGTCTCACGGCCATTGGTGCAGAGCTGGGATCCACGACCAGATTCTACCAATTAAAAAA	45578954	chr21	45578640	-	FALSE	hs|21q22.3					chr21:45578954-45578640
A_32_P150391	C17orf100	Homo sapiens chromosome 17 open reading frame 100 (C17orf100), mRNA [NM_001105520]	1.17403e-06	2.063e-08	down	-2.83652	-1.50412	2.83652	down	down	-1.04804	-0.0676932	1.04804	-4.14485	-2.05132	4.14485	178.175	168.599	39.8759	53.9559	0.0179717	-0.0497216	-2.03335	-1.48615	Detected	Not Detected	Detected	Detected	Detected	Detected	Detected	Detected	Detected	Detected	Detected	Detected	CTGCTAAAAACTCGAGGGACAAGGAACAGACTCATAAATTATTAATTGGCCTTTGTTTAT	6556063	chr17	6556004	+	FALSE	hs|17p13.1	ENST00000391428	388327	NM_001105520	chromosome 17 open reading frame 100	chr17:6556004-6556063
A_33_P3232861	XLOC_008914	BROAD Institute lincRNA (XLOC_008914), lincRNA [TCONS_00018030]	0.00410909	0.00187765	down	-2.83527	-1.50348	2.83527	down	down	-1.11883	-0.161994	1.11883	-1.03208	-0.0455534	1.03208	62.2405	55.5563	58.5642	19.0726	-0.0159119	-0.177905	-0.0614653	-1.5194	Detected	Not Detected	Not Detected	Detected	Detected	Detected	Detected	Detected	Not Detected	Not Detected	Detected	Not Detected	GACCTAGTAAGGCTTAAACCTCTAAAACTTGTGGTTTTAACAAGGCTTAATATACGTAGT	97848766	chr10	97848707	-	FALSE	hs|10q24.1					chr10:97848766-97848707
A_24_P940149	C2CD2	Homo sapiens C2 calcium-dependent domain containing 2 (C2CD2), transcript variant 1, mRNA [NM_015500]	0.00371718	0.00167149	down	-2.83372	-1.5027	2.83372	down	down	-1.01228	-0.017614	1.01228	-3.24904	-1.70002	3.24904	74.5114	73.2478	22.2381	22.6741	-0.0549657	-0.0725797	-1.75498	-1.55766	Detected	Not Detected	Detected	Detected	Detected	Not Detected	Not Detected	Detected	Not Detected	Not Detected	Detected	Not Detected	GTAGCCATCTCCTTGTTGCAGCTGAAAACCTGCTGTGAGAGTTTTGACAGAGCACTTTAT	43306092	chr21	43306033	-	FALSE	hs|21q22.3	ENST00000380486	25966	NM_015500	C2 calcium-dependent domain containing 2	chr21:43306092-43306033	GO:0005634|GO:0005576|GO:0005829
A_21_P0014684	NPIPB4	PREDICTED: Homo sapiens nuclear pore complex interacting protein family, member B4 (NPIPB4), mRNA [XM_006721108]	0.0213907	0.0125692	down	-2.8315	-1.50157	2.8315	up	down	1.03249	0.0461249	1.03249	-1.06558	-0.091636	1.06558	60.0531	63.8791	55.4353	18.0657	0.205562	0.251687	0.113926	-1.29601	Detected	Not Detected	Not Detected	Detected	Not Detected	Not Detected	Detected	Detected	Not Detected	Not Detected	Detected	Not Detected	TGTTGTGTAGAAATTTCATTGACTGTGTTAAAATTATTCTCCATGGGCTGGAGAACACAT	21870629	chr16	21870570	-	FALSE	hs|16p12.2		440345	XM_006721108	nuclear pore complex interacting protein family, member B4	chr16:21870629-21870570	GO:0016021
A_24_P369656	TRIM9	Homo sapiens tripartite motif containing 9 (TRIM9), transcript variant 2, mRNA [NM_052978]	0.00696686	0.00345401	down	-2.83032	-1.50096	2.83032	down	down	-1.33157	-0.413124	1.33157	-3.93151	-1.97508	3.93151	70.171	51.9095	18.1794	22.64	0.00712379	-0.406	-1.96796	-1.49384	Detected	Not Detected	Detected	Detected	Detected	Not Detected	Not Detected	Detected	Not Detected	Not Detected	Detected	Not Detected	ATACATCATGGGAATCATACTATTCTGGTAAAAATCAGTTATTAGCATAACAGCCTGAGC	51463203	chr14	51463144	-	FALSE	hs|14q22.1	ENST00000360392	114088	NM_052978	tripartite motif containing 9	chr14:51463203-51463144	GO:0004842|GO:0016567|GO:0030054|GO:0016874|GO:0016079|GO:0030425|GO:0042803|GO:0008021|GO:0035544|GO:0005737|GO:0045955|GO:0000149|GO:0043161|GO:0008270|GO:0005856
A_23_P39237	ZFP36	Homo sapiens ZFP36 ring finger protein (ZFP36), mRNA [NM_003407]	1.88432e-06	5.10733e-08	down	-2.82947	-1.50053	2.82947	up	down	1.74058	0.799569	1.74058	-1.73064	-0.791305	1.73064	4941.94	8531.27	2643.28	1491.12	0.0277809	0.827349	-0.763524	-1.47275	Detected	Detected	Detected	Detected	Detected	Detected	Detected	Detected	Detected	Detected	Detected	Detected	GGTGCTCAAATTACCCTCCAAAAGCAAGTAGCCAAAGCCGTTGCCAAACCCCACCCATAA	39899817	chr19	39899758	+	FALSE	hs|19q13.2	ENST00000248673	7538	NM_003407	ZFP36 ring finger protein	chr19:39899758-39899817	GO:0005515|GO:0010467|GO:0003727|GO:0010494|GO:0005634|GO:0003729|GO:0019957|GO:0046872|GO:0005829|GO:0071889|GO:0005737|GO:0042594|GO:0017091|GO:0000288|GO:0016070|GO:0019901|GO:0016071|GO:0032680|GO:0060213|GO:0000122|GO:0006402|GO:0003677|GO:0035278|GO:1900153|GO:0070935
A_21_P0011311	XLOC_l2_004611	BROAD Institute lincRNA (XLOC_l2_004611), lincRNA [TCONS_l2_00008540]	0.00285566	0.0012306	down	-2.82819	-1.49988	2.82819	down	down	-1.18993	-0.250881	1.18993	-2.38827	-1.25597	2.38827	3475.58	2872.78	1385.28	1070.45	0.134152	-0.116728	-1.12181	-1.36572	Detected	Detected	Detected	Detected	Detected	Detected	Detected	Detected	Detected	Detected	Detected	Detected	GAGGGTAATTCTTAAGATTGTGGATGGACTGCTGGGTACTGGTTAAGAATTCTGGCTTTA	32887699	chr15	32887640	+	FALSE	hs|15q13.3					chr15:32887640-32887699
A_21_P0000759	ITGB2-AS1	Homo sapiens ITGB2 antisense RNA 1 (ITGB2-AS1), transcript variant 1, long non-coding RNA [NR_038311]	7.67772e-06	5.45433e-07	down	-2.8246	-1.49805	2.8246	up	down	1.01647	0.0235705	1.01647	-3.16726	-1.66324	3.16726	209.554	209.549	60.724	63.146	0.0556356	0.0792062	-1.6076	-1.44241	Detected	Detected	Detected	Detected	Detected	Detected	Detected	Detected	Detected	Detected	Detected	Detected	ATTTCTTTTCCCGTTCAATTCATGGTTTCTGCCCAAACGGAGCCACGTGAGGACTTCTTT	46348705	chr21	46348646	+	FALSE	hs|21q22.3		100505746	NR_038311	ITGB2 antisense RNA 1	chr21:46348646-46348705
A_24_P299474	TENM2	Homo sapiens teneurin transmembrane protein 2 (TENM2), mRNA [NM_001122679]	0.000812967	0.000277443	down	-2.82354	-1.49751	2.82354	down	down	-1.04773	-0.0672708	1.04773	-1.32429	-0.405216	1.32429	207.321	196.599	144.05	64.0667	0.0510162	-0.0162546	-0.3542	-1.44649	Detected	Detected	Detected	Detected	Detected	Detected	Detected	Detected	Detected	Detected	Detected	Detected	CACACACAATGTTCCAAGTTCCCCTAAAATATGACCCACTTGTTCTGGGTCTACGCAGAA	167690122	chr5	167690063	+	FALSE	hs|5q34	ENST00000403607	57451	NM_001122679	teneurin transmembrane protein 2	chr5:167690063-167690122	GO:0005515|GO:0043005|GO:0030054|GO:0035584|GO:0005886|GO:0005783|GO:0051491|GO:0045202|GO:0005634|GO:0030175|GO:0030425|GO:0042803|GO:0030426|GO:0016337|GO:0043197|GO:0007411|GO:0005911|GO:0045211|GO:0050839|GO:0007157|GO:0005794|GO:0046982|GO:0005102|GO:0000122|GO:0006351|GO:0007165|GO:0005887|GO:0016605
A_23_P393025	SPATA4	Homo sapiens spermatogenesis associated 4 (SPATA4), mRNA [NM_144644]	0.00238988	0.000998979	down	-2.82235	-1.49689	2.82235	down	down	-1.20782	-0.272405	1.20782	-4.39901	-2.13718	4.39901	75.4302	66.5998	16.9937	22.8172	0.117736	-0.154669	-2.01944	-1.37916	Detected	Not Detected	Detected	Detected	Detected	Not Detected	Not Detected	Detected	Not Detected	Not Detected	Not Detected	Not Detected	AAACCTATCAGAAACATGGACAAGAAACCTTGAAAAGCACCTGTCAAATGGCTTTGAAGA	177105963	chr4	177105904	-	FALSE	hs|4q34.2	ENST00000280191	132851	NM_144644	spermatogenesis associated 4	chr4:177105963-177105904	GO:0003674|GO:0005737|GO:0005575
A_33_P3380246		RST9658 Athersys RAGE Library Homo sapiens cDNA, mRNA sequence [BG190585]	0.00119065	0.000439314	down	-2.81849	-1.49492	2.81849	up	down	1.66012	0.731284	1.66012	-1.61234	-0.689157	1.61234	36.6997	58.0791	21.2935	10.7926	0.160598	0.891881	-0.528559	-1.33433	Detected	Not Detected	Not Detected	Detected	Not Detected	Not Detected	Not Detected	Detected	Not Detected	Not Detected	Detected	Not Detected	GTACAGACTCCAACCCAGCTGAAACCCATTTCATGAAATGTACTTTATATAAACCTAATT	182741240	chr4	182741181	-	FALSE	hs|4q34.3	ENST00000510211				chr4:182741240-182741181
A_23_P255672	ABLIM2	Homo sapiens actin binding LIM protein family, member 2 (ABLIM2), transcript variant 6, mRNA [NM_032432]	1.51015e-06	3.27605e-08	down	-2.81741	-1.49437	2.81741	up	down	1.11336	0.154914	1.11336	-2.92545	-1.54866	2.92545	515.684	568.803	164.323	156.229	-0.011652	0.143262	-1.56031	-1.50602	Detected	Detected	Detected	Detected	Detected	Detected	Detected	Detected	Detected	Detected	Detected	Detected	AACTGGAAACCCCCATTTCTCATTAGTGCAATGTCATATCTGATCCCAGGAAGCCTGGAA	7967135	chr4	7967076	-	FALSE	hs|4p16.1	ENST00000514025	84448	NM_032432	actin binding LIM protein family, member 2	chr4:7967135-7967076	GO:0030036|GO:0007411|GO:0045944|GO:0008270|GO:0003779|GO:0030016|GO:0015629|GO:0006351
A_23_P211136	BRWD1	Homo sapiens bromodomain and WD repeat domain containing 1 (BRWD1), transcript variant 1, mRNA [NM_018963]	0.00137872	0.000523277	down	-2.81667	-1.49399	2.81667	down	down	-1.17482	-0.232444	1.17482	-1.34955	-0.432483	1.34955	441.244	358.679	298.703	129.565	0.214919	-0.017525	-0.217564	-1.27907	Detected	Detected	Detected	Detected	Detected	Detected	Detected	Detected	Detected	Detected	Detected	Detected	AAATCAGGCATTTTTCCAAAGGAAGTGCTAATGGGCCTATTTGACTTCTGAGTGAAGCAA	40558504	chr21	40558445	-	FALSE	hs|21q22.2	ENST00000333229	54014	NM_018963	bromodomain and WD repeat domain containing 1	chr21:40558504-40558445	GO:0003674|GO:0005737|GO:0006357|GO:0008360|GO:0007010|GO:0005634|GO:0006351
[truncated: 1,719 more rows]
[truncated: 3 more columns]

## Sheet: UP
# Notes : Created from Advanced Analysis operation: significance Analysis.
#Entitylist : Filtered on Flags [Detected, Compromised]
#Interpretation : time
#Experiment: OATL4
#corrected p-value cut-off:0.05
#Post-hoc test: tukeyHSD
#Selected Test : Oneway ANOVA
#p-value computation: Asymptotic
#Multiple Testing Correction: Benjamini-Hochberg
#
# Technology : Agilent.SingleColor.39494
# Owner : gxuser
# Created On : Thu Apr 08 17:07:14 JST 2021
[truncated: 919 more rows]
[truncated: 3 more columns]

## Sheet: DOWN
# Notes : Created from Advanced Analysis operation: significance Analysis.
#Entitylist : Filtered on Flags [Detected, Compromised]
#Interpretation : time
#Experiment: OATL4
#corrected p-value cut-off:0.05
[truncated: 1,413 more rows]
[truncated: 3 more columns]
