# Supplementary material for: IMiD/CELMoD-induced growth suppression of adult T-cell leukemia/lymphoma cells via cereblon through downregulation of target proteins and their downstream effectors
Source: Front Oncol. 2024 Jan 24;13:1272528. doi: 10.3389/fonc.2023.1272528 (PMC10853999; doi:10.3389/fonc.2023.1272528)
Supplement: Supplementary file 4 [file Table_4.xlsx]

## Sheet: OATL4_24h_KEGG_UP
Category	Term	Count	%	PValue	Genes	List Total	Pop Hits	Pop Total	Fold Enrichment	Bonferroni	Benjamini	FDR
KEGG_PATHWAY	Systemic lupus erythematosus 9.31.E-23	41	5.57065	9.30926e-23	HIST1H2BJ, HIST1H2BK, HIST2H2AB, HIST2H2AC, HIST2H4B, HIST1H3F, HIST1H3G, HIST1H2AG, HIST1H3H, HIST1H3B, HIST1H3C, HIST1H2AC, HIST1H3D, HIST1H2AM, HIST1H2AI, H3F3B, HIST1H4K, H2AFZ, HIST1H4L, HIST1H2AH, HIST1H2AK, H2AFX, HIST1H2AJ, HIST2H2BF, HIST2H2BE, HIST1H4A, HIST2H3A, HIST1H4B, HIST4H4, HIST1H2BF, HIST1H4H, HIST1H2BH, HIST1H4I, HIST1H2BB, HIST1H4C, HIST2H3D, HIST1H4D, HIST1H2BD, HIST1H4E, SN…	315	134	6879	6.68181	2.22491e-20	2.22491e-20	2.14113e-20	<0.05
KEGG_PATHWAY	Alcoholism 2.45.E-22	46	6.25	2.45478e-22	HDAC2, HIST1H2BJ, HIST1H2BK, HIST2H2AB, HIST2H2AC, HIST2H4B, HIST1H3F, HIST1H3G, HIST1H2AG, HIST1H3H, HIST1H3B, HRAS, HIST1H3C, HIST1H2AC, HIST1H3D, HIST1H2AM, HIST1H2AI, H3F3B, HIST1H4K, H2AFZ, HIST1H4L, HIST1H2AH, HIST1H2AK, H2AFX, HIST1H2AJ, HIST2H2BF, HIST2H2BE, GRIN2D, PPP1CA, HIST1H4A, HIST2H3A, HIST1H4B, HIST4H4, HIST1H2BF, GNAS, HIST1H4H, HIST1H2BH, HIST1H4I, HIST1H2BB, CALM1, HIST1H4C, H…	315	177	6879	5.67544	5.86693e-20	2.93347e-20	2.823e-20
KEGG_PATHWAY	Viral carcinogenesis 3.04.E-11	35	4.75543	3.03502e-11	HDAC2, HIST1H2BJ, YWHAB, HIST1H2BK, CCND3, HIST2H4B, HRAS, RANBP1, CREBBP, EGR3, HIST1H4K, HIST1H4L, HIST2H2BF, HIST2H2BE, CCNA2, HIST1H4A, PKM, RBL1, HIST1H4B, CCNE2, HIST4H4, CDK4, CDK2, HIST1H2BF, BAX, HIST1H4H, HIST1H2BH, HIST1H4I, HIST1H2BB, ATP6V0D1, HIST1H4C, HIST1H4D, HIST1H2BD, HIST1H4E, HIST1H4F	315	205	6879	3.72846	7.25369e-09	2.4179e-09	2.32685e-09
KEGG_PATHWAY	Proteasome 1.32.E-04	10	1.3587	0.000132104	PSMD8, PSMC5, PSMA4, PSMC3, PSMC4, PSME3, PSMD2, POMP, PSMD1, PSMA7	315	44	6879	4.9632	0.0310818	0.00709689	0.00682964
KEGG_PATHWAY	Cell cycle 1.48.E-04	17	2.30978	0.00014847	CREBBP, HDAC2, PCNA, YWHAB, CDC6, PKMYT1, CCNA2, CCND3, STAG1, RBL1, TFDP1, CCNE2, CDK4, CDK2, MCM5, E2F4, ANAPC2	315	124	6879	2.99393	0.0348648	0.00709689	0.00682964
KEGG_PATHWAY	Pyrimidine metabolism 1.79.E-04	15	2.03804	0.000178806	DTYMK, RRM2, CTPS1, POLE4, POLA1, POLA2, POLR3B, POLR2F, POLR3H, TK1, UPP1, UMPS, DCTPP1, POLR3K, POLR2L	315	101	6879	3.24328	0.041838	0.00712244	0.00685423
KEGG_PATHWAY	Spliceosome 3.37.E-04	17	2.30978	0.000336914	SF3B4, HSPA8, NCBP1, RBM8A, DDX46, ALYREF, U2AF1, MAGOHB, PRPF19, PRPF4, HNRNPM, MAGOH, SRSF3, PRPF31, HNRNPC, BCAS2, SNRPB	315	133	6879	2.79134	0.0773784	0.0115032	0.01107
KEGG_PATHWAY	Pathogenic Escherichia coli infection 4.28.E-04	10	1.3587	0.000427781	TUBB8, TUBA1C, TUBB6, TUBB2A, TUBA1A, TUBB3, ARPC5L, ARPC4, TUBB4B, TUBA4A	315	51	6879	4.28198	0.0972067	0.01278	0.0122987
KEGG_PATHWAY	Hepatitis B 2.43.E-03	16	2.17391	0.00243317	CREBBP, EGR3, PCNA, CHUK, YWHAB, CCNA2, MAPK9, MAVS, CCNE2, CDK4, CDK2, BAX, BIRC5, CYCS, HRAS, IFNAR1	315	145	6879	2.40972	0.441353	0.0646143	0.0621811	<0.1
	hsa05322:Systemic lupus erythematosus
	hsa05034:Alcoholism
	hsa05203:Viral carcinogenesis
	hsa03050:Proteasome
	hsa04110:Cell cycle
	hsa00240:Pyrimidine metabolism
	hsa03040:Spliceosome
	hsa05130:Pathogenic Escherichia coli infection
	hsa05161:Hepatitis B
