# Supplementary material for: IMiD/CELMoD-induced growth suppression of adult T-cell leukemia/lymphoma cells via cereblon through downregulation of target proteins and their downstream effectors
Source: Front Oncol. 2024 Jan 24;13:1272528. doi: 10.3389/fonc.2023.1272528 (PMC10853999; doi:10.3389/fonc.2023.1272528)
Supplement: Supplementary file 5 [file Table_5.xlsx]

## Sheet: Sheet1
	HuT102
		Mock vs 1h	Mock vs 6h	Mock vs 24h
	Corrected P<0.05	1291	12398	12216
	≧ 2 fold	52	2935	2192
	UP	21	1291	924
	DOWN	31	1644	1268
	OATL4
		Mock vs 1h	Mock vs 6h	Mock vs 24h
	Corrected P<0.05	1233	12182	11958
	≧ 2 fold	90	3084	2322
	UP	50	1612	917
	DOWN	40	1472	1404
