# Supplementary material for: IMiD/CELMoD-induced growth suppression of adult T-cell leukemia/lymphoma cells via cereblon through downregulation of target proteins and their downstream effectors
Source: Front Oncol. 2024 Jan 24;13:1272528. doi: 10.3389/fonc.2023.1272528 (PMC10853999; doi:10.3389/fonc.2023.1272528)
Supplement: Supplementary file 6 [file Table_6.xlsx]

## Sheet: HuT102_24h_KEGG_DOWN
Category	Term	Count	%	PValue	Genes	List Total	Pop Hits	Pop Total	Fold Enrichment	Bonferroni	Benjamini	FDR
KEGG_PATHWAY	hsa04261:Adrenergic signaling in cardiomyocytes	13	1.50289	0.00327969	CAMK2B, TNNC1, ATP2B4, ADCY4, PPP2R5B, ATP2B2, CACNA1C, CACNA2D4, PPP2R5C, ADCY7, MAPK11, PPP2R2B, RAPGEF3	243	138	6879	2.66676	0.540935	0.465246	0.465246
KEGG_PATHWAY	hsa04020:Calcium signaling pathway	15	1.7341	0.00409769	PDGFRB, CAMK2B, TNNC1, TNNC2, ATP2B4, ADCY4, ATP2B2, CACNA1C, ADCY7, P2RX7, ITPKB, P2RX5, GRIN2A, ORAI3, ERBB2	243	179	6879	2.37223	0.622108	0.465246	0.465246
KEGG_PATHWAY	hsa04015:Rap1 signaling pathway	16	1.84971	0.00697575	PDGFRB, HGF, ITGB2, ADCY4, LPAR2, ARAP3, ITGAL, ADCY7, RAP1GAP, MAPK11, GRIN2A, ID1, TEK, DRD2, LAT, RAPGEF3	243	210	6879	2.15685	0.809679	0.465246	0.465246
KEGG_PATHWAY	hsa04151:PI3K-Akt signaling pathway	22	2.54335	0.00967008	PDGFRB, TNXB, COL27A1, ITGA3, BAD, HGF, PPP2R5B, LPAR2, PPP2R5C, OSMR, THBS4, COMP, IKBKB, PPP2R2B, LPAR6, IL7, IL3RA, DDIT4, COL6A3, TEK, SGK1, ITGA9	243	345	6879	1.80519	0.900038	0.465246	0.465246
KEGG_PATHWAY	hsa04024:cAMP signaling pathway	15	1.7341	0.00981533	CAMK2B, BAD, PDE4D, ATP2B4, ADCY4, ARAP3, NFATC1, ATP2B2, CACNA1C, FOS, ADCY7, GRIN2A, PDE4B, DRD2, RAPGEF3	243	198	6879	2.14459	0.903453	0.465246	0.465246
KEGG_PATHWAY	hsa05144:Malaria	6	0.693642	0.0279914	COMP, LRP1, HGF, ITGB2, ITGAL, THBS4	243	49	6879	3.46636	0.998804	1	1
KEGG_PATHWAY	hsa04512:ECM-receptor interaction	8	0.924855	0.0329124	COMP, COL27A1, TNXB, ITGA3, COL6A3, HSPG2, THBS4, ITGA9	243	87	6879	2.60309	0.999641	1	1
KEGG_PATHWAY	hsa04728:Dopaminergic synapse	10	1.15607	0.0360566	CAMK2B, MAPK11, GRIN2A, PPP2R2B, KIF5A, PPP2R5B, FOS, CACNA1C, PPP2R5C, DRD2	243	128	6879	2.21161	0.999834	1	1
KEGG_PATHWAY	hsa04380:Osteoclast differentiation	10	1.15607	0.0408899	IKBKB, MAPK11, NCF1, CTSK, FOSB, NFATC1, FOS, TNFRSF11A, IRF9, OSCAR	243	131	6879	2.16097	0.99995	1	1
KEGG_PATHWAY	hsa04713:Circadian entrainment	8	0.924855	0.0493172	CAMK2B, PER1, GRIN2A, MTNR1B, ADCY4, FOS, CACNA1C, ADCY7	243	95	6879	2.38389	0.999994	1	1
