# Supplementary material for: IMiD/CELMoD-induced growth suppression of adult T-cell leukemia/lymphoma cells via cereblon through downregulation of target proteins and their downstream effectors
Source: Front Oncol. 2024 Jan 24;13:1272528. doi: 10.3389/fonc.2023.1272528 (PMC10853999; doi:10.3389/fonc.2023.1272528)
Supplement: Supplementary file 7 [file Table_7.xlsx]

## Sheet: Sheet1
		42326	41964	41968	41971	41975	41978	41982	41985	41989	41992		Day 1	Day 4	Day 8	Day 11	Day 15	Day 18	Day 22	Day 25	Day 29	Day 32
		Day 1	Day 4	Day 8	Day 11	Day 15	Day 18	Day 22	Day 25	Day 29	Day 32		1	4	8	11	15	18	22	25	29	32
0mg/kg	1	18.8	18.82	18.74	18.07	17.88	17.96	18.1	18.14	18.12	18.81	0mg/kg BW	18.7167	18.09	18.5783	18.1917	18.37	18.545	18.7633	19.01	19.0733	19.3733
	2	19.36	18.32	19.09	18.07	18.97	17.64	19.92	20.09	20.26	20.05	10mg/kg BW	18.7183	17.92	18.1517	17.304	17.76	17.8417	18.385	18.1883	18.3967	19.5833
	3	18.11	16.99	17.2	17.32	17.07	19.72	17.9	18.61	17.76	19.17	50mg/kg BW	18.73	17.9033	18.172	17.645	17.885	18.0183	18.6467	18.4433	18.9617	19.4667
	4	16.58	16.02	16.51	16.02	15.97	15.74	16.05	17.03	17.08	17.18	100mg/kg BW	18.715	17.9083	18.2333	17.9767	17.3783	17.9767	18.2817	18.1717	18.85	19.4267
	5	20.06	19.56	20.58	20.32	20.19	20.2	20.12	19.86	20.13	19.62
	6	19.39	18.83	19.35	19.35	20.14	20.01	20.49	20.33	21.09	21.41		1.12636	1.21032	1.35818	1.37702	1.55432	1.59662	1.56564	1.18804	1.48317	1.28037
10mg/kg	1	19.82	18.91	19.39	18..55	18.96	18.99	19.64	19.02	19.11	20.05		0.991151	0.989731	0.897857	0.869335	1.03197	0.92789	0.929243	0.798215	0.725412	0.616108
	2	19.18	18.62	18.36	17.53	17.71	18.21	18.43	18.04	18.68	19.88		0.919601	0.936922	1.22222	1.10777	1.17676	1.27775	1.09079	1.2751	1.03885	1.09766
	3	18.89	18.66	18.69	17.93	18.29	18.05	18.79	18.67	18.48	19.97		0.952029	1.23213	1.42357	1.45502	1.728	1.83192	1.94846	1.93518	1.80015	1.8411
	4	18.1	16.62	16.71	16.19	16.14	16.24	17.16	17.5	17.42	18.53
	5	19.47	18.23	18.49	18.45	18.74	18.52	19.1	19.02	19.24	20.13		0.998068	0.813007	0.572823	0.270626	0.483967	0.419079	0.654359	0.232206	0.388861	0.750451
	6	16.85	16.48	17.27	16.42	16.72	17.04	17.19	16.88	17.45	18.94		0.984061	0.79097	0.648593	0.505593	0.591128	0.57802	0.894289	0.483947	0.893377	0.904023
50mg/kg	1	19.54	19.2	19.39	19.06	19.04	19.42	19.97	19.9	19.98	20.77		0.998035	0.818803	0.703239	0.815208	0.362787	0.612596	0.676102	0.432159	0.834923	0.958761
	2	19.1	18.16	18.51	18.12	18.67	18.59	19.21	18.67	19.29	19.53
	3	17.24	16.48	16.1	15.96	15.77	16.13	16.82	16.56	17.43	18.16
	4	19.8	18.85	19.28	18.77	19.01	19.6	19.69	17.56	20.43	21.04
	5	17.79	17.27	17.58	17.25	17.7	17.34	18.23	20.14	18.27	18.58
	6	18.91	17.46	17..46	16.71	17.12	17.03	17.96	17.83	18.37	18.72
100mg/kg	1	18.99	18.41	18.65	17.95	18.07	18.35	18.96	18.47	18.89	19.66
	2	19.8	19.4	19.84	19.79	20.21	20.8	21.39	21.23	21.57	21.97
	3	17.27	15.96	16.16	15.58	15.35	15.08	15.73	15.82	16.41	17.06
	4	19.6	19.24	19.75	19.14	18.28	19.17	19.75	19.95	20.73	21.62
	5	19.02	17.46	18.43	18.74	17.08	17.97	17.34	17.26	18.01	18.21
	6	17.61	16.98	16.57	16.66	15.28	16.49	16.52	16.3	17.49	18.04
		Day 11	Day 15	Day 18	Day 22	Day 25	Day 29	Day 32	Day 35	Day 39			Day 10	Day 14	Day 17	Day 21	Day 24	Day 28	Day 31	Day 34	Day 38
		41971	41975	41978	41982	41985	41989	41992	41995	41999			10	14	17	21	24	27	31	34	38
0mg/kg	1	17.77	18.24	18.75	19.46	19.35	19.47	20.09	19.8	20.17		0mg/kg BW	17.96	18.446	18.384	18.938	19.056	19.21	19.96	19.576	19.9
	2	19.67	19.91	19.6	19.86	20.38	20.16	21.67	21.41	21.42		10mg/kg BW	17.84	18.158	17.722	18.626	18.184	18.082	18.866	18.64	18.988
	3	18.35	18.71	19.03	19.67	19.34	19.69	19.8	18.51	19.11		50mg/kg BW	17.72	17.808	17.732	17.98	18.004	18.344	18.788	18.992	19.336
	4	15.77	16.83	16.54	16.91	17.01	16.92	17.5	17.77	18.21		100mg/kg BW	18.488	18.692	18.688	18.996	19.402	19.044	19.78	20.104	20.25
	5	18.24	18.54	18	18.79	19.2	19.81	20.74	20.39	20.59
10mg/kg	1	17.34	17.46	17.33	17.7	16.94	17.31	18.06	18	18.28			1.26387	0.987494	1.05619	1.07639	1.10697	1.16658	1.38756	1.30187	1.12602
	2	17.94	19.29	18.68	20.12	20.09	19.19	20.25	20.21	20.78			0.952827	1.08128	1.21549	1.36762	1.40637	1.11221	1.13195	1.28039	1.41886
	3	16.31	16.38	15.5	16.42	16.22	16.35	17.22	16.52	16.71			0.737889	0.797381	0.884927	0.808084	0.681809	0.930669	0.942961	1.00466	1.10596
	4	18.61	18.75	18.49	19.28	18.88	18.34	18.87	18.99	19.11			0.672827	0.765961	0.872775	0.912723	0.988057	0.8706	1.04313	1.01125	1.00375
	5	19	18.91	18.61	19.61	18.79	19.22	19.93	19.48	20.06
50mg/kg	1	17.45	17.77	17.4	17.54	17.7	17.61	18.19	18.37	18.71			0.88351	0.704419	0.435219	0.729719	0.359902	0.199258	0.257889	0.335277	0.3449
	2	17.73	18.1	18.3	18.08	18.38	18.71	18.98	20.3	20.02			0.753325	0.345434	0.372489	0.195236	0.15185	0.280856	0.204784	0.498975	0.495131
	3	16.49	16.43	16.25	16.77	16.8	16.95	17.32	17.4	17.46			0.488194	0.704721	0.669387	0.936563	0.65354	0.825759	0.841284	0.540766	0.655136
	4	18.35	17.84	17.85	18.31	18.56	18.94	19.99	19.4	20.45
	5	18.58	18.9	18.86	19.2	18.58	19.51	19.46	19.49	20.04
100mg/kg	1	18.48	19.38	19.68	19.84	20.18	19.62	20.67	21.17	20.64
	2	17.21	17.25	17.11	17.38	17.64	17.52	17.96	18.33	18.84
	3	19.06	18.75	19.17	19.47	19.87	19.59	20.22	20.37	21.82
	4	19	19.3	18.52	18.61	19.02	18.63	19.31	19.75	19.6
	5	18.69	18.78	18.96	19.68	20.3	19.86	20.74	20.9	20.35
